# Supplementary material for: Dynamic interactions between the RNA chaperone Hfq, small regulatory RNAs, and mRNAs in live bacterial cells
Source: eLife. 2021 Feb 22;10:e64207. doi: 10.7554/eLife.64207 (PMC7987339; doi:10.7554/eLife.64207)
Supplement: Source code 1. [file elife-64207-code1.zip]

Archive with 204 entries (185 files):
- sptPALM_MSD_osd2/
- sptPALM_MSD_osd2/adding_NaN_in_missing_frames.m
- sptPALM_MSD_osd2/combiningDataParse.m
- sptPALM_MSD_osd2/ensemble_MSD_after_comb/
- sptPALM_MSD_osd2/ensemble_MSD_after_comb/built_msds_2D.m
- sptPALM_MSD_osd2/ensemble_MSD_after_comb/combining_result_tracking_2D.m
- sptPALM_MSD_osd2/ensemble_MSD_after_comb/combining_result_tracking_2D_1.m
- sptPALM_MSD_osd2/ensemble_MSD_after_comb/combining_result_tracking_2D_10.m
- sptPALM_MSD_osd2/ensemble_MSD_after_comb/combining_result_tracking_2D_2.m
- sptPALM_MSD_osd2/ensemble_MSD_after_comb/combining_result_tracking_2D_3.m
- sptPALM_MSD_osd2/ensemble_MSD_after_comb/combining_result_tracking_2D_4.m
- sptPALM_MSD_osd2/ensemble_MSD_after_comb/combining_result_tracking_2D_5.m
- sptPALM_MSD_osd2/ensemble_MSD_after_comb/combining_result_tracking_2D_6.m
- sptPALM_MSD_osd2/ensemble_MSD_after_comb/combining_result_tracking_2D_7.m
- sptPALM_MSD_osd2/ensemble_MSD_after_comb/combining_result_tracking_2D_8.m
- sptPALM_MSD_osd2/ensemble_MSD_after_comb/combining_result_tracking_2D_9.m
- sptPALM_MSD_osd2/ensemble_MSD_after_comb/create_finalTraj_2D.m
- sptPALM_MSD_osd2/ensemble_MSD_after_comb/MSD_ave_3D.m
- sptPALM_MSD_osd2/ensemble_MSD_after_comb/MSD_fit_3D.m
- sptPALM_MSD_osd2/ensemble_MSD_after_comb/osd_2D_comb.m
- sptPALM_MSD_osd2/ensemble_MSD_after_comb/sptPALM_calc_msds.m
- sptPALM_MSD_osd2/ensemble_MSD_cal_for_each_dataset/
- sptPALM_MSD_osd2/ensemble_MSD_cal_for_each_dataset/Tr0/
- sptPALM_MSD_osd2/ensemble_MSD_cal_for_each_dataset/Tr0/built_msds_2D.m
- sptPALM_MSD_osd2/ensemble_MSD_cal_for_each_dataset/Tr0/combining_result_tracking_2D.m
- sptPALM_MSD_osd2/ensemble_MSD_cal_for_each_dataset/Tr0/create_finalTraj_2D.m
- sptPALM_MSD_osd2/ensemble_MSD_cal_for_each_dataset/Tr0/crs_output.m
- sptPALM_MSD_osd2/ensemble_MSD_cal_for_each_dataset/Tr0/csv_conv.m
- sptPALM_MSD_osd2/ensemble_MSD_cal_for_each_dataset/Tr0/MSD_ave_3D.m
- sptPALM_MSD_osd2/ensemble_MSD_cal_for_each_dataset/Tr0/MSD_fit_3D.m
- sptPALM_MSD_osd2/ensemble_MSD_cal_for_each_dataset/Tr0/osd_2D_individual_file.m
- sptPALM_MSD_osd2/ensemble_MSD_cal_for_each_dataset/Tr0/script.m
- sptPALM_MSD_osd2/ensemble_MSD_cal_for_each_dataset/Tr0/sptPALM_calc_msds.m
- sptPALM_MSD_osd2/ensemble_MSD_cal_for_each_dataset/Tr1/
- sptPALM_MSD_osd2/ensemble_MSD_cal_for_each_dataset/Tr1/built_msds_2D.m
- sptPALM_MSD_osd2/ensemble_MSD_cal_for_each_dataset/Tr1/combining_result_tracking_2D.m
- sptPALM_MSD_osd2/ensemble_MSD_cal_for_each_dataset/Tr1/create_finalTraj_2D.m
- sptPALM_MSD_osd2/ensemble_MSD_cal_for_each_dataset/Tr1/crs_output.m
- sptPALM_MSD_osd2/ensemble_MSD_cal_for_each_dataset/Tr1/csv_conv.m
- sptPALM_MSD_osd2/ensemble_MSD_cal_for_each_dataset/Tr1/MSD_ave_3D.m
- sptPALM_MSD_osd2/ensemble_MSD_cal_for_each_dataset/Tr1/MSD_fit_3D.m
- sptPALM_MSD_osd2/ensemble_MSD_cal_for_each_dataset/Tr1/osd_2D_individual_file.m
- sptPALM_MSD_osd2/ensemble_MSD_cal_for_each_dataset/Tr1/script.m
- sptPALM_MSD_osd2/ensemble_MSD_cal_for_each_dataset/Tr1/sptPALM_calc_msds.m
- sptPALM_MSD_osd2/ensemble_MSD_cal_for_each_dataset/Tr10/
- sptPALM_MSD_osd2/ensemble_MSD_cal_for_each_dataset/Tr10/built_msds_2D.m
- sptPALM_MSD_osd2/ensemble_MSD_cal_for_each_dataset/Tr10/combining_result_tracking_2D.m
- sptPALM_MSD_osd2/ensemble_MSD_cal_for_each_dataset/Tr10/create_finalTraj_2D.m
- sptPALM_MSD_osd2/ensemble_MSD_cal_for_each_dataset/Tr10/crs_output.m
- sptPALM_MSD_osd2/ensemble_MSD_cal_for_each_dataset/Tr10/csv_conv.m
- sptPALM_MSD_osd2/ensemble_MSD_cal_for_each_dataset/Tr10/MSD_ave_3D.m
- sptPALM_MSD_osd2/ensemble_MSD_cal_for_each_dataset/Tr10/MSD_fit_3D.m
- sptPALM_MSD_osd2/ensemble_MSD_cal_for_each_dataset/Tr10/osd_2D_individual_file.m
- sptPALM_MSD_osd2/ensemble_MSD_cal_for_each_dataset/Tr10/script.m
- sptPALM_MSD_osd2/ensemble_MSD_cal_for_each_dataset/Tr10/sptPALM_calc_msds.m
- sptPALM_MSD_osd2/ensemble_MSD_cal_for_each_dataset/Tr11/
- sptPALM_MSD_osd2/ensemble_MSD_cal_for_each_dataset/Tr11/built_msds_2D.m
- sptPALM_MSD_osd2/ensemble_MSD_cal_for_each_dataset/Tr11/combining_result_tracking_2D.m
- sptPALM_MSD_osd2/ensemble_MSD_cal_for_each_dataset/Tr11/create_finalTraj_2D.m
- sptPALM_MSD_osd2/ensemble_MSD_cal_for_each_dataset/Tr11/crs_output.m
- sptPALM_MSD_osd2/ensemble_MSD_cal_for_each_dataset/Tr11/csv_conv.m
- sptPALM_MSD_osd2/ensemble_MSD_cal_for_each_dataset/Tr11/MSD_ave_3D.m
- sptPALM_MSD_osd2/ensemble_MSD_cal_for_each_dataset/Tr11/MSD_fit_3D.m
- sptPALM_MSD_osd2/ensemble_MSD_cal_for_each_dataset/Tr11/osd_2D_individual_file.m
- sptPALM_MSD_osd2/ensemble_MSD_cal_for_each_dataset/Tr11/script.m
- sptPALM_MSD_osd2/ensemble_MSD_cal_for_each_dataset/Tr11/sptPALM_calc_msds.m
- sptPALM_MSD_osd2/ensemble_MSD_cal_for_each_dataset/Tr12/
- sptPALM_MSD_osd2/ensemble_MSD_cal_for_each_dataset/Tr12/built_msds_2D.m
- sptPALM_MSD_osd2/ensemble_MSD_cal_for_each_dataset/Tr12/combining_result_tracking_2D.m
- sptPALM_MSD_osd2/ensemble_MSD_cal_for_each_dataset/Tr12/create_finalTraj_2D.m
- sptPALM_MSD_osd2/ensemble_MSD_cal_for_each_dataset/Tr12/crs_output.m
- sptPALM_MSD_osd2/ensemble_MSD_cal_for_each_dataset/Tr12/csv_conv.m
- sptPALM_MSD_osd2/ensemble_MSD_cal_for_each_dataset/Tr12/MSD_ave_3D.m
- sptPALM_MSD_osd2/ensemble_MSD_cal_for_each_dataset/Tr12/MSD_fit_3D.m
- sptPALM_MSD_osd2/ensemble_MSD_cal_for_each_dataset/Tr12/osd_2D_individual_file.m
- sptPALM_MSD_osd2/ensemble_MSD_cal_for_each_dataset/Tr12/script.m
- sptPALM_MSD_osd2/ensemble_MSD_cal_for_each_dataset/Tr12/sptPALM_calc_msds.m
- sptPALM_MSD_osd2/ensemble_MSD_cal_for_each_dataset/Tr13/
- sptPALM_MSD_osd2/ensemble_MSD_cal_for_each_dataset/Tr13/built_msds_2D.m
- sptPALM_MSD_osd2/ensemble_MSD_cal_for_each_dataset/Tr13/combining_result_tracking_2D.m
- sptPALM_MSD_osd2/ensemble_MSD_cal_for_each_dataset/Tr13/create_finalTraj_2D.m
- sptPALM_MSD_osd2/ensemble_MSD_cal_for_each_dataset/Tr13/crs_output.m
- sptPALM_MSD_osd2/ensemble_MSD_cal_for_each_dataset/Tr13/csv_conv.m
- sptPALM_MSD_osd2/ensemble_MSD_cal_for_each_dataset/Tr13/MSD_ave_3D.m
- sptPALM_MSD_osd2/ensemble_MSD_cal_for_each_dataset/Tr13/MSD_fit_3D.m
- sptPALM_MSD_osd2/ensemble_MSD_cal_for_each_dataset/Tr13/osd_2D_individual_file.m
- sptPALM_MSD_osd2/ensemble_MSD_cal_for_each_dataset/Tr13/script.m
- sptPALM_MSD_osd2/ensemble_MSD_cal_for_each_dataset/Tr13/sptPALM_calc_msds.m
- sptPALM_MSD_osd2/ensemble_MSD_cal_for_each_dataset/Tr14/
- sptPALM_MSD_osd2/ensemble_MSD_cal_for_each_dataset/Tr14/built_msds_2D.m
- sptPALM_MSD_osd2/ensemble_MSD_cal_for_each_dataset/Tr14/combining_result_tracking_2D.m
- sptPALM_MSD_osd2/ensemble_MSD_cal_for_each_dataset/Tr14/create_finalTraj_2D.m
- sptPALM_MSD_osd2/ensemble_MSD_cal_for_each_dataset/Tr14/crs_output.m
- sptPALM_MSD_osd2/ensemble_MSD_cal_for_each_dataset/Tr14/csv_conv.m
- sptPALM_MSD_osd2/ensemble_MSD_cal_for_each_dataset/Tr14/MSD_ave_3D.m
- sptPALM_MSD_osd2/ensemble_MSD_cal_for_each_dataset/Tr14/MSD_fit_3D.m
- sptPALM_MSD_osd2/ensemble_MSD_cal_for_each_dataset/Tr14/osd_2D_individual_file.m
- sptPALM_MSD_osd2/ensemble_MSD_cal_for_each_dataset/Tr14/script.m
- sptPALM_MSD_osd2/ensemble_MSD_cal_for_each_dataset/Tr14/sptPALM_calc_msds.m
- sptPALM_MSD_osd2/ensemble_MSD_cal_for_each_dataset/Tr2/
- sptPALM_MSD_osd2/ensemble_MSD_cal_for_each_dataset/Tr2/built_msds_2D.m
- sptPALM_MSD_osd2/ensemble_MSD_cal_for_each_dataset/Tr2/combining_result_tracking_2D.m
- sptPALM_MSD_osd2/ensemble_MSD_cal_for_each_dataset/Tr2/create_finalTraj_2D.m
- sptPALM_MSD_osd2/ensemble_MSD_cal_for_each_dataset/Tr2/crs_output.m
- sptPALM_MSD_osd2/ensemble_MSD_cal_for_each_dataset/Tr2/csv_conv.m
- sptPALM_MSD_osd2/ensemble_MSD_cal_for_each_dataset/Tr2/MSD_ave_3D.m
- sptPALM_MSD_osd2/ensemble_MSD_cal_for_each_dataset/Tr2/MSD_fit_3D.m
- sptPALM_MSD_osd2/ensemble_MSD_cal_for_each_dataset/Tr2/osd_2D_individual_file.m
- sptPALM_MSD_osd2/ensemble_MSD_cal_for_each_dataset/Tr2/script.m
- sptPALM_MSD_osd2/ensemble_MSD_cal_for_each_dataset/Tr2/sptPALM_calc_msds.m
- sptPALM_MSD_osd2/ensemble_MSD_cal_for_each_dataset/Tr3/
- sptPALM_MSD_osd2/ensemble_MSD_cal_for_each_dataset/Tr3/built_msds_2D.m
- sptPALM_MSD_osd2/ensemble_MSD_cal_for_each_dataset/Tr3/combining_result_tracking_2D.m
- sptPALM_MSD_osd2/ensemble_MSD_cal_for_each_dataset/Tr3/create_finalTraj_2D.m
- sptPALM_MSD_osd2/ensemble_MSD_cal_for_each_dataset/Tr3/crs_output.m
- sptPALM_MSD_osd2/ensemble_MSD_cal_for_each_dataset/Tr3/csv_conv.m
- sptPALM_MSD_osd2/ensemble_MSD_cal_for_each_dataset/Tr3/MSD_ave_3D.m
- sptPALM_MSD_osd2/ensemble_MSD_cal_for_each_dataset/Tr3/MSD_fit_3D.m
- sptPALM_MSD_osd2/ensemble_MSD_cal_for_each_dataset/Tr3/osd_2D_individual_file.m
- sptPALM_MSD_osd2/ensemble_MSD_cal_for_each_dataset/Tr3/script.m
- sptPALM_MSD_osd2/ensemble_MSD_cal_for_each_dataset/Tr3/sptPALM_calc_msds.m
- sptPALM_MSD_osd2/ensemble_MSD_cal_for_each_dataset/Tr4/
- sptPALM_MSD_osd2/ensemble_MSD_cal_for_each_dataset/Tr4/built_msds_2D.m
- sptPALM_MSD_osd2/ensemble_MSD_cal_for_each_dataset/Tr4/combining_result_tracking_2D.m
- sptPALM_MSD_osd2/ensemble_MSD_cal_for_each_dataset/Tr4/create_finalTraj_2D.m
- sptPALM_MSD_osd2/ensemble_MSD_cal_for_each_dataset/Tr4/crs_output.m
- sptPALM_MSD_osd2/ensemble_MSD_cal_for_each_dataset/Tr4/csv_conv.m
- sptPALM_MSD_osd2/ensemble_MSD_cal_for_each_dataset/Tr4/MSD_ave_3D.m
- sptPALM_MSD_osd2/ensemble_MSD_cal_for_each_dataset/Tr4/MSD_fit_3D.m
- sptPALM_MSD_osd2/ensemble_MSD_cal_for_each_dataset/Tr4/osd_2D_individual_file.m
- sptPALM_MSD_osd2/ensemble_MSD_cal_for_each_dataset/Tr4/script.m
- sptPALM_MSD_osd2/ensemble_MSD_cal_for_each_dataset/Tr4/sptPALM_calc_msds.m
- sptPALM_MSD_osd2/ensemble_MSD_cal_for_each_dataset/Tr5/
- sptPALM_MSD_osd2/ensemble_MSD_cal_for_each_dataset/Tr5/built_msds_2D.m
- sptPALM_MSD_osd2/ensemble_MSD_cal_for_each_dataset/Tr5/combining_result_tracking_2D.m
- sptPALM_MSD_osd2/ensemble_MSD_cal_for_each_dataset/Tr5/create_finalTraj_2D.m
- sptPALM_MSD_osd2/ensemble_MSD_cal_for_each_dataset/Tr5/crs_output.m
- sptPALM_MSD_osd2/ensemble_MSD_cal_for_each_dataset/Tr5/csv_conv.m
- sptPALM_MSD_osd2/ensemble_MSD_cal_for_each_dataset/Tr5/MSD_ave_3D.m
- sptPALM_MSD_osd2/ensemble_MSD_cal_for_each_dataset/Tr5/MSD_fit_3D.m
- sptPALM_MSD_osd2/ensemble_MSD_cal_for_each_dataset/Tr5/osd_2D_individual_file.m
- sptPALM_MSD_osd2/ensemble_MSD_cal_for_each_dataset/Tr5/script.m
- sptPALM_MSD_osd2/ensemble_MSD_cal_for_each_dataset/Tr5/sptPALM_calc_msds.m
- sptPALM_MSD_osd2/ensemble_MSD_cal_for_each_dataset/Tr6/
- sptPALM_MSD_osd2/ensemble_MSD_cal_for_each_dataset/Tr6/built_msds_2D.m
- sptPALM_MSD_osd2/ensemble_MSD_cal_for_each_dataset/Tr6/combining_result_tracking_2D.m
- sptPALM_MSD_osd2/ensemble_MSD_cal_for_each_dataset/Tr6/create_finalTraj_2D.m
- sptPALM_MSD_osd2/ensemble_MSD_cal_for_each_dataset/Tr6/crs_output.m
- sptPALM_MSD_osd2/ensemble_MSD_cal_for_each_dataset/Tr6/csv_conv.m
- sptPALM_MSD_osd2/ensemble_MSD_cal_for_each_dataset/Tr6/MSD_ave_3D.m
- sptPALM_MSD_osd2/ensemble_MSD_cal_for_each_dataset/Tr6/MSD_fit_3D.m
- sptPALM_MSD_osd2/ensemble_MSD_cal_for_each_dataset/Tr6/osd_2D_individual_file.m
- sptPALM_MSD_osd2/ensemble_MSD_cal_for_each_dataset/Tr6/script.m
- sptPALM_MSD_osd2/ensemble_MSD_cal_for_each_dataset/Tr6/sptPALM_calc_msds.m
- sptPALM_MSD_osd2/ensemble_MSD_cal_for_each_dataset/Tr7/
- sptPALM_MSD_osd2/ensemble_MSD_cal_for_each_dataset/Tr7/built_msds_2D.m
- sptPALM_MSD_osd2/ensemble_MSD_cal_for_each_dataset/Tr7/combining_result_tracking_2D.m
- sptPALM_MSD_osd2/ensemble_MSD_cal_for_each_dataset/Tr7/create_finalTraj_2D.m
- sptPALM_MSD_osd2/ensemble_MSD_cal_for_each_dataset/Tr7/crs_output.m
- sptPALM_MSD_osd2/ensemble_MSD_cal_for_each_dataset/Tr7/csv_conv.m
- sptPALM_MSD_osd2/ensemble_MSD_cal_for_each_dataset/Tr7/MSD_ave_3D.m
- sptPALM_MSD_osd2/ensemble_MSD_cal_for_each_dataset/Tr7/MSD_fit_3D.m
- sptPALM_MSD_osd2/ensemble_MSD_cal_for_each_dataset/Tr7/osd_2D_individual_file.m
- sptPALM_MSD_osd2/ensemble_MSD_cal_for_each_dataset/Tr7/script.m
- sptPALM_MSD_osd2/ensemble_MSD_cal_for_each_dataset/Tr7/sptPALM_calc_msds.m
- sptPALM_MSD_osd2/ensemble_MSD_cal_for_each_dataset/Tr8/
- sptPALM_MSD_osd2/ensemble_MSD_cal_for_each_dataset/Tr8/built_msds_2D.m
- sptPALM_MSD_osd2/ensemble_MSD_cal_for_each_dataset/Tr8/combining_result_tracking_2D.m
- sptPALM_MSD_osd2/ensemble_MSD_cal_for_each_dataset/Tr8/create_finalTraj_2D.m
- sptPALM_MSD_osd2/ensemble_MSD_cal_for_each_dataset/Tr8/crs_output.m
- sptPALM_MSD_osd2/ensemble_MSD_cal_for_each_dataset/Tr8/csv_conv.m
- sptPALM_MSD_osd2/ensemble_MSD_cal_for_each_dataset/Tr8/MSD_ave_3D.m
- sptPALM_MSD_osd2/ensemble_MSD_cal_for_each_dataset/Tr8/MSD_fit_3D.m
- sptPALM_MSD_osd2/ensemble_MSD_cal_for_each_dataset/Tr8/osd_2D_individual_file.m
- sptPALM_MSD_osd2/ensemble_MSD_cal_for_each_dataset/Tr8/script.m
- sptPALM_MSD_osd2/ensemble_MSD_cal_for_each_dataset/Tr8/sptPALM_calc_msds.m
- sptPALM_MSD_osd2/ensemble_MSD_cal_for_each_dataset/Tr9/
- sptPALM_MSD_osd2/ensemble_MSD_cal_for_each_dataset/Tr9/built_msds_2D.m
- sptPALM_MSD_osd2/ensemble_MSD_cal_for_each_dataset/Tr9/combining_result_tracking_2D.m
- sptPALM_MSD_osd2/ensemble_MSD_cal_for_each_dataset/Tr9/create_finalTraj_2D.m
- sptPALM_MSD_osd2/ensemble_MSD_cal_for_each_dataset/Tr9/crs_output.m
- sptPALM_MSD_osd2/ensemble_MSD_cal_for_each_dataset/Tr9/csv_conv.m
- sptPALM_MSD_osd2/ensemble_MSD_cal_for_each_dataset/Tr9/MSD_ave_3D.m
- sptPALM_MSD_osd2/ensemble_MSD_cal_for_each_dataset/Tr9/MSD_fit_3D.m
- sptPALM_MSD_osd2/ensemble_MSD_cal_for_each_dataset/Tr9/osd_2D_individual_file.m
- sptPALM_MSD_osd2/ensemble_MSD_cal_for_each_dataset/Tr9/script.m
- sptPALM_MSD_osd2/ensemble_MSD_cal_for_each_dataset/Tr9/sptPALM_calc_msds.m
- sptPALM_MSD_osd2/separate_trajs_into_consec_frames.m
- sptPALM_MSD_osd2/sptPALM_calc_msds.m
- sptPALM_MSD_osd2/sptPALM_calc_msds_3d.m
- sptPALM_MSD_osd2/sptPALM_calc_single_msd.m
- sptPALM_MSD_osd2/sptPALM_calc_single_msd_3d.m
- sptPALM_MSD_osd2/sptPALM_double_check_track_mem.m
- sptPALM_MSD_osd2/sptPALM_pad_tracks.m
- sptPALM_MSD_osd2/sptPALM_pad_tracks_3d.m
- sptPALM_MSD_osd2/sptPALM_plot_tracks.m
- sptPALM_MSD_osd2/sptPALM_remove_short_tracks.m
- sptPALM_MSD_osd2/sptPALM_track.m
- sptPALM_MSD_osd2/Test_data/
- sptPALM_MSD_osd2/Test_data/Test_data_sptPALM_x_y_z_color_frame_0.txt
- sptPALM_MSD_osd2/Test_data/Test_data_sptPALM_x_y_z_color_frame_1.txt
- sptPALM_MSD_osd2/Test_data/Test_data_sptPALM_x_y_z_color_frame_2.txt
- sptPALM_MSD_osd2/Tutorial.docx
- sptPALM_MSD_osd2/Tutorial.pdf
