# Supplementary material for: Dynamic interactions between the RNA chaperone Hfq, small regulatory RNAs, and mRNAs in live bacterial cells
Source: eLife. 2021 Feb 22;10:e64207. doi: 10.7554/eLife.64207 (PMC7987339; doi:10.7554/eLife.64207)
Supplement: Source code 1. [file elife-64207-code1.zip › sptPALM_MSD_osd2/combiningDataParse.m]

A = [];
shiftAmount = 0;
for i = 1:6
    name = ['2018_09_28_SP98_NT_', int2str(i - 1) ,'_result_tracking_250_min_5'];
    toAdd = dlmread([name, '.txt'], '%d');
    if length(A) ~= 0
        shiftAmount =  A(length(A), 4);
    end
    toAdd(:, 4) = toAdd(:, 4) + shiftAmount; %Shift the particle numbers;
    A = [A; toAdd];    
end

variance = 50;


lenA = length(A);
X = cell(1, A(lenA, 4));
V = cell(1, A(lenA, 4));
particleNumber = 0;
for i = 1:lenA
    if A(i, 4) == particleNumber
        X{particleNumber} = [X{particleNumber}; A(i, 1:2)];
        V{particleNumber} = [V{particleNumber}; [variance^2, variance^2]];
        
    else
        particleNumber = particleNumber + 1;
        X{particleNumber} = A(i, 1:2);
        V{particleNumber} = [variance^2, variance^2];

    end 
end

save(['CombinedDataSet', '.mat'], 'X', 'V')
