# Supplementary material for: Dynamic interactions between the RNA chaperone Hfq, small regulatory RNAs, and mRNAs in live bacterial cells
Source: eLife. 2021 Feb 22;10:e64207. doi: 10.7554/eLife.64207 (PMC7987339; doi:10.7554/eLife.64207)
Supplement: Source code 1. [file elife-64207-code1.zip › sptPALM_MSD_osd2/ensemble_MSD_after_comb/built_msds_2D.m]

load('InterP_result_comb_400_5.txt', 'InterP_result_comb_400_5', '-ascii')
msds = sptPALM_calc_msds(InterP_result_comb_400_5, 0.00576);
load('msds_saved.txt', 'msds_saved', '-ascii');
MSD_ave_3D(msds_saved);
MSD_fit_3D(msds_saved);
clear;
