# Supplementary material for: Dynamic interactions between the RNA chaperone Hfq, small regulatory RNAs, and mRNAs in live bacterial cells
Source: eLife. 2021 Feb 22;10:e64207. doi: 10.7554/eLife.64207 (PMC7987339; doi:10.7554/eLife.64207)
Supplement: Source code 1. [file elife-64207-code1.zip › sptPALM_MSD_osd2/ensemble_MSD_after_comb/combining_result_tracking_2D_9.m]

load('result_tracking_0.txt', 'result_tracking_0', '-ascii')
load('result_tracking_1.txt', 'result_tracking_1', '-ascii')
load('result_tracking_2.txt', 'result_tracking_2', '-ascii')
load('result_tracking_3.txt', 'result_tracking_3', '-ascii')
load('result_tracking_4.txt', 'result_tracking_4', '-ascii')
load('result_tracking_5.txt', 'result_tracking_5', '-ascii')
load('result_tracking_6.txt', 'result_tracking_6', '-ascii')
load('result_tracking_7.txt', 'result_tracking_7', '-ascii')
load('result_tracking_8.txt', 'result_tracking_8', '-ascii')
load('result_tracking_9.txt', 'result_tracking_9', '-ascii')


leng0=size(result_tracking_0,1);

add_1=result_tracking_0(leng0,4);

result_tracking_1(:,4)=result_tracking_1(:,4)+add_1;
%%%
leng1=size(result_tracking_1,1);

add_2=result_tracking_1(leng1,4);

result_tracking_2(:,4)=result_tracking_2(:,4)+add_2;
%%%
leng2=size(result_tracking_2,1);

add_3=result_tracking_2(leng2,4);
 
result_tracking_3(:,4)=result_tracking_3(:,4)+add_3;
%%%
leng3=size(result_tracking_3,1);

add_4=result_tracking_3(leng3,4);

result_tracking_4(:,4)=result_tracking_4(:,4)+add_4;

%%%
leng4=size(result_tracking_4,1);

add_5=result_tracking_4(leng4,4);

result_tracking_5(:,4)=result_tracking_5(:,4)+add_5;

%%%
leng5=size(result_tracking_5,1);

add_6=result_tracking_5(leng5,4);

result_tracking_6(:,4)=result_tracking_6(:,4)+add_6;

%%%
leng6=size(result_tracking_6,1);

add_7=result_tracking_6(leng6,4);

result_tracking_7(:,4)=result_tracking_7(:,4)+add_7;

%%%
leng7=size(result_tracking_7,1);

%%%
add_8=result_tracking_7(leng7,4);

result_tracking_8(:,4)=result_tracking_8(:,4)+add_8;

%%%
leng8=size(result_tracking_8,1);
%%%

add_9=result_tracking_8(leng8,4);

result_tracking_9(:,4)=result_tracking_9(:,4)+add_9;

%%%
leng9=size(result_tracking_9,1);

%result_comb=zeros(leng0+leng1+leng2,4);

result_comb(1:leng0, :) = result_tracking_0(1:leng0,:);
result_comb(leng0+1:leng0+leng1, :) = result_tracking_1(1:leng1,:);
result_comb(leng0+leng1+1:leng0+leng1+leng2, :) = result_tracking_2(1:leng2,:);
result_comb(leng0+leng1+leng2+1:leng0+leng1+leng2+leng3, :) = result_tracking_3(1:leng3,:);
result_comb(leng0+leng1+leng2+leng3+1:leng0+leng1+leng2+leng3+leng4, :) = result_tracking_4(1:leng4,:);
result_comb(leng0+leng1+leng2+leng3+leng4+1:leng0+leng1+leng2+leng3+leng4+leng5, :) = result_tracking_5(1:leng5,:);
result_comb(leng0+leng1+leng2+leng3+leng4+leng5+1:leng0+leng1+leng2+leng3+leng4+leng5+leng6, :) = result_tracking_6(1:leng6,:);
result_comb(leng0+leng1+leng2+leng3+leng4+leng5+leng6+1:leng0+leng1+leng2+leng3+leng4+leng5+leng6+leng7, :) = result_tracking_7(1:leng7,:);
result_comb(leng0+leng1+leng2+leng3+leng4+leng5+leng6+leng7+1:leng0+leng1+leng2+leng3+leng4+leng5+leng6+leng7+leng8, :) = result_tracking_8(1:leng8,:);
result_comb(leng0+leng1+leng2+leng3+leng4+leng5+leng6+leng7+leng8+1:leng0+leng1+leng2+leng3+leng4+leng5+leng6+leng7+leng8+leng9, :) = result_tracking_9(1:leng9,:);

save('result_comb.txt', 'result_comb', '-ascii')

clear all
