# Supplementary material for: Dynamic interactions between the RNA chaperone Hfq, small regulatory RNAs, and mRNAs in live bacterial cells
Source: eLife. 2021 Feb 22;10:e64207. doi: 10.7554/eLife.64207 (PMC7987339; doi:10.7554/eLife.64207)
Supplement: Source code 1. [file elife-64207-code1.zip › sptPALM_MSD_osd2/ensemble_MSD_after_comb/create_finalTraj_2D.m]

function create_finalTraj_2D(tracks)
% this is to generate input file format to run vbSPT
data=tracks;

tic
x_p=data(:,1)/1000;
y_p=data(:,2)/1000;
%z_p=data(:,3)/1000; % 0.79 is the correction factor for RI mismatch for water/oil for an 1.40 NA objective
frame=data(:,3);
particle=data(:,4);
d=length(particle); %total row number
ptotal=particle(d);%total particle number
finalTraj ={};
k=1;
traj=[];
m=1;

%figure
for i=1:ptotal
    sel = find (data(:,4) == i);
    trace = [x_p(sel,:) y_p(sel,:) frame(sel,:)];
    [r,c]=size(trace);
    traj = trace(1, 1:2);
    
    for j=2:r       
        if trace(j,3)-trace(j-1,3)==1
            traj=[traj; trace(j, 1:2)];
        else
            [r1,c1]=size(traj);
            if r1>=2
                finalTraj{1,k}=traj;
                k=k+1;
                clear traj
                traj=[];
                traj= trace(j, 1:2);
            else clear traj
                traj=[];
                traj= trace(j, 1:2);
            end
        end  
        if trace(j,3)-trace(j-1,3)==1 && j==r 
            [r1,c1]=size(traj);
            if r1>=2
                finalTraj{1,k}=traj;
                k=k+1;
                clear traj
                traj=[];
                traj= trace(j, 1:2);
            else clear traj
                traj=[];
                traj= trace(j, 1:2);
            end
        end
    end
end
    save ('finalTraj.mat', 'finalTraj');
