# Supplementary material for: Dynamic interactions between the RNA chaperone Hfq, small regulatory RNAs, and mRNAs in live bacterial cells
Source: eLife. 2021 Feb 22;10:e64207. doi: 10.7554/eLife.64207 (PMC7987339; doi:10.7554/eLife.64207)
Supplement: Source code 1. [file elife-64207-code1.zip › sptPALM_MSD_osd2/ensemble_MSD_after_comb/MSD_ave_3D.m]

function MSD_ave_3D(data) % data should be output from the "extract_MSD_JF", which is the list of MSD for each particle
 time = [0.00576;0.01152;0.01728;0.02304;0.0288;0.03456; 0.04032;0.04608;0.05184];
 N=9; % Fit_N of time frames included

mean_MSD=[];

ptotal=max(data(:,3));
for i=1:N
    Fit_N=time(i);
    mean_MSD(i,1)= Fit_N;
    sel=find(data(:,1)==Fit_N);
    size(sel)
    mean_MSD(i,2)= mean(data(sel,2))/10^6;
    mean_MSD(i,3)= std(data(sel,2))/(10^6*sqrt(length(sel)));
end

save ('mean_MSD.dat', 'mean_MSD', '-ascii');
