# Supplementary material for: Dynamic interactions between the RNA chaperone Hfq, small regulatory RNAs, and mRNAs in live bacterial cells
Source: eLife. 2021 Feb 22;10:e64207. doi: 10.7554/eLife.64207 (PMC7987339; doi:10.7554/eLife.64207)
Supplement: Source code 1. [file elife-64207-code1.zip › sptPALM_MSD_osd2/ensemble_MSD_after_comb/MSD_fit_3D.m]

function MSD_fit_3D(data) % N: number of traces in the data; data: trace data
%time_res = 0.015;
Fit_N=6; % minimal spots needed for the fitting

ptotal=max(data(:,3));
k=1;

for i=1:ptotal
    sel = find (data(:,3) == i);
    D1 = [data(sel,1) data(sel,2)/1e6];
    D1(1,:)=[1e-10 1e-10]; 
    [r,c]=size(D1);
    if r>=Fit_N
       D=D1(1:6,:);
       Diff_coef(k,1)=i;
       [f,gof2]=fit(D(:,1),D(:,2),'power1');      
       Diff_coef(k,2:3)=[f.a/4, f.b];
       Diff_coef(k,4)=gof2.rsquare;
       Diff_coef(k,5)=gof2.rmse/mean(D(:,2));
       Diff_coef(k,6)=gof2.sse/mean(D(:,2));
    %save (['MSD_' num2str(i) '.dat'], 'D', '-ascii');
    clear D;
    clear trace;
    k=k+1;
    end    
end
save ('diffusion_coeff_2.dat', 'Diff_coef', '-ascii');
