# Supplementary material for: Dynamic interactions between the RNA chaperone Hfq, small regulatory RNAs, and mRNAs in live bacterial cells
Source: eLife. 2021 Feb 22;10:e64207. doi: 10.7554/eLife.64207 (PMC7987339; doi:10.7554/eLife.64207)
Supplement: Source code 1. [file elife-64207-code1.zip › sptPALM_MSD_osd2/ensemble_MSD_cal_for_each_dataset/Tr0/crs_output.m]

tot_num_of_cells=size(cell_region_struct,2);
nonzero_cells=0;
output_saved=[];
for i=1:tot_num_of_cells % checking every cell
   
    if cell_region_struct(i).Total_Spots ~=0 %include only cells with spots
        nonzero_cells=nonzero_cells+1;
        output_saved=[output_saved; nonzero_cells, cell_region_struct(i).Total_Spots,...
            cell_region_struct(i).Pole_Spots,...
            mean(cell_region_struct(i).Pole_Diffusion),...
            cell_region_struct(i).Membrane_Spots,...
            mean(cell_region_struct(i).Membrane_Diffusion),...
            cell_region_struct(i).Middle_Spots,...
            mean(cell_region_struct(i).Middle_Diffusion),...
            cell_region_struct(i).Cytoplasm_Spots,...
            mean(cell_region_struct(i).Cytoplasm_Diffusion)];
    end 
    
end

mean_crs=...
[sum(output_saved(:,3))/sum(output_saved(:,2)),...
sum(output_saved(:,5))/sum(output_saved(:,2)),...
sum(output_saved(:,7))/sum(output_saved(:,2)),...
sum(output_saved(:,9))/sum(output_saved(:,2)),...
nanmean(output_saved(:,4)),...
nanmean(output_saved(:,6)),...
nanmean(output_saved(:,8)),...
nanmean(output_saved(:,10))];

save('crs.dat','output_saved', '-ascii');
save('mean_crs.dat','mean_crs', '-ascii');
 
