# Supplementary material for: Dynamic interactions between the RNA chaperone Hfq, small regulatory RNAs, and mRNAs in live bacterial cells
Source: eLife. 2021 Feb 22;10:e64207. doi: 10.7554/eLife.64207 (PMC7987339; doi:10.7554/eLife.64207)
Supplement: Source code 1. [file elife-64207-code1.zip › sptPALM_MSD_osd2/ensemble_MSD_cal_for_each_dataset/Tr0/csv_conv.m]

function csv_conv(id)
load_result = sprintf('%d_result_tracking_250.txt',id);

%load(load_result, 'result_tracking_250', '-ascii')

input_data=load(load_result);

csv_output=input_data;
csv_output(:,1)=input_data(:,1)/173;
csv_output(:,2)=input_data(:,2)/173;

conv_result     = sprintf('%d_csv_output.csv',id);
xlswrite(conv_result,csv_output);

end
