# Supplementary material for: Dynamic interactions between the RNA chaperone Hfq, small regulatory RNAs, and mRNAs in live bacterial cells
Source: eLife. 2021 Feb 22;10:e64207. doi: 10.7554/eLife.64207 (PMC7987339; doi:10.7554/eLife.64207)
Supplement: Source code 1. [file elife-64207-code1.zip › sptPALM_MSD_osd2/sptPALM_calc_single_msd_3d.m]

function [tau, msd] = sptPALM_calc_single_msd_3d(single_track, dt)
% (x,y,z,f,tid)
% calculate msd for a single track
% Author:
%   Yong Wang (c) Oct 2017
%
if ~exist('dt','var')
    dt = 1.0;
end
x = single_track(:,1);
y = single_track(:,2);
z = single_track(:,3);
n = length(x);
tau = zeros(n,1);
msd = zeros(n,1);
for i=1:n-1
    tau(i+1) = i*dt;
    dx = x(1+i:n)-x(1:n-i);
    dy = y(1+i:n)-y(1:n-i);
    dz = z(1+i:n)-z(1:n-i);
    dr2 = dx.^2 + dy.^2 + dz.^2;
    msd(i+1) = mean(dr2(:));
end
end
