# Supplementary material for: Dynamic interactions between the RNA chaperone Hfq, small regulatory RNAs, and mRNAs in live bacterial cells
Source: eLife. 2021 Feb 22;10:e64207. doi: 10.7554/eLife.64207 (PMC7987339; doi:10.7554/eLife.64207)
Supplement: Source code 1. [file elife-64207-code1.zip › sptPALM_MSD_osd2/Test_data/Test_data_sptPALM_x_y_z_color_frame_0.txt]

      13313.3      12865.4      15.8000      3.00000      9.00000
      12994.6      12817.3     -63.2000      3.00000      10.0000
      13117.9      12881.4      165.900      3.00000      11.0000
      12936.5      12762.8      7.90000      3.00000      12.0000
      12786.7      12602.7      47.4000      3.00000      13.0000
      5085.52      3562.65      197.500      3.00000      15.0000
      8856.80      12502.3     -39.5000      3.00000      22.0000
      9102.50      12477.2     -7.90000      3.00000      37.0000
      5065.68      3638.14     0.000000      3.00000      38.0000
      4722.17      3852.97     -47.4000      3.00000      39.0000
      4768.78      3816.59     -118.500      3.00000      40.0000
      9446.73      14294.3      23.7000      3.00000      40.0000
      4156.71      2009.41      23.7000      3.00000      48.0000
      5353.11      3986.30     -71.1000      3.00000      48.0000
      9295.02      12488.6      31.6000      3.00000      48.0000
      9112.00      12462.8     -39.5000      3.00000      51.0000
      9102.46      12477.6      63.2000      3.00000      52.0000
      9031.80      12464.6     -71.1000      3.00000      53.0000
      9070.69      12276.0      47.4000      3.00000      54.0000
      9139.31      12547.3     -7.90000      3.00000      56.0000
      5427.20      3430.80     -39.5000      3.00000      58.0000
      5455.02      3325.07     -31.6000      3.00000      59.0000
      3333.69      2290.14     -31.6000      3.00000      60.0000
      5221.53      3110.44      7.90000      3.00000      60.0000
      3681.16      1808.21      632.000      3.00000      61.0000
      3886.39      2238.45     -79.0000      3.00000      63.0000
      3513.37      2268.31     -23.7000      3.00000      64.0000
      5498.49      3270.15     -39.5000      3.00000      65.0000
      5567.39      3212.56     -15.8000      3.00000      66.0000
      9216.00      12621.4     -15.8000      3.00000      66.0000
      3305.64      1935.05     -79.0000      3.00000      67.0000
      5409.20      3247.11     -134.300      3.00000      67.0000
      8746.27      13847.5      79.0000      3.00000      67.0000
      5271.54      3145.53     -15.8000      3.00000      69.0000
      8716.06      13842.1     -94.8000      3.00000      69.0000
      3219.15      2360.60     -55.3000      3.00000      71.0000
      9665.19      14506.8     -94.8000      3.00000      72.0000
      9053.61      15862.9      15.8000      3.00000      74.0000
      6412.30      4670.46     -15.8000      3.00000      80.0000
      8992.02      15607.6     -102.700      3.00000      80.0000
      9009.05      15660.6     -31.6000      3.00000      81.0000
      5651.79      5120.86      7.90000      3.00000      83.0000
      9018.54      15633.7     -39.5000      3.00000      83.0000
      6313.21      4718.54     -31.6000      3.00000      84.0000
      5728.91      5103.89     -55.3000      3.00000      85.0000
      9014.88      15622.4     -79.0000      3.00000      86.0000
      8988.70      15652.4     -15.8000      3.00000      87.0000
      9462.15      15369.8      15.8000      3.00000      99.0000
      9218.29      15191.6     0.000000      3.00000      100.000
      1764.65      834.836     -221.200      3.00000      102.000
      1950.53      804.817      55.3000      3.00000      105.000
      1904.06      903.567     -23.7000      3.00000      106.000
      1745.48      913.587      158.000      3.00000      107.000
      1930.76      854.115     -15.8000      3.00000      108.000
      1954.78      822.424     -15.8000      3.00000      109.000
      13777.6      13025.9     -39.5000      3.00000      110.000
      1985.78      881.929     -55.3000      3.00000      111.000
      13512.5      12929.9     -23.7000      3.00000      111.000
      4235.33      10933.4     -47.4000      3.00000      112.000
      1956.42      799.291     0.000000      3.00000      113.000
      16128.4      2085.36      189.600      3.00000      113.000
      4229.28      10958.1     -23.7000      3.00000      113.000
      1842.57      689.204      39.5000      3.00000      114.000
      1918.70      749.349      102.700      3.00000      115.000
      9247.86      12715.1     -15.8000      3.00000      115.000
      4333.03      10835.5     -15.8000      3.00000      116.000
      4242.87      10633.8     -15.8000      3.00000      117.000
      4251.44      10630.2     -118.500      3.00000      118.000
      4409.66      10611.0     -55.3000      3.00000      120.000
      3961.82      1550.05     -15.8000      3.00000      121.000
      8093.33      1434.15      165.900      3.00000      123.000
      3764.71      1692.48     -86.9000      3.00000      123.000
      12764.4      3365.67     -181.700      3.00000      127.000
      9271.31      12448.8     -55.3000      3.00000      127.000
      3819.77      1685.74      110.600      3.00000      129.000
      6290.51      4814.47      7.90000      3.00000      130.000
      6459.28      4860.73     0.000000      3.00000      134.000
      6323.97      4717.13     -150.100      3.00000      135.000
      4222.43      10699.3     -79.0000      3.00000      138.000
      4300.68      10780.3      15.8000      3.00000      139.000
      4295.27      10787.3     -47.4000      3.00000      140.000
      6915.97      5075.06     -86.9000      3.00000      141.000
      6872.90      5148.25     -150.100      3.00000      148.000
      12527.4      12769.8     -47.4000      3.00000      150.000
      12519.9      12761.9     -15.8000      3.00000      151.000
      3566.77      2247.09     -63.2000      3.00000      152.000
      12559.2      12740.3     -47.4000      3.00000      152.000
      3662.31      2161.58     -71.1000      3.00000      153.000
      12585.8      12805.2     -15.8000      3.00000      153.000
      3636.85      1929.65      7.90000      3.00000      154.000
      3483.75      2052.67     -23.7000      3.00000      155.000
      12608.2      12752.0     0.000000      3.00000      155.000
      3344.61      2031.51     -23.7000      3.00000      156.000
      12632.6      12815.5     -39.5000      3.00000      157.000
      12688.0      12787.0      71.1000      3.00000      158.000
      4634.24      10684.1     -118.500      3.00000      162.000
      2295.32      535.497      126.400      3.00000      163.000
      6415.71      16465.3     0.000000      3.00000      163.000
      2335.10      501.959      31.6000      3.00000      164.000
      4679.13      10677.5     -15.8000      3.00000      164.000
      6400.90      16227.5     -39.5000      3.00000      164.000
      12547.2      12769.5     -15.8000      3.00000      166.000
      7120.63      16091.8     -39.5000      3.00000      167.000
      4364.01      1481.87     -15.8000      3.00000      169.000
      6776.72      16310.9      94.8000      3.00000      169.000
      4388.34      1468.43     -23.7000      3.00000      170.000
      16193.9      2132.27      102.700      3.00000      170.000
      13366.8      12612.6     -31.6000      3.00000      170.000
      4385.29      1479.74     -94.8000      3.00000      171.000
      7141.24      15858.5      47.4000      3.00000      172.000
      4366.55      1426.58     0.000000      3.00000      174.000
      6431.10      4674.20     -300.200      3.00000      175.000
      4320.73      1496.01     -79.0000      3.00000      177.000
      4343.20      1493.20     -94.8000      3.00000      178.000
      2526.93      9864.21      102.700      3.00000      180.000
      6646.95      15985.3      23.7000      3.00000      180.000
      3714.23      11967.9     -134.300      3.00000      181.000
      3993.31      4974.09     -39.5000      3.00000      182.000
      4642.87      10582.0     -7.90000      3.00000      182.000
      4663.10      10608.6      7.90000      3.00000      183.000
      16007.3      2412.15     -15.8000      3.00000      186.000
      6363.51      16286.3     -39.5000      3.00000      187.000
      6406.09      16169.5     -47.4000      3.00000      188.000
      6456.15      16236.2     -31.6000      3.00000      189.000
      16018.9      2257.99     -387.100      3.00000      192.000
      6556.61      16246.0     -632.000      3.00000      196.000
      3311.48      10333.4     -110.600      3.00000      197.000
      6665.06      16215.9     -23.7000      3.00000      200.000
      3015.13      9922.54     -39.5000      3.00000      202.000
      14881.1      12546.2     -110.600      3.00000      205.000
      4011.26      10616.5     -110.600      3.00000      208.000
      3893.39      10597.2     0.000000      3.00000      209.000
      6765.84      16117.9     0.000000      3.00000      209.000
      16135.0      2042.45     -23.7000      3.00000      210.000
      3902.56      10498.3     0.000000      3.00000      210.000
      6731.46      16207.4     -23.7000      3.00000      213.000
      14529.9      12300.9     -23.7000      3.00000      214.000
      6692.05      16145.9     -47.4000      3.00000      214.000
      14414.9      12081.5     0.000000      3.00000      215.000
      1742.09      10095.1     -63.2000      3.00000      216.000
      2758.90      13667.5     -23.7000      3.00000      218.000
      2734.75      13659.2     -31.6000      3.00000      219.000
      14043.0      13040.7     -23.7000      3.00000      220.000
      2748.78      13671.4     -31.6000      3.00000      220.000
      15011.2      12484.3     -7.90000      3.00000      221.000
      2739.11      13663.2     -15.8000      3.00000      221.000
      7181.12      15566.9     -23.7000      3.00000      221.000
      14905.5      12464.9     -7.90000      3.00000      222.000
      2737.52      13653.8     -23.7000      3.00000      222.000
      2730.85      13666.1     -15.8000      3.00000      223.000
      14976.5      12528.0     -15.8000      3.00000      224.000
      2738.16      13661.5     -31.6000      3.00000      224.000
      14910.9      12504.0     -63.2000      3.00000      225.000
      2742.10      13683.2     -15.8000      3.00000      225.000
      14928.1      12504.4      23.7000      3.00000      226.000
      2741.41      13669.9     -23.7000      3.00000      226.000
      2724.26      13667.3     -39.5000      3.00000      227.000
      2745.85      13661.8     -23.7000      3.00000      228.000
      2727.69      13647.7     -15.8000      3.00000      229.000
      9430.85      1307.87     -71.1000      3.00000      230.000
      2740.26      13663.8     -15.8000      3.00000      230.000
      9402.06      1334.28     -39.5000      3.00000      231.000
      2737.18      13676.9     -23.7000      3.00000      231.000
      9497.62      1368.71     -63.2000      3.00000      232.000
      5558.95      5664.20      23.7000      3.00000      232.000
      2725.55      13650.2     -31.6000      3.00000      232.000
      9565.72      1459.76     -47.4000      3.00000      233.000
      5455.94      5655.63     -79.0000      3.00000      233.000
      2734.17      13662.3     -39.5000      3.00000      233.000
      2735.25      13661.8     -15.8000      3.00000      234.000
      7441.31      14359.3      55.3000      3.00000      234.000
      2736.77      13678.9     -31.6000      3.00000      235.000
      2740.42      13660.3     -23.7000      3.00000      236.000
      6859.67      16429.8      63.2000      3.00000      237.000
      2527.77      1645.33      15.8000      3.00000      238.000
      1292.32      10867.1      63.2000      3.00000      238.000
      2488.70      14908.5     -55.3000      3.00000      238.000
      2463.54      14769.1     -47.4000      3.00000      239.000
      2578.46      14889.5     -23.7000      3.00000      240.000
      2915.22      2059.38     -55.3000      3.00000      241.000
      2656.13      14772.5      39.5000      3.00000      241.000
      2847.94      2133.27     -79.0000      3.00000      242.000
      2854.77      2579.77      632.000      3.00000      243.000
      3838.77      10918.3      7.90000      3.00000      243.000
      6490.35      16320.4      15.8000      3.00000      243.000
      1281.44      10784.0     -110.600      3.00000      245.000
      6557.26      16300.4     -7.90000      3.00000      245.000
      3006.72      14448.5     -181.700      3.00000      246.000
      6563.37      16243.3     -23.7000      3.00000      246.000
      1287.70      10854.5      7.90000      3.00000      247.000
      2751.03      14265.5     -102.700      3.00000      247.000
      1257.79      10830.6      55.3000      3.00000      248.000
      2569.67      14262.5     -31.6000      3.00000      248.000
      2351.43      2706.43     -39.5000      3.00000      249.000
      1266.86      10807.5     -134.300      3.00000      249.000
      2752.26      14146.9     -205.400      3.00000      249.000
      2682.20      15143.2     -15.8000      3.00000      249.000
      2667.75      3083.73     -39.5000      3.00000      252.000
      2464.63      14001.9     -15.8000      3.00000      252.000
      4266.59      14890.5     -252.800      3.00000      252.000
      7275.93      16228.0      39.5000      3.00000      252.000
      9432.79      2106.28     0.000000      3.00000      253.000
      4279.29      14907.6     -39.5000      3.00000      253.000
      9427.81      2130.58      47.4000      3.00000      254.000
      1337.47      10867.8     -94.8000      3.00000      254.000
      4281.20      14961.2     -7.90000      3.00000      254.000
      2668.58      3096.07     -118.500      3.00000      255.000
      4286.90      14932.0      39.5000      3.00000      255.000
      7097.33      15954.3     0.000000      3.00000      255.000
      2625.56      2822.72     -7.90000      3.00000      256.000
      5972.57      5300.03     -7.90000      3.00000      256.000
      2497.66      2696.05      39.5000      3.00000      258.000
      15905.3      10056.7     -39.5000      3.00000      258.000
      7005.97      15604.8     -31.6000      3.00000      258.000
      2705.93      2693.67      71.1000      3.00000      259.000
      9068.89      1743.31     -47.4000      3.00000      260.000
      2491.99      13741.3     -71.1000      3.00000      260.000
      9104.01      1687.11     -39.5000      3.00000      261.000
      5432.05      5290.43     -181.700      3.00000      261.000
      2584.59      13693.3      47.4000      3.00000      261.000
      8818.50      1784.41     -110.600      3.00000      262.000
      16119.3      720.947     -86.9000      3.00000      265.000
      5642.70      5631.73      118.500      3.00000      265.000
      7101.57      15852.0      7.90000      3.00000      265.000
      6942.21      15821.1      7.90000      3.00000      266.000
      2658.91      14525.1      7.90000      3.00000      267.000
      6674.66      15783.7     -23.7000      3.00000      267.000
      8806.54      3416.70     -31.6000      3.00000      268.000
      6574.20      15655.5      63.2000      3.00000      268.000
      2700.44      14543.6      134.300      3.00000      269.000
      6618.34      15578.1     0.000000      3.00000      269.000
      2565.75      14558.0     0.000000      3.00000      270.000
      6884.53      15867.9      31.6000      3.00000      270.000
      2814.32      2588.68     0.000000      3.00000      271.000
      8889.83      3536.21      15.8000      3.00000      271.000
      9012.51      2501.44     -63.2000      3.00000      272.000
      2676.20      2532.01     0.000000      3.00000      272.000
      8816.62      3588.37      47.4000      3.00000      272.000
      6869.88      16165.6     -55.3000      3.00000      272.000
      7047.48      16128.6     -23.7000      3.00000      273.000
      8954.91      3515.86      86.9000      3.00000      274.000
      2664.74      14507.5     -63.2000      3.00000      274.000
      8905.39      3491.57      7.90000      3.00000      275.000
      6392.04      4778.93     -102.700      3.00000      275.000
      2625.08      14550.5     -55.3000      3.00000      275.000
      9033.97      2545.33     -15.8000      3.00000      276.000
      9183.39      2377.00     -23.7000      3.00000      277.000
      6470.37      4866.87     -55.3000      3.00000      277.000
      9111.25      2725.73     0.000000      3.00000      281.000
      9185.95      2666.57     -79.0000      3.00000      282.000
      9228.43      2645.53      47.4000      3.00000      283.000
      6153.98      4980.95     -55.3000      3.00000      287.000
      9140.85      2817.38     -47.4000      3.00000      288.000
      9117.63      2744.32     -23.7000      3.00000      289.000
      14027.4      12688.1     -150.100      3.00000      290.000
      8787.60      3084.37     -94.8000      3.00000      291.000
      7875.93      3888.67      102.700      3.00000      291.000
      8824.74      3072.15      23.7000      3.00000      292.000
      8868.95      3183.57     -23.7000      3.00000      293.000
      7806.92      2724.38     -94.8000      3.00000      296.000
      9348.16      15587.3     -94.8000      3.00000      296.000
      6568.92      16650.6     -55.3000      3.00000      303.000
      7656.53      4130.65      102.700      3.00000      304.000
      7306.25      14418.3     -15.8000      3.00000      305.000
      6608.33      16649.0     0.000000      3.00000      305.000
      6561.76      16656.9     -23.7000      3.00000      306.000
      6570.75      16679.2     -31.6000      3.00000      307.000
      8981.56      3683.79     -47.4000      3.00000      308.000
      6751.66      4508.46     -39.5000      3.00000      310.000
      2797.29      11245.1     -118.500      3.00000      312.000
      6115.75      4728.96     -229.100      3.00000      313.000
      6475.90      16734.7      23.7000      3.00000      313.000
      6255.90      5034.73     -23.7000      3.00000      314.000
      2361.79      12414.8     -205.400      3.00000      318.000
      2922.55      9992.59     -23.7000      3.00000      319.000
      13333.6      3624.33     -47.4000      3.00000      322.000
      7566.05      15230.6      71.1000      3.00000      323.000
      2078.44      13825.8     -47.4000      3.00000      330.000
      2035.35      13881.1     -15.8000      3.00000      332.000
      2067.46      13896.3     -23.7000      3.00000      333.000
      4193.11      15540.6      94.8000      3.00000      333.000
      2077.23      13898.4     -71.1000      3.00000      334.000
      6306.27      3185.61     -15.8000      3.00000      335.000
      2024.46      13870.1     -39.5000      3.00000      335.000
      2061.02      13937.8     0.000000      3.00000      336.000
      4909.43      13465.2      86.9000      3.00000      347.000
      14848.2      12381.5      23.7000      3.00000      348.000
      2462.89      2524.08     -71.1000      3.00000      349.000
      9134.51      4067.85     -31.6000      3.00000      350.000
      9135.41      4136.52     -118.500      3.00000      352.000
      9157.91      4104.35      7.90000      3.00000      354.000
      9081.67      4112.71     -39.5000      3.00000      355.000
      9153.08      4142.64     -7.90000      3.00000      356.000
      9168.98      4166.31     -47.4000      3.00000      357.000
      5022.00      13102.0      39.5000      3.00000      357.000
      9159.25      4154.36     -86.9000      3.00000      358.000
      9140.50      4144.42     -23.7000      3.00000      367.000
      4178.08      10879.3     0.000000      3.00000      368.000
      4164.63      10899.5     -15.8000      3.00000      369.000
      4099.63      10841.8     -47.4000      3.00000      371.000
      1529.33      10815.6     -31.6000      3.00000      376.000
      6928.73      14807.6     -150.100      3.00000      379.000
      9182.52      4039.86     -23.7000      3.00000      381.000
      7020.67      14779.7     -7.90000      3.00000      381.000
      6935.98      14799.6     -7.90000      3.00000      382.000
      6915.24      14835.7     -39.5000      3.00000      384.000
      7011.82      14796.5     -39.5000      3.00000      385.000
      6935.07      14848.1     -55.3000      3.00000      386.000
      1516.14      10841.7      15.8000      3.00000      387.000
      6998.11      14834.4     -15.8000      3.00000      387.000
      1283.85      10115.8     -23.7000      3.00000      390.000
      1202.30      10003.1     -31.6000      3.00000      391.000
      16394.6      525.927     -23.7000      3.00000      392.000
      1262.37      10165.9     -150.100      3.00000      392.000
      7019.80      14875.8     -63.2000      3.00000      396.000
      6999.89      14883.2     -47.4000      3.00000      398.000
      16351.7      523.553     -47.4000      3.00000      399.000
      7047.44      14933.5     -47.4000      3.00000      399.000
      8412.94      12695.3      39.5000      3.00000      400.000
      13745.5      12794.9     -63.2000      3.00000      400.000
      16304.9      595.508      31.6000      3.00000      401.000
      4863.35      3457.38     -39.5000      3.00000      402.000
      1383.63      10786.0     -94.8000      3.00000      402.000
      9192.68      4092.04      39.5000      3.00000      404.000
      15997.4      2939.82     0.000000      3.00000      405.000
      8922.94      2094.02     -418.700      3.00000      407.000
      2354.60      14215.7     -63.2000      3.00000      407.000
      7025.48      14927.1     -15.8000      3.00000      407.000
      1373.56      9963.57     -47.4000      3.00000      408.000
      7050.12      14953.0     -55.3000      3.00000      408.000
      1522.23      10007.1     -15.8000      3.00000      409.000
      1480.70      10204.4     -55.3000      3.00000      410.000
      4315.21      11087.1     -15.8000      3.00000      410.000
      1582.13      10193.4     0.000000      3.00000      411.000
      7011.63      14869.1      55.3000      3.00000      411.000
      1508.59      10186.3     -86.9000      3.00000      412.000
      2603.80      10663.4      47.4000      3.00000      412.000
      6990.84      14911.7     0.000000      3.00000      412.000
      1498.14      10157.5     -71.1000      3.00000      413.000
      2673.73      10616.9     -23.7000      3.00000      413.000
      6813.95      15558.8     -63.2000      3.00000      413.000
      1495.91      10170.9     -63.2000      3.00000      415.000
      7035.13      14821.3     -15.8000      3.00000      416.000
      2471.65      15099.0     -126.400      3.00000      416.000
      2530.44      15159.2     0.000000      3.00000      417.000
      1537.06      10317.7     -55.3000      3.00000      418.000
      6815.92      15548.3     -55.3000      3.00000      418.000
      3286.00      2597.02     -134.300      3.00000      419.000
      1575.06      10236.4     -7.90000      3.00000      419.000
      1539.43      10156.3     -79.0000      3.00000      420.000
      9125.22      2563.20     -15.8000      3.00000      421.000
      1521.31      10209.0     -31.6000      3.00000      422.000
      3037.62      7727.04     -39.5000      3.00000      423.000
      1512.19      10145.5     -23.7000      3.00000      423.000
      1541.11      10215.9     0.000000      3.00000      425.000
      2513.37      15185.9      268.600      3.00000      425.000
      1484.83      10226.0     -23.7000      3.00000      426.000
      1465.45      10159.2      15.8000      3.00000      427.000
      1460.84      10181.6      7.90000      3.00000      428.000
      2582.99      15229.4     -39.5000      3.00000      428.000
      805.161      9776.28     -632.000      3.00000      430.000
      1478.22      10195.2     -15.8000      3.00000      430.000
      2715.31      15163.5     0.000000      3.00000      430.000
      1408.32      10162.0     -71.1000      3.00000      431.000
      1470.97      10191.0      7.90000      3.00000      432.000
      1449.86      10182.6      15.8000      3.00000      433.000
      5021.88      3506.63      7.90000      3.00000      434.000
      9051.83      15404.2     -31.6000      3.00000      434.000
      5158.55      3810.53     -102.700      3.00000      435.000
      1480.33      10172.2     -55.3000      3.00000      435.000
      6899.99      15537.3      79.0000      3.00000      436.000
      2617.08      15229.7      39.5000      3.00000      437.000
      1517.62      10230.8      86.9000      3.00000      440.000
      2596.50      15101.9     -31.6000      3.00000      441.000
      5794.80      5340.95      15.8000      3.00000      442.000
      1320.28      10255.3     -79.0000      3.00000      442.000
      4721.94      13961.8     -23.7000      3.00000      443.000
      2565.95      15205.4      47.4000      3.00000      443.000
      2682.90      15160.4     -47.4000      3.00000      444.000
      4782.62      14515.7      15.8000      3.00000      450.000
      4694.37      14499.6     -71.1000      3.00000      451.000
      4633.53      14595.9     -31.6000      3.00000      452.000
      4629.81      14619.4     -86.9000      3.00000      453.000
      4681.69      14702.7     -23.7000      3.00000      454.000
      4158.21      7182.57     -632.000      3.00000      455.000
      4618.90      14474.5     -7.90000      3.00000      455.000
      5262.29      3050.70      79.0000      3.00000      456.000
      3520.65      6860.64      102.700      3.00000      457.000
      14371.0      13047.0      15.8000      3.00000      461.000
      16234.2      2484.76      39.5000      3.00000      462.000
      16081.6      2334.33      213.300      3.00000      463.000
      2586.10      13744.0      23.7000      3.00000      464.000
      14509.2      13122.1      39.5000      3.00000      465.000
      2612.15      14126.3     -134.300      3.00000      465.000
      5262.96      5607.33     -39.5000      3.00000      467.000
      2483.67      15228.7     -39.5000      3.00000      469.000
      5605.32      5649.76      94.8000      3.00000      470.000
      1153.20      10471.7     -79.0000      3.00000      471.000
      2548.87      15146.7      31.6000      3.00000      473.000
      16270.1      1731.49      110.600      3.00000      474.000
      16362.0      884.513     -71.1000      3.00000      475.000
      3141.76      7800.28      15.8000      3.00000      477.000
      13418.3      12369.8     -39.5000      3.00000      478.000
      6195.25      16217.6     -55.3000      3.00000      478.000
      4026.01      4807.36     -79.0000      3.00000      480.000
      3790.92      4808.90     -118.500      3.00000      481.000
      9059.50      15383.5     0.000000      3.00000      481.000
      9221.52      16388.6     0.000000      3.00000      481.000
      16322.9      2142.54      63.2000      3.00000      482.000
      3746.75      4664.42     -71.1000      3.00000      483.000
      13550.5      12465.4     -23.7000      3.00000      483.000
      12210.1      12983.6     -39.5000      3.00000      483.000
      16260.6      1834.17     -150.100      3.00000      484.000
      3901.89      4573.43     -31.6000      3.00000      484.000
      12134.9      12919.2     -23.7000      3.00000      484.000
      1980.97      1331.51     -63.2000      3.00000      485.000
      12310.1      12900.5      39.5000      3.00000      485.000
      6598.60      16716.0      15.8000      3.00000      485.000
      827.420      9665.05     -126.400      3.00000      487.000
      13521.0      12529.4      39.5000      3.00000      487.000
      7198.46      15448.5     -15.8000      3.00000      487.000
      4224.61      4753.98     -134.300      3.00000      488.000
      815.659      9785.11     -55.3000      3.00000      488.000
      807.388      9793.72     -39.5000      3.00000      489.000
      2530.25      15151.1      39.5000      3.00000      489.000
      6890.30      4529.79     -71.1000      3.00000      490.000
      985.354      10442.0     -118.500      3.00000      490.000
      9065.76      15382.1     -31.6000      3.00000      490.000
      6242.19      16662.8     -71.1000      3.00000      490.000
      544.460      9705.79     -7.90000      3.00000      491.000
      13404.6      12587.2     -23.7000      3.00000      492.000
      13518.1      12522.2      23.7000      3.00000      494.000
      6370.25      16703.4     -7.90000      3.00000      494.000
      1009.66      10466.6     -102.700      3.00000      495.000
      13585.5      12756.7     -316.000      3.00000      497.000
      5099.21      3568.70      94.8000      3.00000      500.000
      3604.32      7844.93      23.7000      3.00000      500.000
      14798.3      12278.5      47.4000      3.00000      500.000
      2586.34      15222.4     -31.6000      3.00000      502.000
      9574.52      15434.4     -55.3000      3.00000      502.000
      2498.18      15031.0      47.4000      3.00000      503.000
      13805.6      12545.4      134.300      3.00000      504.000
      9590.08      15467.1     -39.5000      3.00000      504.000
      4119.73      10552.3     -79.0000      3.00000      507.000
      14009.1      13022.4     -150.100      3.00000      510.000
      13830.5      12698.3      71.1000      3.00000      511.000
      8697.63      3547.09     -86.9000      3.00000      512.000
      6937.18      4522.06      7.90000      3.00000      512.000
      13727.9      12960.7     -55.3000      3.00000      512.000
      8730.44      3420.37     -7.90000      3.00000      513.000
      4372.33      6201.28     -55.3000      3.00000      513.000
      13715.1      12889.3     -23.7000      3.00000      513.000
      8699.07      3458.43      23.7000      3.00000      514.000
      6907.11      4515.82     -31.6000      3.00000      514.000
      13492.0      12650.3     -102.700      3.00000      515.000
      3613.12      7766.51     -158.000      3.00000      516.000
      13639.9      12759.0     -15.8000      3.00000      516.000
      3444.02      1443.49     -110.600      3.00000      517.000
      9018.16      1561.08     -118.500      3.00000      517.000
      6875.60      4521.75      7.90000      3.00000      517.000
      7128.96      15243.9     -47.4000      3.00000      517.000
      6885.99      4530.07     0.000000      3.00000      518.000
      13865.6      12780.5     -39.5000      3.00000      518.000
      3610.55      1274.84     -71.1000      3.00000      519.000
      6886.41      4514.66     0.000000      3.00000      519.000
      13782.8      12903.7     -47.4000      3.00000      519.000
      6840.93      4529.39     -31.6000      3.00000      520.000
      8744.24      3492.32     -39.5000      3.00000      521.000
      6782.22      15572.8     0.000000      3.00000      521.000
      6814.27      15504.3     -102.700      3.00000      522.000
      6805.53      15517.0     -47.4000      3.00000      523.000
      6875.11      4565.03     -31.6000      3.00000      524.000
      2494.89      14969.5      7.90000      3.00000      524.000
      13525.7      13043.0     -47.4000      3.00000      525.000
      4702.44      6146.85     -55.3000      3.00000      527.000
      2294.13      2463.97     -7.90000      3.00000      530.000
      4233.34      6102.32     -7.90000      3.00000      530.000
      4136.67      5965.29      331.800      3.00000      531.000
      7051.40      4554.54      15.8000      3.00000      532.000
      3493.76      1774.26      71.1000      3.00000      533.000
      4865.80      5765.20     -15.8000      3.00000      536.000
      3294.88      10803.6     -79.0000      3.00000      539.000
      2272.13      2437.18     -126.400      3.00000      540.000
      1222.26      10302.5     -15.8000      3.00000      540.000
      2308.37      14517.1     -110.600      3.00000      540.000
      7050.44      15850.4      23.7000      3.00000      540.000
      7077.59      15736.4     -79.0000      3.00000      541.000
      8997.39      3776.83     -7.90000      3.00000      543.000
      8749.18      3876.12     0.000000      3.00000      544.000
      6829.30      15728.1     -15.8000      3.00000      553.000
      6955.36      16183.3     -15.8000      3.00000      555.000
      4575.41      10010.3     -39.5000      3.00000      556.000
      6822.27      16409.9     -47.4000      3.00000      557.000
      2495.71      14110.8     -63.2000      3.00000      558.000
      9120.85      3974.22     -118.500      3.00000      559.000
      2537.66      14216.9     -71.1000      3.00000      565.000
      12722.3      13115.5      63.2000      3.00000      567.000
      4666.22      10541.7     -39.5000      3.00000      572.000
      3599.27      16542.3     -7.90000      3.00000      572.000
      3995.25      12572.8      63.2000      3.00000      573.000
      544.203      9164.32     -71.1000      3.00000      575.000
      14305.8      12587.6     -244.900      3.00000      575.000
      3511.19      16351.5     -31.6000      3.00000      576.000
      4619.29      4609.74     -31.6000      3.00000      577.000
      1542.37      10267.4     -55.3000      3.00000      577.000
      14290.6      12524.2     -15.8000      3.00000      580.000
      1350.16      10721.6     0.000000      3.00000      581.000
      14199.2      12470.5     -7.90000      3.00000      581.000
      14256.1      12507.4     -31.6000      3.00000      582.000
      14270.3      12570.8      55.3000      3.00000      585.000
      1335.16      10685.7      47.4000      3.00000      586.000
      14283.6      12546.7     -15.8000      3.00000      586.000
      4016.56      4924.77     -94.8000      3.00000      587.000
      1354.02      10710.7     -47.4000      3.00000      587.000
      14230.5      12663.1      15.8000      3.00000      587.000
      1287.02      10720.4     -7.90000      3.00000      588.000
      1329.30      10735.4     -23.7000      3.00000      589.000
      2240.40      2435.45      63.2000      3.00000      590.000
      16305.7      2840.31     -39.5000      3.00000      590.000
      14231.8      12583.4     -7.90000      3.00000      590.000
      4928.17      15046.3      118.500      3.00000      590.000
      2245.99      2467.00     -7.90000      3.00000      592.000
      1294.63      10693.3     -23.7000      3.00000      592.000
      2149.63      2490.45      39.5000      3.00000      593.000
      1396.69      10635.2     -7.90000      3.00000      596.000
      1936.64      13504.9     -23.7000      3.00000      596.000
      16191.5      2617.34     -31.6000      3.00000      597.000
      1400.84      10681.9      15.8000      3.00000      597.000
      1341.49      10669.8     -7.90000      3.00000      598.000
      6942.43      15987.8     -7.90000      3.00000      598.000
      3801.40      1732.74     -55.3000      3.00000      600.000
      1203.12      10583.6     -126.400      3.00000      600.000
      14175.6      12631.1      79.0000      3.00000      600.000
      14133.9      12686.6     -47.4000      3.00000      601.000
      4246.23      15745.2     -15.8000      3.00000      601.000
      1213.41      10642.6      15.8000      3.00000      602.000
      4183.99      15832.2     -23.7000      3.00000      602.000
      5920.03      3553.78      23.7000      3.00000      603.000
      4025.29      15698.2     -47.4000      3.00000      603.000
      14130.9      12654.0      47.4000      3.00000      604.000
      4077.84      15824.2     -31.6000      3.00000      604.000
      6154.68      3718.31     -15.8000      3.00000      605.000
      14218.9      12646.6     -15.8000      3.00000      605.000
      5939.93      3655.45     -63.2000      3.00000      606.000
      6405.63      3503.21      39.5000      3.00000      609.000
      1334.79      10746.7     -15.8000      3.00000      610.000
      1318.20      10774.9     0.000000      3.00000      611.000
      1366.44      10748.5     -15.8000      3.00000      612.000
      7795.54      1784.03     -15.8000      3.00000      613.000
      1377.54      10799.7     -55.3000      3.00000      614.000
      1428.98      10783.3     -63.2000      3.00000      615.000
      1493.14      10776.1      94.8000      3.00000      616.000
      8904.16      3471.29     -15.8000      3.00000      617.000
      1354.48      10735.2     -39.5000      3.00000      619.000
      991.021      10379.7      71.1000      3.00000      621.000
      4934.01      3702.61     -118.500      3.00000      625.000
      3717.85      11075.8     -142.200      3.00000      625.000
      13027.4      13136.5     -23.7000      3.00000      627.000
      1361.43      10748.6     -31.6000      3.00000      628.000
      1379.64      10684.9     -23.7000      3.00000      630.000
      13305.9      12731.3     -110.600      3.00000      631.000
      2421.67      2669.38      165.900      3.00000      633.000
      2388.74      14201.3     -23.7000      3.00000      633.000
      3647.88      11623.7     -31.6000      3.00000      634.000
      2250.11      14009.3     -15.8000      3.00000      634.000
      16006.9      803.490     -86.9000      3.00000      635.000
      2298.96      2665.81      165.900      3.00000      635.000
      1291.13      10633.6     -15.8000      3.00000      635.000
      16072.8      782.370      15.8000      3.00000      636.000
      2214.39      1689.90      94.8000      3.00000      636.000
      1346.24      10726.1     -63.2000      3.00000      636.000
      4578.16      10708.6     -71.1000      3.00000      636.000
      1328.87      10698.5     -71.1000      3.00000      637.000
      3465.11      11114.1     -71.1000      3.00000      637.000
      6875.48      15560.7      47.4000      3.00000      637.000
      3630.16      10879.7      7.90000      3.00000      638.000
      13488.9      12652.2     -15.8000      3.00000      638.000
      1350.56      10562.5     -71.1000      3.00000      639.000
      13375.9      12670.3     -31.6000      3.00000      639.000
      2279.64      1531.40     -23.7000      3.00000      640.000
      13659.7      12696.7     -7.90000      3.00000      640.000
      3449.36      11517.1     -71.1000      3.00000      642.000
      1345.53      10718.0     0.000000      3.00000      643.000
      13780.0      12494.3      31.6000      3.00000      643.000
      2512.62      1630.81     -79.0000      3.00000      644.000
      1287.13      10657.0     -15.8000      3.00000      644.000
      3466.91      11383.8     -39.5000      3.00000      644.000
      6028.82      4085.27      86.9000      3.00000      645.000
      13985.9      12967.7     -23.7000      3.00000      645.000
      16339.7      578.990      7.90000      3.00000      647.000
      1294.85      10672.9     -23.7000      3.00000      647.000
      3447.37      11413.7      7.90000      3.00000      647.000
      3436.08      11385.0     -86.9000      3.00000      648.000
      1346.35      10707.4     0.000000      3.00000      649.000
      3443.12      11408.5     -47.4000      3.00000      649.000
      1374.57      10743.7     -39.5000      3.00000      650.000
      1323.13      10717.6     -31.6000      3.00000      651.000
      2673.21      14852.0      39.5000      3.00000      651.000
      16266.1      578.244      31.6000      3.00000      652.000
      1336.44      10726.9     -23.7000      3.00000      652.000
      3441.73      11417.0     -47.4000      3.00000      652.000
      1304.77      10708.9     -7.90000      3.00000      653.000
      16197.0      670.788     -7.90000      3.00000      656.000
      16177.3      826.993     -55.3000      3.00000      657.000
      6173.13      4474.06      23.7000      3.00000      659.000
      16576.6      789.749      205.400      3.00000      660.000
      1342.09      10760.5      7.90000      3.00000      660.000
      2750.78      2688.77      86.9000      3.00000      661.000
      9076.26      4374.94     -7.90000      3.00000      661.000
      1338.18      10699.5     -31.6000      3.00000      661.000
      6315.69      4166.00     -31.6000      3.00000      662.000
      9047.03      4386.39     -55.3000      3.00000      662.000
      7106.52      15142.6     -39.5000      3.00000      662.000
      16477.9      625.365      39.5000      3.00000      663.000
      1405.90      10711.7      47.4000      3.00000      663.000
      6277.33      3612.52     0.000000      3.00000      665.000
      2295.85      14072.6     -7.90000      3.00000      665.000
      2339.56      2584.92     0.000000      3.00000      666.000
      9071.04      4416.03     -118.500      3.00000      666.000
      1309.54      10724.1     -15.8000      3.00000      667.000
      6663.99      2947.63     -15.8000      3.00000      670.000
      8695.28      4285.91     -7.90000      3.00000      670.000
      1368.86      10788.4     -31.6000      3.00000      670.000
      2022.45      1453.14     -102.700      3.00000      671.000
      2846.34      2142.52      55.3000      3.00000      671.000
      1310.51      10730.3     -102.700      3.00000      671.000
      14416.4      12595.1      7.90000      3.00000      671.000
      12700.6      13126.6     -31.6000      3.00000      671.000
      2257.69      2529.74     -55.3000      3.00000      672.000
      6822.13      3021.09     -71.1000      3.00000      672.000
      5481.24      3476.68      31.6000      3.00000      672.000
      1323.31      10708.2      15.8000      3.00000      672.000
      2370.67      2354.33      23.7000      3.00000      673.000
      2571.15      2643.61     0.000000      3.00000      674.000
      6748.15      2830.59     0.000000      3.00000      674.000
      2635.80      2223.23      39.5000      3.00000      675.000
      6801.70      2860.89     -23.7000      3.00000      675.000
      5528.33      3368.82      39.5000      3.00000      675.000
      2432.30      2485.96     -86.9000      3.00000      676.000
      7695.51      2490.01     -55.3000      3.00000      676.000
      2226.01      13973.6     0.000000      3.00000      676.000
      2496.64      2293.72     -23.7000      3.00000      677.000
      3965.16      3084.57     -15.8000      3.00000      677.000
      5785.99      3596.01     -63.2000      3.00000      677.000
      8044.70      1863.45      39.5000      3.00000      679.000
      5681.69      3355.99     -118.500      3.00000      679.000
      14835.4      12367.9     -15.8000      3.00000      679.000
      2405.14      2487.12      284.400      3.00000      680.000
      4016.34      6479.78     -31.6000      3.00000      680.000
      1366.33      10766.5      23.7000      3.00000      680.000
      2297.46      2272.94     -63.2000      3.00000      681.000
      8598.23      3546.84     0.000000      3.00000      681.000
      1196.49      10258.3     -63.2000      3.00000      681.000
      8093.39      1908.00     0.000000      3.00000      682.000
      2345.35      2200.60      31.6000      3.00000      682.000
      6694.58      2840.02     -31.6000      3.00000      682.000
      3905.22      6690.15     -31.6000      3.00000      682.000
      14172.0      12437.4      47.4000      3.00000      682.000
      8252.37      1766.82      134.300      3.00000      683.000
      2261.78      2171.84      7.90000      3.00000      683.000
      8668.77      3681.78     -55.3000      3.00000      683.000
      5668.18      2983.14     -63.2000      3.00000      684.000
      8768.30      3463.03     -7.90000      3.00000      684.000
      3867.05      6808.92     -126.400      3.00000      684.000
      2440.53      2029.98      15.8000      3.00000      686.000
      5491.45      3100.04      7.90000      3.00000      686.000
      3781.73      6772.59      7.90000      3.00000      686.000
      1143.24      10285.3      7.90000      3.00000      686.000
      14730.3      12547.4     -142.200      3.00000      686.000
      2546.27      1793.44     -39.5000      3.00000      687.000
      6864.84      2874.69     0.000000      3.00000      687.000
      3865.22      6805.97     -31.6000      3.00000      687.000
      14700.8      12767.5     -110.600      3.00000      687.000
      2634.34      1921.49     -23.7000      3.00000      688.000
      6627.72      2911.04     -71.1000      3.00000      688.000
      3820.72      6879.21     -39.5000      3.00000      688.000
      14690.0      12756.2     -23.7000      3.00000      688.000
      2682.13      1816.65      15.8000      3.00000      689.000
      6772.38      2695.14     -213.300      3.00000      689.000
      1358.93      10773.0     -23.7000      3.00000      689.000
      1167.37      10246.3     -15.8000      3.00000      690.000
      1293.20      10775.4     -126.400      3.00000      691.000
      3870.59      15887.5      7.90000      3.00000      691.000
      6874.03      2862.00     -71.1000      3.00000      692.000
      1820.96      10476.7     -39.5000      3.00000      692.000
      9605.19      15668.4      55.3000      3.00000      692.000
      2516.94      1934.15     -23.7000      3.00000      693.000
      6939.44      2956.24      79.0000      3.00000      693.000
      14690.2      12708.1     -86.9000      3.00000      693.000
      3786.30      16066.3     -47.4000      3.00000      693.000
      2529.42      1978.50      110.600      3.00000      694.000
      7027.44      2942.47     -15.8000      3.00000      694.000
      1603.29      10488.8     -7.90000      3.00000      694.000
      14723.5      12689.9     -7.90000      3.00000      694.000
      2514.46      2050.55     -63.2000      3.00000      695.000
      1365.41      10771.9     -31.6000      3.00000      695.000
      14793.4      12715.3     -55.3000      3.00000      695.000
      3903.44      16154.4      15.8000      3.00000      695.000
      2470.42      2022.66      31.6000      3.00000      696.000
      2791.28      14675.8      63.2000      3.00000      696.000
      3981.37      16137.4      39.5000      3.00000      696.000
      3982.54      15858.1      39.5000      3.00000      697.000
      4115.68      16256.5     -134.300      3.00000      698.000
      5542.09      5366.57     -31.6000      3.00000      699.000
      14132.8      12536.6     -15.8000      3.00000      699.000
      4064.15      15545.7      39.5000      3.00000      700.000
      2268.78      2094.65     -15.8000      3.00000      702.000
      7130.60      2931.37     -7.90000      3.00000      702.000
      14801.1      12252.7     -7.90000      3.00000      702.000
      4039.92      15479.7     0.000000      3.00000      703.000
      7095.97      2914.43     -7.90000      3.00000      704.000
      14381.4      12615.9     -7.90000      3.00000      704.000
      3932.21      15619.9      15.8000      3.00000      704.000
      2555.39      2168.80      15.8000      3.00000      705.000
      14843.7      12224.9     -31.6000      3.00000      707.000
      9459.06      15725.1      79.0000      3.00000      707.000
      1478.86      10351.3      15.8000      3.00000      708.000
      2257.05      1844.41     -94.8000      3.00000      709.000
      1463.85      10449.8      31.6000      3.00000      709.000
      2133.86      2209.74      7.90000      3.00000      710.000
      5441.06      5390.81      71.1000      3.00000      710.000
      2252.94      2233.04     -7.90000      3.00000      711.000
      1597.62      10139.5     -79.0000      3.00000      711.000
      2250.23      2260.61      7.90000      3.00000      712.000
      1669.39      10121.5      134.300      3.00000      712.000
      6649.84      3308.95     0.000000      3.00000      713.000
      5364.83      5353.58     -31.6000      3.00000      713.000
      3241.47      7406.16      7.90000      3.00000      713.000
      3182.90      7411.22      102.700      3.00000      714.000
      16633.6      1365.78     -39.5000      3.00000      715.000
      9060.16      2897.11      23.7000      3.00000      715.000
      6709.82      3354.99     -63.2000      3.00000      715.000
      3234.58      7501.72     -31.6000      3.00000      715.000
      6727.51      3433.23      7.90000      3.00000      716.000
      1257.17      9964.88      7.90000      3.00000      716.000
      6414.46      2926.39     -39.5000      3.00000      718.000
      1995.40      1592.68     0.000000      3.00000      719.000
      2335.18      1819.02     -23.7000      3.00000      720.000
      3765.58      7383.65      15.8000      3.00000      721.000
      2282.15      1671.78     -15.8000      3.00000      723.000
      3648.40      6222.31      47.4000      3.00000      723.000
      3811.24      7293.76     -15.8000      3.00000      723.000
      3674.29      6263.14     -31.6000      3.00000      724.000
      3810.69      7361.37     -71.1000      3.00000      724.000
      1453.67      10317.1     -118.500      3.00000      724.000
      2367.00      2981.43     -55.3000      3.00000      725.000
      4494.19      1016.22     -63.2000      3.00000      726.000
      5107.32      3470.61     -47.4000      3.00000      726.000
      3794.40      7369.89     -23.7000      3.00000      726.000
      5037.31      3571.19     -63.2000      3.00000      727.000
      3807.38      7372.36     -71.1000      3.00000      727.000
      2615.11      14858.8     -47.4000      3.00000      727.000
      979.067      10164.1     -23.7000      3.00000      728.000
      6469.25      16334.9      71.1000      3.00000      728.000
      5317.36      5526.34      15.8000      3.00000      729.000
      6839.61      15554.4     -63.2000      3.00000      729.000
      3828.05      7351.82     -71.1000      3.00000      730.000
      4797.27      14678.2     -7.90000      3.00000      730.000
      5121.34      3876.51     -79.0000      3.00000      731.000
      3721.38      6261.25     -31.6000      3.00000      731.000
      4850.63      14672.3     -7.90000      3.00000      731.000
      6525.82      16274.4     -15.8000      3.00000      731.000
      5068.62      3928.20      23.7000      3.00000      732.000
      3795.90      6279.91      47.4000      3.00000      732.000
      1562.85      10236.1     -15.8000      3.00000      732.000
      3709.27      6294.73     -39.5000      3.00000      733.000
      12229.9      12582.4      79.0000      3.00000      733.000
      4275.93      6808.06     0.000000      3.00000      734.000
      3783.16      7377.43     0.000000      3.00000      735.000
      1147.52      10266.5      15.8000      3.00000      735.000
      4799.83      14702.6     -31.6000      3.00000      735.000
      1345.07      10626.3     -15.8000      3.00000      736.000
      2471.79      1488.37     0.000000      3.00000      737.000
      1852.79      10557.8     0.000000      3.00000      739.000
      3842.46      7451.21      55.3000      3.00000      741.000
      4813.79      14560.4      55.3000      3.00000      742.000
      4789.97      14659.9     0.000000      3.00000      743.000
      4801.32      14667.3     -23.7000      3.00000      744.000
      6308.78      3447.89     -7.90000      3.00000      745.000
      3795.15      7410.20     -55.3000      3.00000      745.000
      13408.6      12851.5     -79.0000      3.00000      745.000
      4824.83      14624.9     -23.7000      3.00000      745.000
      6467.12      3483.51      15.8000      3.00000      746.000
      6454.50      3700.46     -7.90000      3.00000      747.000
      4840.72      14649.3     -47.4000      3.00000      748.000
      4847.95      14737.4     -79.0000      3.00000      749.000
      3548.17      7440.41      15.8000      3.00000      750.000
      4830.29      14741.2     0.000000      3.00000      750.000
      3718.19      7386.74     -31.6000      3.00000      751.000
      4801.76      14768.4      7.90000      3.00000      751.000
      7957.34      1581.66     -102.700      3.00000      752.000
      8926.39      4021.33     -79.0000      3.00000      752.000
      3794.14      7441.68     -39.5000      3.00000      752.000
      6860.93      3101.46     -15.8000      3.00000      753.000
      7911.22      1605.58     0.000000      3.00000      754.000
      6934.71      2991.70     -47.4000      3.00000      754.000
      2302.77      3042.05     -23.7000      3.00000      754.000
      4758.97      14709.4     -86.9000      3.00000      754.000
      4818.06      14686.4     -47.4000      3.00000      756.000
      4745.51      14675.9     -39.5000      3.00000      757.000
      2346.86      3097.60     -31.6000      3.00000      758.000
      2534.32      14411.3      126.400      3.00000      758.000
      16237.3      699.371      47.4000      3.00000      759.000
      7889.16      1725.50      39.5000      3.00000      759.000
      2361.49      3045.01     0.000000      3.00000      759.000
      16268.9      863.955      55.3000      3.00000      760.000
      2331.54      3047.96     -15.8000      3.00000      760.000
      16119.0      878.946      63.2000      3.00000      761.000
      7781.20      1742.89      15.8000      3.00000      761.000
      4758.17      14701.0      23.7000      3.00000      761.000
      3390.77      7670.63      31.6000      3.00000      762.000
      3358.35      7584.19     -79.0000      3.00000      763.000
      16105.2      1146.89      63.2000      3.00000      764.000
      3607.54      1582.66      55.3000      3.00000      764.000
      2203.65      2065.11      23.7000      3.00000      764.000
      16222.8      1259.84     -15.8000      3.00000      765.000
      2319.07      3026.38      23.7000      3.00000      765.000
      3417.96      7673.28      15.8000      3.00000      765.000
      2448.21      14952.2     -39.5000      3.00000      765.000
      16248.2      1198.83      31.6000      3.00000      766.000
      2498.84      2964.32      71.1000      3.00000      766.000
      3850.59      7425.08     -31.6000      3.00000      766.000
      12472.2      12782.5      15.8000      3.00000      766.000
      2291.59      2997.98     -31.6000      3.00000      767.000
      6576.69      3284.45     -71.1000      3.00000      767.000
      4215.70      15639.5     -63.2000      3.00000      767.000
      3339.41      7615.15      86.9000      3.00000      768.000
      4244.86      15768.3     -23.7000      3.00000      768.000
      3647.91      1533.37     -63.2000      3.00000      769.000
      2256.00      3027.81     -23.7000      3.00000      769.000
      4273.63      15741.5     -15.8000      3.00000      769.000
      16102.7      1031.22     -39.5000      3.00000      770.000
      3391.49      7657.33     -23.7000      3.00000      770.000
      16191.6      1180.52      23.7000      3.00000      771.000
      3538.95      7603.95      39.5000      3.00000      771.000
      2520.35      2648.69      31.6000      3.00000      772.000
      3493.56      7612.78     -15.8000      3.00000      772.000
      16083.9      1194.55      47.4000      3.00000      773.000
      8127.19      2064.08     -7.90000      3.00000      773.000
      3450.53      7763.48     -63.2000      3.00000      773.000
      1899.83      10914.0     -39.5000      3.00000      773.000
      2482.14      1645.84      39.5000      3.00000      774.000
      3219.45      7838.74      47.4000      3.00000      774.000
      1848.20      10915.3     0.000000      3.00000      774.000
      4793.62      14724.4      15.8000      3.00000      774.000
      1842.28      10875.3     -31.6000      3.00000      775.000
      1878.24      10870.3     -47.4000      3.00000      776.000
      12698.2      12900.2     -39.5000      3.00000      777.000
      3785.61      15565.1      55.3000      3.00000      777.000
      16103.4      1109.25     -63.2000      3.00000      779.000
      9392.90      2422.94      15.8000      3.00000      780.000
      1897.34      10812.6      7.90000      3.00000      780.000
      4807.31      14727.3     -47.4000      3.00000      780.000
      4856.38      14744.7     0.000000      3.00000      781.000
      4915.64      15195.7      15.8000      3.00000      782.000
      3563.28      6486.04     -7.90000      3.00000      783.000
      3730.42      1858.89     -55.3000      3.00000      784.000
      4853.40      14735.2     -63.2000      3.00000      784.000
      6569.69      3279.44      23.7000      3.00000      785.000
      5033.98      6412.01     -632.000      3.00000      787.000
      4898.67      14707.5      39.5000      3.00000      787.000
      4821.26      14713.8     -79.0000      3.00000      788.000
      1691.78      1004.73      308.100      3.00000      790.000
      2293.17      2755.91      94.8000      3.00000      790.000
      16254.1      1709.09      197.500      3.00000      791.000
      4851.01      14759.5     -63.2000      3.00000      793.000
      4758.28      14715.5      55.3000      3.00000      794.000
      4842.42      14754.0     -94.8000      3.00000      795.000
      4811.00      14721.8     -79.0000      3.00000      796.000
      16308.5      2019.88      71.1000      3.00000      797.000
      3477.48      6798.51     -55.3000      3.00000      798.000
      3431.55      6809.41     -71.1000      3.00000      799.000
      3364.39      6811.90      63.2000      3.00000      801.000
      2308.31      2769.25      86.9000      3.00000      804.000
      9487.61      3155.99      71.1000      3.00000      807.000
      2338.55      3031.79     -79.0000      3.00000      808.000
      3466.63      6955.06     -23.7000      3.00000      808.000
      4186.38      15379.1     -94.8000      3.00000      809.000
      3637.50      1388.42      213.300      3.00000      812.000
      3465.40      6912.25     -15.8000      3.00000      812.000
      2426.90      3035.73      23.7000      3.00000      813.000
      2386.72      2996.54     -94.8000      3.00000      815.000
      2383.59      2967.90      31.6000      3.00000      816.000
      1996.10      13692.2     -47.4000      3.00000      818.000
      3726.73      15881.2      63.2000      3.00000      819.000
      1263.94      10367.8      39.5000      3.00000      820.000
      16183.9      1287.07      55.3000      3.00000      822.000
      3958.66      16104.0     -31.6000      3.00000      822.000
      16330.3      1781.92     -15.8000      3.00000      823.000
      16264.7      1597.88      39.5000      3.00000      824.000
      3807.84      2444.03      63.2000      3.00000      829.000
      3845.42      876.735     -39.5000      3.00000      830.000
      4768.22      14605.0      197.500      3.00000      832.000
      15988.6      895.533     -31.6000      3.00000      833.000
      3574.84      2294.27     -31.6000      3.00000      834.000
      3677.09      2369.05     -15.8000      3.00000      835.000
      3823.97      6647.74      94.8000      3.00000      835.000
      3629.22      2433.81     -86.9000      3.00000      836.000
      6406.76      3140.98     -15.8000      3.00000      836.000
      2115.72      2134.23     -31.6000      3.00000      837.000
      3649.42      2454.82     -79.0000      3.00000      837.000
      3665.17      2460.19      47.4000      3.00000      838.000
      4035.52      6688.26     -39.5000      3.00000      838.000
      12883.4      13176.3     -7.90000      3.00000      838.000
      3630.99      2529.80     -55.3000      3.00000      839.000
      4082.86      6814.18     -205.400      3.00000      841.000
      12728.5      12795.6     -23.7000      3.00000      841.000
      4112.86      6844.05     -55.3000      3.00000      842.000
      2163.58      2099.22      7.90000      3.00000      843.000
      8949.15      12558.2      39.5000      3.00000      844.000
      16069.0      1017.63     0.000000      3.00000      846.000
      11748.9      12990.8     -71.1000      3.00000      846.000
      961.609      10298.9     -7.90000      3.00000      847.000
      2236.13      2279.36     -15.8000      3.00000      848.000
      11305.7      12970.9     -102.700      3.00000      848.000
      16009.6      924.531      23.7000      3.00000      849.000
      2277.02      2198.97     -31.6000      3.00000      849.000
      16074.3      1160.17      86.9000      3.00000      850.000
      15975.0      1048.62     -126.400      3.00000      851.000
      2382.16      2191.01      79.0000      3.00000      851.000
      2326.41      2135.36     -55.3000      3.00000      852.000
      6326.47      5347.72     -15.8000      3.00000      853.000
      9426.00      13289.9      31.6000      3.00000      855.000
      6184.08      5095.03     -31.6000      3.00000      856.000
      3437.20      1536.78     0.000000      3.00000      858.000
      4107.30      6168.39      7.90000      3.00000      858.000
      1773.91      10425.8      102.700      3.00000      858.000
      4932.61      14609.4     -71.1000      3.00000      859.000
      3935.58      6389.91     -39.5000      3.00000      861.000
      5745.48      5523.62     -55.3000      3.00000      862.000
      3780.53      6428.57     -63.2000      3.00000      862.000
      11762.2      13283.3     -47.4000      3.00000      863.000
      9135.71      13882.3     -47.4000      3.00000      863.000
      11832.0      13317.2     -15.8000      3.00000      864.000
      2308.27      2279.08     -55.3000      3.00000      865.000
      9363.60      13631.4      31.6000      3.00000      865.000
      9182.56      3696.94     -23.7000      3.00000      866.000
      6496.13      5259.64      7.90000      3.00000      866.000
      4352.56      16367.1      300.200      3.00000      866.000
      9068.12      3583.04     -126.400      3.00000      867.000
      6392.41      5130.91      15.8000      3.00000      867.000
      8984.29      1660.71      632.000      3.00000      869.000
      9037.26      3724.53     -110.600      3.00000      870.000
      8885.01      3473.99     -7.90000      3.00000      871.000
      4954.56      14609.5      15.8000      3.00000      871.000
      8978.49      3508.67      47.4000      3.00000      872.000
      5487.24      5884.38     -39.5000      3.00000      872.000
      9437.63      13798.3     -55.3000      3.00000      872.000
      8946.92      3526.90     -31.6000      3.00000      874.000
      11167.0      13192.8      47.4000      3.00000      874.000
      1017.20      8943.87     -31.6000      3.00000      875.000
      9027.34      12469.5     -23.7000      3.00000      875.000
      11425.0      13545.9     -31.6000      3.00000      875.000
      16151.0      2240.39      189.600      3.00000      876.000
      8945.21      3530.58      31.6000      3.00000      876.000
      922.404      8941.58     -39.5000      3.00000      876.000
      11269.0      13533.0      39.5000      3.00000      877.000
      9606.77      13694.9     -7.90000      3.00000      877.000
      3614.11      6396.87     -39.5000      3.00000      878.000
      16012.0      590.803     -23.7000      3.00000      879.000
      9579.47      13742.5     -39.5000      3.00000      879.000
      4850.25      14448.2      23.7000      3.00000      879.000
      16346.7      2139.85     -86.9000      3.00000      880.000
      5502.57      5950.54     -7.90000      3.00000      880.000
      2052.13      13389.0     -79.0000      3.00000      881.000
      8792.53      3687.34      31.6000      3.00000      882.000
      2013.97      13521.7     -31.6000      3.00000      882.000
      8758.04      3515.50     -23.7000      3.00000      883.000
      1280.74      9861.56      47.4000      3.00000      883.000
      2218.54      13656.6     -39.5000      3.00000      883.000
      4948.69      14604.0     -79.0000      3.00000      883.000
      2132.07      13694.3     0.000000      3.00000      884.000
      4285.64      14606.7     -134.300      3.00000      884.000
      2051.30      13527.3     -15.8000      3.00000      885.000
      4871.78      14566.5     0.000000      3.00000      885.000
      1419.88      10181.0      39.5000      3.00000      887.000
      9227.39      13542.6     -31.6000      3.00000      887.000
      9100.91      13485.8      39.5000      3.00000      888.000
      9562.57      14689.3      102.700      3.00000      888.000
      5398.30      5896.11      110.600      3.00000      889.000
      9607.04      14710.5     -7.90000      3.00000      889.000
      8958.25      2714.69     -15.8000      3.00000      890.000
      8728.02      4246.48     -102.700      3.00000      890.000
      765.540      9718.92     -47.4000      3.00000      890.000
      8967.99      2722.02      7.90000      3.00000      891.000
      761.819      9496.08     -47.4000      3.00000      891.000
      12244.8      13373.0     -31.6000      3.00000      891.000
      4972.35      14563.3     -23.7000      3.00000      891.000
      4939.07      14482.3     -7.90000      3.00000      892.000
      8818.22      3908.29      165.900      3.00000      893.000
      3776.57      6926.97     -39.5000      3.00000      893.000
      12508.5      13290.7     -7.90000      3.00000      893.000
      5024.79      14549.1     0.000000      3.00000      893.000
      2252.91      1541.50     0.000000      3.00000      894.000
      3950.77      6990.41     -15.8000      3.00000      894.000
      4734.57      14536.9     -71.1000      3.00000      894.000
      8117.57      1846.21     -63.2000      3.00000      895.000
      4678.06      14597.6     0.000000      3.00000      895.000
      3867.84      6458.53      7.90000      3.00000      897.000
      802.598      9093.51     -7.90000      3.00000      897.000
      12887.9      13079.5     -110.600      3.00000      897.000
      8978.70      4042.84     -71.1000      3.00000      898.000
      4019.46      6158.77      31.6000      3.00000      898.000
      856.180      9168.37     -55.3000      3.00000      898.000
      12762.7      13059.8     -55.3000      3.00000      898.000
      7627.27      15019.7     -39.5000      3.00000      898.000
      5377.43      5508.63     -63.2000      3.00000      899.000
      4107.70      6121.77      23.7000      3.00000      899.000
      2240.16      13673.3      102.700      3.00000      900.000
      2208.38      1648.49     -94.8000      3.00000      901.000
      2389.23      13243.7     -118.500      3.00000      902.000
      5467.02      5912.67     -7.90000      3.00000      903.000
      2074.86      2222.88      31.6000      3.00000      904.000
      2216.52      2236.78      142.200      3.00000      905.000
      1103.68      10048.8     -63.2000      3.00000      906.000
      12575.2      12691.1      7.90000      3.00000      906.000
      5394.66      5870.18     -47.4000      3.00000      907.000
      7941.57      1427.24      15.8000      3.00000      908.000
      8585.40      3109.32     -126.400      3.00000      908.000
      7454.53      2206.77     -55.3000      3.00000      909.000
      3963.53      10631.5     -55.3000      3.00000      909.000
      8919.60      2886.85     -47.4000      3.00000      910.000
      7869.52      2139.63     -79.0000      3.00000      911.000
      12830.4      12825.6     -23.7000      3.00000      911.000
      7810.93      2244.78     -23.7000      3.00000      912.000
      2393.40      3165.29     -15.8000      3.00000      912.000
      12682.5      13096.8      71.1000      3.00000      913.000
      4705.81      15780.0     -15.8000      3.00000      913.000
      9252.98      15684.3     -23.7000      3.00000      913.000
      5835.99      5196.25     -39.5000      3.00000      914.000
      9457.98      15778.1      79.0000      3.00000      914.000
      9439.28      15648.6     -15.8000      3.00000      915.000
      7992.17      2096.83     -63.2000      3.00000      916.000
      7523.32      4713.50      15.8000      3.00000      916.000
      3311.82      10987.7     -39.5000      3.00000      916.000
      7958.01      2115.41      47.4000      3.00000      917.000
      7163.98      4239.54     -102.700      3.00000      917.000
      737.924      9713.81     -15.8000      3.00000      917.000
      9209.82      15941.5     -15.8000      3.00000      917.000
      3134.84      11149.4     -126.400      3.00000      918.000
      8032.45      2120.33     -31.6000      3.00000      919.000
      7609.91      4426.14     -15.8000      3.00000      919.000
      8042.81      2083.99     -39.5000      3.00000      920.000
      9226.41      3018.58      7.90000      3.00000      920.000
      5024.88      5566.23     -55.3000      3.00000      920.000
      4664.01      14467.6     -55.3000      3.00000      920.000
      8039.48      2051.39      15.8000      3.00000      921.000
      4961.03      5533.84     -15.8000      3.00000      921.000
      4876.88      14394.3      15.8000      3.00000      921.000
      9230.10      3043.09     -79.0000      3.00000      922.000
      4702.00      14527.0     -118.500      3.00000      922.000
      9215.84      2984.91      15.8000      3.00000      923.000
      4927.28      5577.33     -55.3000      3.00000      923.000
      9563.63      16203.3     -7.90000      3.00000      923.000
      16303.7      1386.91     -126.400      3.00000      924.000
      9479.86      16056.6      15.8000      3.00000      924.000
      6853.31      16526.6      63.2000      3.00000      924.000
      2438.76      1885.82     0.000000      3.00000      925.000
      9473.85      16211.0     -134.300      3.00000      925.000
      1049.79      10555.1     -23.7000      3.00000      926.000
      4534.18      14997.9     -7.90000      3.00000      926.000
      2412.95      2561.40      110.600      3.00000      928.000
      9215.92      3037.73     -118.500      3.00000      929.000
      9376.27      16357.1     -7.90000      3.00000      929.000
      12309.0      12812.0      142.200      3.00000      930.000
      4918.91      14749.4      23.7000      3.00000      930.000
      6632.51      4670.14     -47.4000      3.00000      932.000
      4418.67      540.520     -71.1000      3.00000      933.000
      4878.27      14646.3     -86.9000      3.00000      933.000
      1432.87      9926.01     -55.3000      3.00000      934.000
      2603.60      1024.73     -31.6000      3.00000      935.000
      4508.28      983.434      7.90000      3.00000      935.000
      1185.59      9850.05     -39.5000      3.00000      935.000
      4590.91      1044.75     -23.7000      3.00000      936.000
      5615.18      5350.73      94.8000      3.00000      936.000
      1101.18      9790.28     -15.8000      3.00000      936.000
      5040.81      14398.5     -102.700      3.00000      936.000
      3668.07      16375.3     -39.5000      3.00000      936.000
      4714.52      714.906      7.90000      3.00000      937.000
      2535.41      1020.18     -102.700      3.00000      937.000
      4575.18      871.941     -7.90000      3.00000      938.000
      9193.79      3013.54     -102.700      3.00000      938.000
      4561.25      934.452     -31.6000      3.00000      939.000
      11403.8      13558.6     -118.500      3.00000      939.000
      2822.60      14661.0     -150.100      3.00000      939.000
      4689.03      15110.7     -39.5000      3.00000      939.000
      3770.90      16171.4     -79.0000      3.00000      939.000
      4368.13      841.060     -63.2000      3.00000      940.000
      4889.64      5897.48     -71.1000      3.00000      940.000
      12866.4      12687.7      55.3000      3.00000      940.000
      11325.9      13333.9     -23.7000      3.00000      940.000
      4529.91      14945.7     -94.8000      3.00000      940.000
      4427.71      701.889     -39.5000      3.00000      941.000
      4533.32      15079.8     -7.90000      3.00000      942.000
      16448.4      2251.03     -23.7000      3.00000      943.000
      11280.6      12903.7      31.6000      3.00000      943.000
      4281.83      1054.22      15.8000      3.00000      947.000
      5481.15      5482.28     -39.5000      3.00000      947.000
      11213.7      12975.4      7.90000      3.00000      947.000
      4405.28      968.721     -23.7000      3.00000      948.000
      9222.91      3035.27      23.7000      3.00000      948.000
      2012.98      923.778     -102.700      3.00000      949.000
      4534.03      994.288     -86.9000      3.00000      949.000
      4311.31      4307.00     0.000000      3.00000      951.000
      5129.01      14357.9     -47.4000      3.00000      952.000
      8859.34      12887.3      86.9000      3.00000      953.000
      4441.85      4007.49     -15.8000      3.00000      954.000
      5690.44      5315.99     -86.9000      3.00000      954.000
      4367.93      651.079     -7.90000      3.00000      955.000
      13353.9      12743.2     -39.5000      3.00000      955.000
      4105.17      631.876     -110.600      3.00000      956.000
      4479.33      4148.79     -7.90000      3.00000      956.000
      11036.5      13159.6     -55.3000      3.00000      956.000
      4368.51      4377.28     -47.4000      3.00000      957.000
      4544.19      6511.63     -94.8000      3.00000      957.000
      11305.1      13314.8     -7.90000      3.00000      957.000
      4283.76      4314.32      134.300      3.00000      958.000
      11456.0      13295.3      31.6000      3.00000      958.000
      4226.42      4109.53     -39.5000      3.00000      959.000
      13675.8      12726.9      47.4000      3.00000      959.000
      4193.62      4237.38      7.90000      3.00000      960.000
      13764.6      13040.5     -7.90000      3.00000      960.000
      4348.24      498.147     -63.2000      3.00000      961.000
      4326.24      4677.51     -47.4000      3.00000      961.000
      4481.96      434.530     -79.0000      3.00000      962.000
      5179.61      14266.2     -110.600      3.00000      962.000
      8903.98      12796.0      229.100      3.00000      963.000
      5081.47      14478.5     -316.000      3.00000      963.000
      4128.31      4237.05      47.4000      3.00000      964.000
      4110.21      4192.55     -55.3000      3.00000      965.000
      5094.26      14303.5     0.000000      3.00000      965.000
      8821.93      1657.46     -86.9000      3.00000      966.000
      11173.3      13170.8     0.000000      3.00000      966.000
      4677.73      15854.2     -31.6000      3.00000      966.000
      4483.36      1033.90     -102.700      3.00000      967.000
      4084.85      4225.07     -23.7000      3.00000      967.000
      10986.5      13133.5     -237.000      3.00000      967.000
      4024.55      4750.78      94.8000      3.00000      968.000
      3980.16      4564.36     -15.8000      3.00000      969.000
      13812.2      12884.8     -39.5000      3.00000      969.000
      4028.73      15482.3     0.000000      3.00000      969.000
      16577.5      2194.55     -55.3000      3.00000      970.000
      9080.54      12917.7      197.500      3.00000      971.000
      11203.0      13218.6     -7.90000      3.00000      971.000
      4483.61      14864.2      23.7000      3.00000      971.000
      4027.89      4860.27     0.000000      3.00000      972.000
      6189.29      5780.90     -55.3000      3.00000      972.000
      4454.33      14903.7     -47.4000      3.00000      972.000
      4622.00      900.658     0.000000      3.00000      973.000
      15937.9      1934.15     -39.5000      3.00000      973.000
      4060.75      4703.64     -7.90000      3.00000      973.000
      16049.5      1861.45     0.000000      3.00000      974.000
      3835.79      4709.49      55.3000      3.00000      974.000
      5092.45      14301.6      31.6000      3.00000      974.000
      4403.33      796.336     -86.9000      3.00000      975.000
      16296.0      1787.78     -110.600      3.00000      975.000
      3867.07      4687.76     -39.5000      3.00000      975.000
      9041.14      12726.9     -71.1000      3.00000      975.000
      16206.2      1834.56     -47.4000      3.00000      976.000
      3833.52      4722.13     -39.5000      3.00000      976.000
      16386.5      2193.05     -31.6000      3.00000      977.000
      3713.63      4832.50     0.000000      3.00000      977.000
      16499.6      2242.50     -7.90000      3.00000      978.000
      3746.07      4849.75     -23.7000      3.00000      978.000
      3748.90      15481.8     -47.4000      3.00000      978.000
      16079.2      1908.72      7.90000      3.00000      979.000
      3749.20      5044.69     -142.200      3.00000      979.000
      4593.88      660.396      23.7000      3.00000      980.000
      10934.3      12861.5      7.90000      3.00000      980.000
      16176.6      1955.24      55.3000      3.00000      981.000
      16296.0      701.840      71.1000      3.00000      982.000
      10960.5      13052.6     -31.6000      3.00000      982.000
      4975.45      14223.7     -126.400      3.00000      982.000
      3684.27      5031.41      63.2000      3.00000      983.000
      10946.6      13058.4     -15.8000      3.00000      983.000
      16339.8      1853.23     -86.9000      3.00000      984.000
      1920.02      13626.6     -39.5000      3.00000      985.000
      3780.49      4873.90     -189.600      3.00000      986.000
      5704.32      4937.28      71.1000      3.00000      986.000
      1946.37      13625.6     -63.2000      3.00000      986.000
      16156.1      1703.02     -86.9000      3.00000      987.000
      16071.4      1631.59     -118.500      3.00000      988.000
      11294.1      12958.9     -55.3000      3.00000      988.000
      16122.5      1558.28      63.2000      3.00000      989.000
      4399.17      5803.34     0.000000      3.00000      989.000
      16089.3      1689.47      79.0000      3.00000      990.000
      11156.7      13035.4     -71.1000      3.00000      990.000
      9012.07      12906.3     0.000000      3.00000      991.000
      4919.52      14234.9      47.4000      3.00000      991.000
      4492.02      15474.8     -110.600      3.00000      991.000
      3804.05      5072.56      86.9000      3.00000      992.000
      11238.3      13197.9     -7.90000      3.00000      992.000
      4869.99      14323.7     -79.0000      3.00000      992.000
      2638.56      14447.0     -7.90000      3.00000      994.000
      16303.8      1757.21     0.000000      3.00000      996.000
      11287.7      13392.6     -102.700      3.00000      997.000
      16618.5      1454.26     -632.000      3.00000      1000.00
      16518.9      1864.90      23.7000      3.00000      1000.00
      16463.8      1851.96      31.6000      3.00000      1001.00
      2314.95      14371.4     -31.6000      3.00000      1001.00
      4280.82      1386.77      63.2000      3.00000      1002.00
      8866.41      12992.1     0.000000      3.00000      1002.00
      4432.93      1528.91     -15.8000      3.00000      1003.00
      8885.60      13009.3     -39.5000      3.00000      1003.00
      4520.95      1566.87     -86.9000      3.00000      1004.00
      16455.5      1789.36      15.8000      3.00000      1005.00
      5013.16      14210.1      71.1000      3.00000      1005.00
      16418.3      1961.08     -15.8000      3.00000      1006.00
      16300.0      1993.78      39.5000      3.00000      1012.00
      16205.5      2179.25     -39.5000      3.00000      1016.00
      7090.85      14841.4     -23.7000      3.00000      1016.00
      16223.1      2181.79     -55.3000      3.00000      1017.00
      7059.36      14779.0     -79.0000      3.00000      1017.00
      3995.31      1250.04     -7.90000      3.00000      1018.00
      7133.48      16331.4     -221.200      3.00000      1018.00
      3743.86      951.182     0.000000      3.00000      1019.00
      5687.85      5021.07     -55.3000      3.00000      1019.00
      3723.09      1258.45     -39.5000      3.00000      1020.00
      16036.2      1357.33     0.000000      3.00000      1020.00
      7110.75      16507.8     -15.8000      3.00000      1020.00
      15989.3      1401.45     0.000000      3.00000      1021.00
      7007.44      16492.2     -47.4000      3.00000      1021.00
      16306.4      2014.10      94.8000      3.00000      1022.00
      12182.3      12890.8     -71.1000      3.00000      1022.00
      7097.39      16510.2     -7.90000      3.00000      1022.00
      7761.56      1549.70      15.8000      3.00000      1023.00
      16275.8      2091.63     -47.4000      3.00000      1023.00
      4779.68      14320.7     -31.6000      3.00000      1023.00
      7765.39      1629.00     -39.5000      3.00000      1024.00
      16312.0      2044.83      55.3000      3.00000      1024.00
      16346.6      2025.99     -47.4000      3.00000      1025.00
      4405.00      10241.0      632.000      3.00000      1027.00
      16256.2      2429.55      244.900      3.00000      1028.00
      7073.35      16493.0     -31.6000      3.00000      1028.00
      16520.5      1968.54     -118.500      3.00000      1029.00
      7054.69      16411.4     -39.5000      3.00000      1030.00
      4422.05      1163.98      15.8000      3.00000      1033.00
      2350.11      14496.7     -23.7000      3.00000      1034.00
      2340.83      14476.8     -55.3000      3.00000      1035.00
      8045.37      1501.36     -15.8000      3.00000      1037.00
      2897.69      11144.3      31.6000      3.00000      1037.00
      7941.63      1484.22     -15.8000      3.00000      1038.00
      3712.39      1710.22     -71.1000      3.00000      1038.00
      3663.45      1989.90     -126.400      3.00000      1039.00
      2625.11      14188.9      31.6000      3.00000      1039.00
      16097.9      1434.42      7.90000      3.00000      1040.00
      7845.88      1549.03     -7.90000      3.00000      1040.00
      3681.15      1792.17      7.90000      3.00000      1040.00
      3084.36      7828.20     0.000000      3.00000      1040.00
      16208.5      1418.10      15.8000      3.00000      1041.00
      7902.59      1493.85     0.000000      3.00000      1041.00
      9252.48      3225.95     -55.3000      3.00000      1041.00
      3070.80      7368.40     -94.8000      3.00000      1041.00
      7995.32      1251.32     -237.000      3.00000      1042.00
      3679.17      2305.95      7.90000      3.00000      1042.00
      16409.7      1518.90     -31.6000      3.00000      1044.00
      3430.90      10787.1     -15.8000      3.00000      1044.00
      4816.80      14091.5     -55.3000      3.00000      1044.00
      1823.97      513.597      94.8000      3.00000      1045.00
      16440.0      1549.35     -15.8000      3.00000      1045.00
      15998.2      549.745     -39.5000      3.00000      1047.00
      16313.9      544.311      7.90000      3.00000      1048.00
      4360.26      14218.5     -86.9000      3.00000      1048.00
      16514.9      593.527     -31.6000      3.00000      1049.00
      16409.6      1778.66      181.700      3.00000      1049.00
      3023.99      7462.05     -47.4000      3.00000      1049.00
      16316.5      1770.17      221.200      3.00000      1050.00
      3245.11      7897.28     -23.7000      3.00000      1050.00
      4777.86      14819.5      23.7000      3.00000      1050.00
      16267.9      711.186     -55.3000      3.00000      1051.00
      16255.6      748.149     -86.9000      3.00000      1051.00
      16255.8      3070.61      632.000      3.00000      1052.00
      3594.64      7364.89     -39.5000      3.00000      1052.00
      2729.82      14939.7     -7.90000      3.00000      1052.00
      16157.4      708.554      23.7000      3.00000      1053.00
      16089.8      2062.10     -63.2000      3.00000      1053.00
      4013.26      15168.3      7.90000      3.00000      1053.00
      3823.16      11068.0     -15.8000      3.00000      1054.00
      16328.6      1704.39     -39.5000      3.00000      1055.00
      3806.10      11079.9      23.7000      3.00000      1055.00
      16344.2      1537.57      7.90000      3.00000      1056.00
      3979.06      6591.38      55.3000      3.00000      1056.00
      3578.53      1908.21      71.1000      3.00000      1058.00
      13901.8      12849.8     -189.600      3.00000      1059.00
      16058.8      686.146     -31.6000      3.00000      1060.00
      3946.70      15150.2     -94.8000      3.00000      1060.00
      4931.15      3487.80     -7.90000      3.00000      1061.00
      16299.5      1508.30      47.4000      3.00000      1064.00
      16596.2      1493.91     -71.1000      3.00000      1065.00
      12068.9      13417.4     -23.7000      3.00000      1065.00
      16600.6      1530.87     0.000000      3.00000      1066.00
      12109.8      13448.2     -102.700      3.00000      1066.00
      5261.38      3919.09     -15.8000      3.00000      1067.00
      12033.7      13449.4      79.0000      3.00000      1067.00
      6849.67      16596.4     0.000000      3.00000      1067.00
      16274.9      2513.31     -7.90000      3.00000      1068.00
      11919.1      13463.7     0.000000      3.00000      1068.00
      4470.30      14906.1     -39.5000      3.00000      1068.00
      16001.5      845.725     -94.8000      3.00000      1069.00
      16359.0      2420.97     -94.8000      3.00000      1069.00
      5642.20      4133.20     -71.1000      3.00000      1069.00
      4582.84      10326.7     0.000000      3.00000      1069.00
      4579.32      15003.8     -47.4000      3.00000      1069.00
      2488.58      624.856     -47.4000      3.00000      1070.00
      4796.97      612.121     -71.1000      3.00000      1070.00
      16540.5      2525.77     -165.900      3.00000      1070.00
      3476.35      7468.78      7.90000      3.00000      1071.00
      16137.3      696.424     -23.7000      3.00000      1072.00
      7503.90      2475.90     -23.7000      3.00000      1072.00
      4190.17      15441.6     -102.700      3.00000      1072.00
      16503.5      444.133     -189.600      3.00000      1074.00
      13726.0      12327.4     -31.6000      3.00000      1074.00
      1633.17      10199.8     -63.2000      3.00000      1076.00
      12223.9      13428.7     0.000000      3.00000      1076.00
      2493.28      14367.3     -63.2000      3.00000      1076.00
      7791.80      2031.89     -47.4000      3.00000      1077.00
      1940.23      10376.2     -94.8000      3.00000      1077.00
      6679.06      16663.4     -23.7000      3.00000      1077.00
      1824.91      10148.4     -15.8000      3.00000      1078.00
      4535.40      10344.8      23.7000      3.00000      1078.00
      6706.70      16634.1      15.8000      3.00000      1078.00
      13631.3      12795.7     -94.8000      3.00000      1079.00
      6521.15      15864.9     -79.0000      3.00000      1080.00
      5332.60      3780.15     -31.6000      3.00000      1081.00
      2220.90      14101.4     -31.6000      3.00000      1081.00
      2507.27      1116.42     -79.0000      3.00000      1082.00
      2325.17      14036.3     -7.90000      3.00000      1082.00
      13983.7      12764.5     -31.6000      3.00000      1084.00
      12238.3      13500.8      7.90000      3.00000      1084.00
      3979.48      15523.7     -23.7000      3.00000      1084.00
      13978.0      12606.1     0.000000      3.00000      1085.00
      4031.91      15484.4     -39.5000      3.00000      1085.00
      4214.36      910.032     -15.8000      3.00000      1086.00
      13963.4      12693.1      23.7000      3.00000      1086.00
      12206.6      13446.3      23.7000      3.00000      1086.00
      4221.19      15499.0     -450.300      3.00000      1086.00
      13990.3      12767.8     -31.6000      3.00000      1087.00
      7416.33      14833.2      7.90000      3.00000      1087.00
      3988.09      15559.8     -71.1000      3.00000      1087.00
      2130.23      983.836      7.90000      3.00000      1088.00
      13976.0      12729.7     -86.9000      3.00000      1088.00
      4000.20      15504.2     -47.4000      3.00000      1088.00
      8653.73      4101.82     -39.5000      3.00000      1089.00
      3949.88      15464.5      23.7000      3.00000      1089.00
      2389.39      1008.32     -23.7000      3.00000      1090.00
      9027.63      3499.01     0.000000      3.00000      1090.00
      4575.78      1141.15     -158.000      3.00000      1091.00
      16566.8      2039.85     -7.90000      3.00000      1091.00
      16143.6      567.051     -7.90000      3.00000      1092.00
      4183.82      834.749      23.7000      3.00000      1092.00
      10350.5      1942.47     -71.1000      3.00000      1092.00
      16548.0      1990.25     -79.0000      3.00000      1092.00
      14503.7      12676.4      23.7000      3.00000      1092.00
      4584.53      1088.05      31.6000      3.00000      1093.00
      2145.35      1145.99      63.2000      3.00000      1093.00
      10321.2      1958.87      63.2000      3.00000      1093.00
      8989.62      3397.51     -31.6000      3.00000      1093.00
      14687.5      12616.3     -7.90000      3.00000      1093.00
      1005.23      10164.4     -55.3000      3.00000      1094.00
      4868.61      10400.5     -39.5000      3.00000      1094.00
      2129.00      1247.64     -63.2000      3.00000      1095.00
      7864.53      2213.85     -55.3000      3.00000      1095.00
      9511.84      3227.63     -31.6000      3.00000      1095.00
      9429.83      3077.60     -86.9000      3.00000      1096.00
      2109.05      13218.9     -15.8000      3.00000      1096.00
      5473.46      13252.0      23.7000      3.00000      1096.00
      2302.25      1340.80     -55.3000      3.00000      1097.00
      9351.80      3263.96     -71.1000      3.00000      1097.00
      5200.53      3326.32     -86.9000      3.00000      1097.00
      2254.59      13244.8     -15.8000      3.00000      1097.00
      4766.82      13435.5     -31.6000      3.00000      1097.00
      3961.55      15452.2     -31.6000      3.00000      1097.00
      6167.94      16401.8      7.90000      3.00000      1097.00
      12366.8      13280.5     -15.8000      3.00000      1098.00
      2392.78      14664.6     -102.700      3.00000      1098.00
      16407.2      1810.23      63.2000      3.00000      1099.00
      9419.22      3024.28     -71.1000      3.00000      1099.00
      5399.71      13210.0     -63.2000      3.00000      1099.00
      16425.1      1928.27      31.6000      3.00000      1100.00
      8704.25      2792.50     -466.100      3.00000      1100.00
      5382.45      13156.4     -47.4000      3.00000      1100.00
      2368.41      13538.6      7.90000      3.00000      1100.00
      16395.4      1498.71     -31.6000      3.00000      1101.00
      9029.00      3698.79     0.000000      3.00000      1101.00
      5468.59      13109.4      7.90000      3.00000      1101.00
      2427.43      13304.5     -39.5000      3.00000      1101.00
      16357.4      1438.64     -94.8000      3.00000      1102.00
      16103.6      2726.72      110.600      3.00000      1102.00
      14996.4      12458.3     -7.90000      3.00000      1102.00
      4973.96      13152.7     -39.5000      3.00000      1102.00
      2380.53      13394.1     0.000000      3.00000      1102.00
      5102.67      3617.43     -94.8000      3.00000      1103.00
      12151.4      13238.3     -79.0000      3.00000      1103.00
      2275.05      13562.7      284.400      3.00000      1103.00
      16053.3      2948.36     -7.90000      3.00000      1104.00
      3763.88      7202.73      71.1000      3.00000      1104.00
      6284.85      16305.9     -197.500      3.00000      1104.00
      16105.5      1232.80     0.000000      3.00000      1105.00
      5304.47      3681.57     -23.7000      3.00000      1105.00
      2255.86      13645.1      260.700      3.00000      1105.00
      16077.9      1256.28     -63.2000      3.00000      1106.00
      9281.33      3344.25     -63.2000      3.00000      1106.00
      9269.15      14705.7      15.8000      3.00000      1106.00
      9527.05      1143.13      55.3000      3.00000      1107.00
      16021.7      1263.07     -55.3000      3.00000      1107.00
      9206.35      3325.33      15.8000      3.00000      1107.00
      9218.24      14680.7      15.8000      3.00000      1107.00
      2266.29      851.566     0.000000      3.00000      1108.00
      16147.5      1286.42      7.90000      3.00000      1108.00
      9153.34      3204.43     -79.0000      3.00000      1108.00
      2336.40      13350.1     -39.5000      3.00000      1108.00
      4786.73      1146.87     -63.2000      3.00000      1109.00
      16280.8      1986.46     -15.8000      3.00000      1109.00
      9244.46      3356.36      94.8000      3.00000      1109.00
      9560.89      1459.94      63.2000      3.00000      1110.00
      16238.2      2053.87      47.4000      3.00000      1110.00
      12328.0      12840.5     -31.6000      3.00000      1110.00
      16327.5      1988.59      63.2000      3.00000      1111.00
      3849.96      10490.8     -23.7000      3.00000      1111.00
      12396.7      12826.1      15.8000      3.00000      1111.00
      4798.80      13576.7     -308.100      3.00000      1111.00
      9148.03      14453.7     -15.8000      3.00000      1111.00
      3994.97      15463.7      63.2000      3.00000      1111.00
      8914.82      3268.26      102.700      3.00000      1112.00
      12303.7      12802.6     -86.9000      3.00000      1112.00
      8801.49      2944.68      39.5000      3.00000      1113.00
      16372.9      1259.97      323.900      3.00000      1114.00
      15987.8      1458.94     -189.600      3.00000      1115.00
      2652.76      13355.9     -31.6000      3.00000      1116.00
      16209.7      1157.73      55.3000      3.00000      1117.00
      16173.9      1296.80      86.9000      3.00000      1118.00
      9365.03      2366.64     -142.200      3.00000      1118.00
      2483.18      13372.4     -71.1000      3.00000      1118.00
      4631.87      13382.9     0.000000      3.00000      1118.00
      16577.9      1028.93      23.7000      3.00000      1119.00
      16394.2      2131.54      205.400      3.00000      1119.00
      8942.05      3883.22      102.700      3.00000      1119.00
      2103.80      1190.49     -79.0000      3.00000      1120.00
      16306.1      1371.68      260.700      3.00000      1121.00
      16429.4      2183.25     -31.6000      3.00000      1121.00
      16375.3      2195.97      7.90000      3.00000      1122.00
      16333.3      1107.93      23.7000      3.00000      1123.00
      2051.21      1432.04     -47.4000      3.00000      1123.00
      16080.8      2188.64     -7.90000      3.00000      1123.00
      16329.8      984.311     -31.6000      3.00000      1124.00
      16531.1      978.081      23.7000      3.00000      1125.00
      8909.80      1138.53     -23.7000      3.00000      1125.00
      5330.55      13481.6     -173.800      3.00000      1125.00
      2036.97      1244.28     -31.6000      3.00000      1126.00
      9341.36      2701.81     -23.7000      3.00000      1126.00
      14483.8      12286.2     -7.90000      3.00000      1126.00
      5233.47      13460.0     -15.8000      3.00000      1126.00
      16580.9      929.679     -55.3000      3.00000      1127.00
      2155.94      13345.8     -23.7000      3.00000      1127.00
      5124.30      13474.8     -110.600      3.00000      1127.00
      16615.4      1020.17     -23.7000      3.00000      1128.00
      12576.4      12787.3     -7.90000      3.00000      1128.00
      5273.37      13365.7      39.5000      3.00000      1128.00
      14188.8      12425.2     -39.5000      3.00000      1129.00
      12596.6      12695.6     -39.5000      3.00000      1129.00
      2163.02      13111.0      7.90000      3.00000      1129.00
      5146.64      13183.1     0.000000      3.00000      1129.00
      8954.40      1161.16     -7.90000      3.00000      1130.00
      12581.0      12756.0     -142.200      3.00000      1130.00
      2558.50      13376.9     -7.90000      3.00000      1130.00
      2138.38      12927.1     -39.5000      3.00000      1131.00
      9072.38      2934.89      15.8000      3.00000      1132.00
      5085.59      5681.58     -39.5000      3.00000      1132.00
      9227.30      3204.20     0.000000      3.00000      1133.00
      13359.4      3670.90      197.500      3.00000      1133.00
      4780.74      3927.44     0.000000      3.00000      1133.00
      12596.9      12900.6     -31.6000      3.00000      1133.00
      9304.19      1623.83     -31.6000      3.00000      1134.00
      9083.37      3129.94     -102.700      3.00000      1134.00
      14096.5      12353.0     -15.8000      3.00000      1134.00
      11245.5      13308.3      47.4000      3.00000      1134.00
      2305.23      13913.2     -79.0000      3.00000      1134.00
      4240.50      14974.6      418.700      3.00000      1134.00
      16082.4      1563.00      165.900      3.00000      1136.00
      9180.53      3210.27     -237.000      3.00000      1136.00
      12556.2      13016.5      47.4000      3.00000      1136.00
      1908.64      13395.0     -47.4000      3.00000      1136.00
      2023.80      13290.9     0.000000      3.00000      1137.00
      12552.5      13025.3     -15.8000      3.00000      1138.00
      2064.19      13252.4     0.000000      3.00000      1138.00
      4339.89      10332.0      31.6000      3.00000      1139.00
      14060.0      12239.3     -86.9000      3.00000      1139.00
      12552.1      13087.3     -7.90000      3.00000      1139.00
      2301.73      13384.3      31.6000      3.00000      1141.00
      2399.14      13788.9      39.5000      3.00000      1142.00
      5016.43      5793.52     -86.9000      3.00000      1143.00
      1876.55      13124.6     -39.5000      3.00000      1143.00
      9037.21      1762.69     -15.8000      3.00000      1144.00
      2399.08      13358.5     -39.5000      3.00000      1145.00
      9286.34      1605.78      31.6000      3.00000      1146.00
      2023.90      13595.0     -7.90000      3.00000      1147.00
      9184.14      1995.83     -86.9000      3.00000      1148.00
      2012.53      13481.2      15.8000      3.00000      1148.00
      6616.73      4538.85     -86.9000      3.00000      1149.00
      3133.05      10752.5     -47.4000      3.00000      1149.00
      16011.4      1095.59      79.0000      3.00000      1150.00
      9166.92      2065.34      55.3000      3.00000      1150.00
      16154.2      2195.68      15.8000      3.00000      1150.00
      12294.8      12987.8     -86.9000      3.00000      1150.00
      2110.16      13587.5     -165.900      3.00000      1150.00
      6873.53      4467.25      31.6000      3.00000      1152.00
      2149.61      1064.49     -7.90000      3.00000      1153.00
      4819.44      4112.19     -23.7000      3.00000      1153.00
      7086.18      14874.9     -23.7000      3.00000      1153.00
      4801.85      4057.75     0.000000      3.00000      1154.00
      2539.82      13310.0      23.7000      3.00000      1154.00
      16629.0      1053.65     -94.8000      3.00000      1155.00
      4747.98      3981.97     -165.900      3.00000      1155.00
      2079.09      13470.4     -31.6000      3.00000      1155.00
      16448.7      2215.44      63.2000      3.00000      1157.00
      9516.47      13854.3     -15.8000      3.00000      1157.00
      8850.07      2580.44      7.90000      3.00000      1158.00
      7201.49      15207.7     -15.8000      3.00000      1158.00
      12329.9      13049.8     -23.7000      3.00000      1159.00
      2203.18      13461.7     -23.7000      3.00000      1159.00
      8896.86      3854.92      189.600      3.00000      1160.00
      1148.58      10237.4     -23.7000      3.00000      1160.00
      3868.61      10734.8     0.000000      3.00000      1160.00
      14743.2      12537.3      7.90000      3.00000      1160.00
      9128.09      2509.21     -39.5000      3.00000      1161.00
      1121.74      10023.7      79.0000      3.00000      1162.00
      3286.40      11090.7     -71.1000      3.00000      1163.00
      2463.26      13370.4     -142.200      3.00000      1163.00
      7309.70      15003.9     -39.5000      3.00000      1164.00
      9295.34      2359.35     0.000000      3.00000      1165.00
      3945.98      11197.4     -39.5000      3.00000      1165.00
      5035.68      3904.46      7.90000      3.00000      1166.00
      6929.32      4438.70     -102.700      3.00000      1166.00
      4810.88      5752.29     -276.500      3.00000      1166.00
      4764.33      13681.5      23.7000      3.00000      1166.00
      2263.84      1547.43      39.5000      3.00000      1167.00
      16356.2      2079.04      102.700      3.00000      1167.00
      6611.14      3365.02     -39.5000      3.00000      1167.00
      3373.70      11226.1      7.90000      3.00000      1167.00
      6706.71      3473.78     -47.4000      3.00000      1168.00
      8722.36      4342.94     -47.4000      3.00000      1168.00
      6819.03      4583.42      260.700      3.00000      1168.00
      3120.80      11535.6     -79.0000      3.00000      1168.00
      6671.66      3546.20     -15.8000      3.00000      1169.00
      2906.71      11786.1     0.000000      3.00000      1169.00
      6663.49      4320.69     -15.8000      3.00000      1170.00
      4999.52      5866.48     0.000000      3.00000      1170.00
      5090.24      13048.8      15.8000      3.00000      1171.00
      6762.38      4323.36     0.000000      3.00000      1172.00
      13454.5      12458.5     -86.9000      3.00000      1172.00
      5173.80      13053.6     -55.3000      3.00000      1172.00
      9226.34      3514.60     -71.1000      3.00000      1173.00
      6691.62      4438.72     -63.2000      3.00000      1173.00
      13947.7      12836.9     -23.7000      3.00000      1173.00
      7373.83      15321.5      15.8000      3.00000      1173.00
      9478.98      2551.66      15.8000      3.00000      1174.00
      13969.8      12885.2     -39.5000      3.00000      1174.00
      7972.55      1600.68     -23.7000      3.00000      1175.00
      9211.19      3546.67     -55.3000      3.00000      1175.00
      6643.38      4404.69     -71.1000      3.00000      1175.00
      2496.00      1362.02     -39.5000      3.00000      1176.00
      9319.49      2686.26     -39.5000      3.00000      1176.00
      9158.86      3542.70      23.7000      3.00000      1176.00
      3469.24      7893.09     -31.6000      3.00000      1176.00
      5171.26      13164.0     -118.500      3.00000      1176.00
      9170.81      13881.0     -47.4000      3.00000      1176.00
      9334.21      2638.29     -7.90000      3.00000      1177.00
      6600.49      4487.54      7.90000      3.00000      1177.00
      9375.11      13632.6      31.6000      3.00000      1177.00
      16036.1      2300.93     0.000000      3.00000      1178.00
      9174.08      3621.80     -15.8000      3.00000      1178.00
      6593.46      4428.22      102.700      3.00000      1178.00
      13960.4      12855.1     -39.5000      3.00000      1178.00
      4514.73      14908.8     -15.8000      3.00000      1178.00
      16325.8      681.271      31.6000      3.00000      1179.00
      9133.86      3713.99     -7.90000      3.00000      1179.00
      6652.03      4602.80     -165.900      3.00000      1179.00
      1173.01      9945.46     -23.7000      3.00000      1179.00
      1927.58      13257.8     -7.90000      3.00000      1180.00
      14070.9      12864.5     -94.8000      3.00000      1181.00
      5158.47      13133.5     -71.1000      3.00000      1181.00
      4601.67      14989.1     -55.3000      3.00000      1181.00
      7688.07      15133.1     0.000000      3.00000      1181.00
      14102.7      12760.5      15.8000      3.00000      1182.00
      9381.76      2442.50      79.0000      3.00000      1183.00
      2447.42      13394.1     -71.1000      3.00000      1183.00
      2465.53      13404.8      15.8000      3.00000      1184.00
      4572.11      14990.3     -15.8000      3.00000      1184.00
      14030.0      12835.8     -31.6000      3.00000      1185.00
      5207.08      13018.0     -39.5000      3.00000      1185.00
      1096.59      10262.6      39.5000      3.00000      1186.00
      14036.5      12800.9     -47.4000      3.00000      1186.00
      5187.79      13099.9     -55.3000      3.00000      1186.00
      2438.02      13286.6      31.6000      3.00000      1186.00
      4678.70      14921.6     -7.90000      3.00000      1186.00
      13992.7      12856.3     -15.8000      3.00000      1187.00
      4650.81      14963.2     -181.700      3.00000      1187.00
      14031.4      12847.1     -7.90000      3.00000      1188.00
      5137.78      13116.5     -15.8000      3.00000      1188.00
      2043.09      13433.0     -63.2000      3.00000      1188.00
      5196.56      13049.1     -23.7000      3.00000      1189.00
      9475.45      2505.35      47.4000      3.00000      1190.00
      6807.30      3487.70      39.5000      3.00000      1190.00
      12255.8      12762.5     -63.2000      3.00000      1190.00
      5125.58      13023.8     -55.3000      3.00000      1190.00
      16218.8      1370.50      7.90000      3.00000      1191.00
      9378.98      2451.05      15.8000      3.00000      1191.00
      3359.34      10921.2      7.90000      3.00000      1191.00
      9230.92      2649.76     -31.6000      3.00000      1192.00
      6668.78      3588.66      23.7000      3.00000      1192.00
      12790.8      12719.9     -94.8000      3.00000      1192.00
      4689.39      14928.9     -31.6000      3.00000      1192.00
      4762.18      13092.0     -632.000      3.00000      1193.00
      4763.13      14915.2     -94.8000      3.00000      1193.00
      5116.39      13118.0     -23.7000      3.00000      1194.00
      16130.7      736.558     -63.2000      3.00000      1195.00
      4059.61      4953.29     -47.4000      3.00000      1195.00
      5077.68      13158.6     -63.2000      3.00000      1195.00
      5577.08      5035.30      110.600      3.00000      1196.00
      13091.1      12753.7      47.4000      3.00000      1196.00
      16735.9      1386.88     -39.5000      3.00000      1197.00
      5049.37      13244.7     -79.0000      3.00000      1197.00
      12499.6      12776.8      47.4000      3.00000      1198.00
      13308.8      13022.2     -31.6000      3.00000      1199.00
      3151.55      11594.6     -31.6000      3.00000      1200.00
      16323.7      960.275     -23.7000      3.00000      1201.00
      9017.10      1750.25     -102.700      3.00000      1201.00
      4990.19      4369.98     -31.6000      3.00000      1201.00
      4123.69      11108.7     -47.4000      3.00000      1201.00
      14521.7      12519.9     -15.8000      3.00000      1201.00
      6564.00      4660.18      55.3000      3.00000      1202.00
      5211.51      13181.2     -23.7000      3.00000      1202.00
      2713.92      13815.1      31.6000      3.00000      1202.00
      2810.50      15342.0      23.7000      3.00000      1202.00
      6405.65      5025.52      47.4000      3.00000      1203.00
      12996.6      12574.5     -15.8000      3.00000      1203.00
      5081.10      13187.8      63.2000      3.00000      1203.00
      5492.48      4423.90      126.400      3.00000      1204.00
      6607.68      5356.06      23.7000      3.00000      1204.00
      7401.87      14889.4     -31.6000      3.00000      1204.00
      5025.28      4333.82     -31.6000      3.00000      1205.00
      5134.43      13113.2      7.90000      3.00000      1205.00
      6662.04      4923.70      7.90000      3.00000      1206.00
      13275.0      12591.0     -23.7000      3.00000      1206.00
      5125.66      13139.5     -55.3000      3.00000      1206.00
      12575.9      12886.9     -244.900      3.00000      1207.00
      1930.80      972.069     -15.8000      3.00000      1208.00
      7022.52      4638.91      7.90000      3.00000      1208.00
      13133.9      12637.9     -7.90000      3.00000      1208.00
      5063.16      13208.1     -39.5000      3.00000      1208.00
      5062.90      13209.2     -39.5000      3.00000      1208.00
      12188.9      13043.6      23.7000      3.00000      1209.00
      5038.34      13228.9     -55.3000      3.00000      1209.00
      7393.20      15183.1     -31.6000      3.00000      1209.00
      4872.76      3845.46      7.90000      3.00000      1210.00
      4003.62      4830.65      39.5000      3.00000      1210.00
      16483.3      477.312     -86.9000      3.00000      1211.00
      16559.2      501.035     -63.2000      3.00000      1212.00
      6484.45      3944.50      47.4000      3.00000      1212.00
      2468.91      13354.2     -47.4000      3.00000      1212.00
      2438.59      13362.7      165.900      3.00000      1213.00
      7833.14      1737.12      23.7000      3.00000      1214.00
      4662.46      14893.8     -31.6000      3.00000      1214.00
      16646.4      557.220     -23.7000      3.00000      1215.00
      5053.81      4405.14     -55.3000      3.00000      1215.00
      4908.42      4473.80     -71.1000      3.00000      1216.00
      12325.8      13422.2      63.2000      3.00000      1216.00
      7535.53      15280.3     -94.8000      3.00000      1216.00
      4954.55      4472.85     -31.6000      3.00000      1217.00
      2462.46      13426.0     -55.3000      3.00000      1217.00
      5033.55      4446.66     -47.4000      3.00000      1218.00
      7075.53      4727.97     -23.7000      3.00000      1218.00
      14800.9      12384.4      15.8000      3.00000      1219.00
      2925.12      15314.0     -134.300      3.00000      1220.00
      9567.91      15946.8     -23.7000      3.00000      1220.00
      5000.77      4411.87     -31.6000      3.00000      1221.00
      6531.21      4593.71     -7.90000      3.00000      1221.00
      3329.42      7835.07     -23.7000      3.00000      1221.00
      3769.68      10688.8      7.90000      3.00000      1221.00
      14772.8      12600.6      71.1000      3.00000      1221.00
      9497.68      15818.8     -55.3000      3.00000      1221.00
      2317.03      2580.08     -47.4000      3.00000      1222.00
      4970.50      4435.07     -126.400      3.00000      1222.00
      6714.42      4674.32     -31.6000      3.00000      1222.00
      7726.07      14458.7     -7.90000      3.00000      1222.00
      16577.0      475.466     -47.4000      3.00000      1223.00
      5028.17      4443.53     -47.4000      3.00000      1223.00
      4021.42      4830.97     -55.3000      3.00000      1223.00
      7748.53      14581.9     -31.6000      3.00000      1224.00
      9052.24      1470.82     -63.2000      3.00000      1225.00
      7705.49      14836.2     -47.4000      3.00000      1225.00
      5043.81      13507.8     -47.4000      3.00000      1226.00
      5698.54      4210.93     -71.1000      3.00000      1227.00
      2001.22      11138.3     -31.6000      3.00000      1227.00
      8931.40      1446.72     -31.6000      3.00000      1229.00
      5101.81      4426.01      55.3000      3.00000      1229.00
      6638.04      4410.33     -23.7000      3.00000      1229.00
      3666.40      10704.5     -189.600      3.00000      1229.00
      7953.10      14348.9     -55.3000      3.00000      1229.00
      9502.02      16037.2     -7.90000      3.00000      1229.00
      2499.27      2109.18     -47.4000      3.00000      1230.00
      6530.11      4451.42     -371.300      3.00000      1230.00
      6554.53      4374.48     -39.5000      3.00000      1231.00
      9134.04      15418.4     -39.5000      3.00000      1231.00
      2711.60      2093.97     -323.900      3.00000      1232.00
      6777.93      3070.88     0.000000      3.00000      1232.00
      6113.23      4402.79     -292.300      3.00000      1232.00
      2372.84      13359.3     -31.6000      3.00000      1232.00
      9233.12      14346.0     -15.8000      3.00000      1232.00
      9108.58      1406.42      23.7000      3.00000      1233.00
      2628.58      2023.67      7.90000      3.00000      1233.00
      6760.71      3061.28     -31.6000      3.00000      1233.00
      1995.18      10807.4     -118.500      3.00000      1233.00
      9242.80      14195.0      7.90000      3.00000      1233.00
      9173.58      1200.75     -158.000      3.00000      1234.00
      6794.06      3034.34     -55.3000      3.00000      1234.00
      9142.28      15849.4      15.8000      3.00000      1234.00
      3985.84      688.180      94.8000      3.00000      1235.00
      6754.16      3041.68     0.000000      3.00000      1235.00
      6673.11      3072.37     -23.7000      3.00000      1236.00
      9347.04      13917.3     -71.1000      3.00000      1236.00
      9370.16      15889.9      47.4000      3.00000      1236.00
      9377.87      14156.5     -63.2000      3.00000      1237.00
      2867.95      15337.9      63.2000      3.00000      1237.00
      4093.68      711.656      15.8000      3.00000      1238.00
      7861.67      905.941     -142.200      3.00000      1238.00
      2429.97      13466.3     -7.90000      3.00000      1238.00
      4092.92      680.353     -47.4000      3.00000      1239.00
      6694.58      3071.81     -39.5000      3.00000      1239.00
      5398.48      13413.0      15.8000      3.00000      1239.00
      6659.14      3081.20      23.7000      3.00000      1240.00
      6777.75      4537.82     -39.5000      3.00000      1240.00
      2930.78      11233.9     -7.90000      3.00000      1240.00
      16364.0      1208.41      86.9000      3.00000      1241.00
      2636.37      2189.05     -15.8000      3.00000      1241.00
      6703.68      3179.79     -55.3000      3.00000      1241.00
      2874.40      2427.81     0.000000      3.00000      1242.00
      6679.23      3113.93     0.000000      3.00000      1242.00
      9305.58      16029.4      71.1000      3.00000      1242.00
      3815.50      2226.74      31.6000      3.00000      1243.00
      1721.20      10397.0      7.90000      3.00000      1243.00
      3801.29      10808.2     -55.3000      3.00000      1243.00
      9222.99      15674.9     -39.5000      3.00000      1243.00
      16362.6      1208.51     -15.8000      3.00000      1244.00
      6693.70      3115.19      7.90000      3.00000      1244.00
      6654.60      3109.10     -31.6000      3.00000      1245.00
      16340.3      1239.84     -23.7000      3.00000      1246.00
      3528.42      1955.69      71.1000      3.00000      1246.00
      6679.16      3055.81      15.8000      3.00000      1246.00
      7871.73      3777.44     -71.1000      3.00000      1246.00
      6804.57      4464.11     -7.90000      3.00000      1246.00
      16464.7      1343.76     -402.900      3.00000      1247.00
      6697.83      3094.72     0.000000      3.00000      1247.00
      7839.86      4176.88      15.8000      3.00000      1247.00
      2371.17      13292.9      86.9000      3.00000      1248.00
      13443.0      13302.9     -31.6000      3.00000      1248.00
      3050.73      14165.6     -118.500      3.00000      1248.00
      6683.21      3051.55     0.000000      3.00000      1249.00
      2405.47      13409.6     -23.7000      3.00000      1249.00
      3743.54      10789.5     -23.7000      3.00000      1250.00
      5097.96      13110.0     -55.3000      3.00000      1250.00
      16179.8      985.094      118.500      3.00000      1251.00
      2666.87      1661.54     -79.0000      3.00000      1251.00
      8408.51      3199.36      102.700      3.00000      1251.00
      3519.67      10976.1      63.2000      3.00000      1251.00
      13556.8      12788.6     -79.0000      3.00000      1251.00
      2615.92      1662.32     -7.90000      3.00000      1252.00
      7902.81      4209.04     -7.90000      3.00000      1252.00
      3104.17      11213.4     -79.0000      3.00000      1252.00
      12672.4      12736.1      15.8000      3.00000      1252.00
      7572.99      15261.9     0.000000      3.00000      1252.00
      16509.7      572.023     -79.0000      3.00000      1253.00
      7921.34      4055.00      15.8000      3.00000      1253.00
      3133.61      11219.4      15.8000      3.00000      1253.00
      12761.2      12766.5     0.000000      3.00000      1253.00
      2927.82      13898.6     -118.500      3.00000      1253.00
      3206.65      11249.5     -23.7000      3.00000      1254.00
      7728.09      4348.13     -23.7000      3.00000      1256.00
      2879.00      14131.7      150.100      3.00000      1256.00
      7099.11      4237.61     -142.200      3.00000      1257.00
      6873.89      4298.36      7.90000      3.00000      1258.00
      3111.08      11215.2     -47.4000      3.00000      1258.00
      8064.49      855.699      237.000      3.00000      1259.00
      3643.05      10822.0      23.7000      3.00000      1259.00
      4212.58      1522.56      7.90000      3.00000      1260.00
      6663.64      2939.69     -15.8000      3.00000      1260.00
      6616.60      2939.00      632.000      3.00000      1261.00
      2042.25      13528.1     0.000000      3.00000      1261.00
      6676.34      2941.69     -23.7000      3.00000      1262.00
      8088.91      3717.84     0.000000      3.00000      1262.00
      6687.67      2998.31     -7.90000      3.00000      1263.00
      6664.49      2927.23     0.000000      3.00000      1264.00
      9007.75      4211.64     -47.4000      3.00000      1264.00
      3263.18      11346.0      47.4000      3.00000      1264.00
      7564.03      15279.1      118.500      3.00000      1264.00
      6644.06      2908.95      7.90000      3.00000      1265.00
      3082.37      11355.5     -63.2000      3.00000      1265.00
      6656.84      3068.36      205.400      3.00000      1266.00
      7437.35      15175.5      110.600      3.00000      1266.00
      4638.16      4485.58      39.5000      3.00000      1267.00
      7298.99      15148.6      150.100      3.00000      1267.00
      4416.66      10744.6     -7.90000      3.00000      1268.00
      2938.27      11298.8     -31.6000      3.00000      1268.00
      3034.76      11548.1     0.000000      3.00000      1269.00
      2413.21      13356.1      47.4000      3.00000      1269.00
      7488.27      15299.1      47.4000      3.00000      1269.00
      16308.0      685.726     -102.700      3.00000      1270.00
      6809.40      3058.25      158.000      3.00000      1270.00
      6690.11      4603.47     -71.1000      3.00000      1270.00
      2846.90      11653.3     -86.9000      3.00000      1270.00
      6797.29      2978.39     0.000000      3.00000      1271.00
      2895.34      11517.2     -7.90000      3.00000      1271.00
      6803.16      3012.87      86.9000      3.00000      1272.00
      2448.03      13378.8     -31.6000      3.00000      1273.00
      5631.10      4014.17      55.3000      3.00000      1275.00
      13637.5      12901.0      15.8000      3.00000      1275.00
      3098.46      11477.0     -39.5000      3.00000      1276.00
      7348.97      14805.2     -165.900      3.00000      1276.00
      4745.21      3722.96     -142.200      3.00000      1277.00
      6772.74      3549.66      79.0000      3.00000      1278.00
      4763.07      3654.22     -79.0000      3.00000      1278.00
      1182.73      9916.80     -23.7000      3.00000      1278.00
      2156.74      10625.3     -23.7000      3.00000      1278.00
      9340.84      1086.35     -7.90000      3.00000      1279.00
      4790.87      3638.25      31.6000      3.00000      1279.00
      2857.19      11363.4     -15.8000      3.00000      1279.00
      14909.1      12363.3     -23.7000      3.00000      1279.00
      2567.21      11735.9     -63.2000      3.00000      1282.00
      2762.23      11520.5      94.8000      3.00000      1283.00
      9146.30      1184.35     -71.1000      3.00000      1286.00
      16102.7      1190.86     -39.5000      3.00000      1287.00
      15920.4      1305.13      55.3000      3.00000      1288.00
      7268.55      4001.22     -86.9000      3.00000      1288.00
      3043.38      11468.1     -86.9000      3.00000      1288.00
      4259.08      1577.21      39.5000      3.00000      1289.00
      12784.2      12692.8     0.000000      3.00000      1289.00
      4417.06      1416.14     -31.6000      3.00000      1290.00
      5642.97      4071.92      55.3000      3.00000      1290.00
      4412.83      1234.88      7.90000      3.00000      1291.00
      5682.43      4063.24     -31.6000      3.00000      1291.00
      4137.06      10957.6     -395.000      3.00000      1291.00
      9276.08      16060.0      63.2000      3.00000      1291.00
      4355.65      1132.06     -31.6000      3.00000      1292.00
      4205.48      10907.0     -39.5000      3.00000      1292.00
      9455.29      16061.3      15.8000      3.00000      1292.00
      4374.68      1144.12     -55.3000      3.00000      1293.00
      6089.16      5077.16     -23.7000      3.00000      1293.00
      4136.99      10755.3     -71.1000      3.00000      1293.00
      12241.5      12830.6      15.8000      3.00000      1293.00
      9453.16      16034.0     -31.6000      3.00000      1293.00
      4165.52      10730.3     -15.8000      3.00000      1294.00
      4151.79      937.921      15.8000      3.00000      1295.00
      3988.76      10834.8      7.90000      3.00000      1295.00
      3010.67      11815.6      23.7000      3.00000      1295.00
      12176.0      13164.9     -39.5000      3.00000      1295.00
      4414.21      930.365     -31.6000      3.00000      1296.00
      4516.92      917.989     -102.700      3.00000      1297.00
      7060.49      15580.9     -71.1000      3.00000      1297.00
      6214.51      3979.33     -55.3000      3.00000      1299.00
      2094.26      10801.1     -142.200      3.00000      1299.00
      9411.92      15306.7      292.300      3.00000      1299.00
      9508.26      15354.1     -55.3000      3.00000      1300.00
      5611.21      4071.90     -86.9000      3.00000      1301.00
      11803.7      13166.7     -63.2000      3.00000      1301.00
      2875.14      13970.3     -15.8000      3.00000      1301.00
      8839.44      1923.73     -47.4000      3.00000      1302.00
      4493.87      10512.4     -31.6000      3.00000      1302.00
      11831.3      13167.2      102.700      3.00000      1302.00
      9012.23      1973.76     -55.3000      3.00000      1303.00
      4407.98      10484.8     -55.3000      3.00000      1303.00
      1893.35      10611.5     0.000000      3.00000      1304.00
      4236.97      10620.4     -94.8000      3.00000      1304.00
      1745.98      10257.8      213.300      3.00000      1305.00
      4226.24      10557.1      79.0000      3.00000      1305.00
      4611.41      820.498     -86.9000      3.00000      1307.00
      3948.46      10672.0     -55.3000      3.00000      1307.00
      4442.16      1037.99     -15.8000      3.00000      1308.00
      6530.79      4498.41     -7.90000      3.00000      1308.00
      3877.93      10904.4     -15.8000      3.00000      1308.00
      9456.73      15377.1      7.90000      3.00000      1308.00
      4589.80      1118.33      31.6000      3.00000      1310.00
      9445.98      1830.23     0.000000      3.00000      1310.00
      6484.81      4601.12      7.90000      3.00000      1310.00
      7570.57      14354.7      23.7000      3.00000      1310.00
      4584.59      1264.39      31.6000      3.00000      1311.00
      8893.13      1792.82     -15.8000      3.00000      1311.00
      6644.37      4550.22     -47.4000      3.00000      1311.00
      1722.88      10324.3     -15.8000      3.00000      1311.00
      3288.04      11568.0     -79.0000      3.00000      1311.00
      4724.20      14607.8     -23.7000      3.00000      1311.00
      4564.64      1313.86     -7.90000      3.00000      1312.00
      6699.21      4628.63     -7.90000      3.00000      1312.00
      4708.66      14618.6      31.6000      3.00000      1312.00
      9451.71      15173.2     -126.400      3.00000      1312.00
      4548.73      1308.26     -47.4000      3.00000      1313.00
      1807.40      10376.4     -47.4000      3.00000      1313.00
      9333.85      2065.87     -15.8000      3.00000      1314.00
      3950.09      10994.9     -7.90000      3.00000      1314.00
      4617.38      14637.8     -7.90000      3.00000      1314.00
      9443.05      1710.33     -102.700      3.00000      1315.00
      1761.30      10395.5      7.90000      3.00000      1315.00
      4708.42      14596.4     -55.3000      3.00000      1315.00
      7274.62      14464.8      63.2000      3.00000      1315.00
      9554.00      1657.47     -94.8000      3.00000      1316.00
      1742.38      10340.1     -23.7000      3.00000      1316.00
      3743.21      11035.7     -15.8000      3.00000      1316.00
      4632.98      14603.1     -47.4000      3.00000      1316.00
      9553.87      1592.27     -23.7000      3.00000      1317.00
      3533.24      11457.0     -150.100      3.00000      1317.00
      2486.57      13436.4     -7.90000      3.00000      1317.00
      7297.45      14497.0     -79.0000      3.00000      1317.00
      4602.31      14724.1      15.8000      3.00000      1317.00
      1693.91      10273.2     -15.8000      3.00000      1318.00
      4771.53      14601.5     -173.800      3.00000      1318.00
      9260.20      2041.82     0.000000      3.00000      1319.00
      4700.57      14607.1      55.3000      3.00000      1319.00
      1699.12      10307.0     -39.5000      3.00000      1320.00
      9410.78      15730.5     -15.8000      3.00000      1320.00
      3802.87      11115.6     -55.3000      3.00000      1321.00
      16563.7      570.332     -31.6000      3.00000      1322.00
      3412.47      10896.1     -7.90000      3.00000      1322.00
      11391.9      13330.8     -23.7000      3.00000      1322.00
      6706.53      16010.6     -15.8000      3.00000      1322.00
      7390.70      14353.7      23.7000      3.00000      1323.00
      9270.88      15854.7     0.000000      3.00000      1323.00
      9184.66      1895.57     -39.5000      3.00000      1324.00
      9228.30      15406.8     -31.6000      3.00000      1324.00
      6542.35      16073.8     -7.90000      3.00000      1324.00
      9034.68      2107.58     -173.800      3.00000      1325.00
      4639.29      14801.0      142.200      3.00000      1325.00
      5039.58      3865.58     -7.90000      3.00000      1326.00
      4712.89      14634.8     -79.0000      3.00000      1326.00
      16358.2      2139.06     -102.700      3.00000      1327.00
      7877.47      14085.8     -55.3000      3.00000      1327.00
      9025.26      1900.21     -31.6000      3.00000      1328.00
      7882.71      14309.8     -47.4000      3.00000      1328.00
      9297.78      15789.4     -31.6000      3.00000      1328.00
      16334.0      2249.03     -71.1000      3.00000      1329.00
      11079.8      13533.0     -86.9000      3.00000      1329.00
      9406.77      15751.1     -23.7000      3.00000      1329.00
      16378.5      2416.76     0.000000      3.00000      1330.00
      3240.73      11041.8      7.90000      3.00000      1330.00
      9138.63      15648.4     -47.4000      3.00000      1330.00
      10957.5      13279.9     0.000000      3.00000      1331.00
      9202.96      1895.91     -86.9000      3.00000      1332.00
      16469.9      2191.01      126.400      3.00000      1332.00
      16467.9      919.975     -47.4000      3.00000      1333.00
      16578.0      2109.43     -110.600      3.00000      1333.00
      5457.70      3545.44     -23.7000      3.00000      1333.00
      3134.77      16403.5      63.2000      3.00000      1333.00
      16379.9      751.633      39.5000      3.00000      1334.00
      9033.71      1734.93     0.000000      3.00000      1334.00
      10930.7      13482.5     -23.7000      3.00000      1334.00
      4012.49      1299.62     -86.9000      3.00000      1335.00
      8908.03      1616.57     0.000000      3.00000      1335.00
      7583.73      1847.78     -71.1000      3.00000      1335.00
      16514.8      2026.16     -150.100      3.00000      1335.00
      12120.8      13170.2     -79.0000      3.00000      1335.00
      16439.3      508.933      15.8000      3.00000      1336.00
      16508.6      2051.17     -63.2000      3.00000      1336.00
      4614.56      5707.97     -31.6000      3.00000      1336.00
      11283.9      13106.5     -15.8000      3.00000      1336.00
      4689.75      14499.5     -31.6000      3.00000      1336.00
      16554.0      588.977     -63.2000      3.00000      1337.00
      4622.23      14641.6      15.8000      3.00000      1338.00
      16539.8      507.379     -197.500      3.00000      1339.00
      3704.73      10794.2     -55.3000      3.00000      1339.00
      16463.6      774.461     -23.7000      3.00000      1340.00
      4487.64      1321.41      7.90000      3.00000      1340.00
      4668.68      5731.43     -7.90000      3.00000      1340.00
      7628.93      14433.0      173.800      3.00000      1340.00
      3152.71      16495.5      134.300      3.00000      1340.00
      4564.60      1254.86      39.5000      3.00000      1341.00
      2423.28      1198.24     0.000000      3.00000      1342.00
      4951.22      5911.23     -15.8000      3.00000      1342.00
      3686.10      16027.7      79.0000      3.00000      1342.00
      3149.87      16320.3     -15.8000      3.00000      1344.00
      7239.74      4679.39     -63.2000      3.00000      1345.00
      7263.53      4605.03     0.000000      3.00000      1346.00
      12266.0      13401.0     -63.2000      3.00000      1348.00
      3888.68      16598.5     -39.5000      3.00000      1348.00
      4620.46      1087.27     -63.2000      3.00000      1350.00
      9026.98      3648.89     -39.5000      3.00000      1350.00
      4485.23      6087.47     -71.1000      3.00000      1350.00
      12123.0      13432.0     -71.1000      3.00000      1350.00
      4568.83      984.387      7.90000      3.00000      1351.00
      2274.43      1340.51      47.4000      3.00000      1351.00
      2322.07      1387.39     -79.0000      3.00000      1352.00
      9081.45      3750.03      31.6000      3.00000      1352.00
      4296.08      5680.72     -15.8000      3.00000      1352.00
      2274.54      1445.41      7.90000      3.00000      1353.00
      7304.22      4527.48     -79.0000      3.00000      1353.00
      4242.11      5689.65     -39.5000      3.00000      1353.00
      16613.4      603.887      15.8000      3.00000      1354.00
      4306.95      5651.61     -118.500      3.00000      1354.00
      2314.99      1420.97      23.7000      3.00000      1355.00
      7238.93      4564.67     -102.700      3.00000      1355.00
      2296.16      1497.32      15.8000      3.00000      1356.00
      16232.8      1755.78     -55.3000      3.00000      1357.00
      4700.63      5779.55     -79.0000      3.00000      1357.00
      16120.5      1474.71     -79.0000      3.00000      1359.00
      2224.85      1458.40      39.5000      3.00000      1359.00
      9093.27      1599.03      71.1000      3.00000      1359.00
      7231.01      4571.41      55.3000      3.00000      1359.00
      4408.83      6194.10     -15.8000      3.00000      1359.00
      2214.14      1540.30     0.000000      3.00000      1360.00
      8964.02      1627.40     -102.700      3.00000      1360.00
      4370.85      5626.66     0.000000      3.00000      1360.00
      1233.99      10241.8      7.90000      3.00000      1360.00
      16427.6      553.644     -189.600      3.00000      1361.00
      2245.71      1575.80      63.2000      3.00000      1361.00
      1296.21      10287.4      7.90000      3.00000      1361.00
      16577.2      611.423     -55.3000      3.00000      1362.00
      2218.68      1573.84     -23.7000      3.00000      1362.00
      7253.44      4583.91     -47.4000      3.00000      1362.00
      16597.2      602.602     -110.600      3.00000      1363.00
      7251.96      4569.27     -31.6000      3.00000      1363.00
      1367.96      10331.7     -63.2000      3.00000      1364.00
      1299.23      10283.0     -63.2000      3.00000      1365.00
      1363.58      10297.7     -316.000      3.00000      1366.00
      5675.55      5719.15     -23.7000      3.00000      1368.00
      16313.2      2987.72     0.000000      3.00000      1370.00
      6922.59      15862.2     -23.7000      3.00000      1370.00
      16330.7      565.501      31.6000      3.00000      1371.00
      16287.4      2781.68      134.300      3.00000      1371.00
      6877.31      15756.0     -7.90000      3.00000      1371.00
      12780.8      13122.9     -47.4000      3.00000      1372.00
      6908.27      15863.1      39.5000      3.00000      1372.00
      7127.50      4442.88      213.300      3.00000      1374.00
      11712.4      13061.2      31.6000      3.00000      1374.00
      6798.28      15969.8      7.90000      3.00000      1374.00
      5981.07      5704.49      15.8000      3.00000      1375.00
      6833.36      16068.3      55.3000      3.00000      1375.00
      6957.26      16072.1      94.8000      3.00000      1376.00
      16137.6      3021.29     -39.5000      3.00000      1377.00
      7122.79      16131.4      79.0000      3.00000      1377.00
      16294.7      592.629      434.500      3.00000      1379.00
      4176.16      15151.2      426.600      3.00000      1379.00
      16262.9      592.691     0.000000      3.00000      1380.00
      991.623      9580.71     -47.4000      3.00000      1380.00
      11894.6      13020.3      23.7000      3.00000      1380.00
      7036.53      15761.1     -47.4000      3.00000      1380.00
      16299.1      583.003      94.8000      3.00000      1381.00
      4841.23      4192.33     -7.90000      3.00000      1381.00
      6524.86      5082.74     -94.8000      3.00000      1381.00
      11814.6      12948.8     -15.8000      3.00000      1381.00
      7060.75      15763.7      15.8000      3.00000      1381.00
      4671.49      4149.67      15.8000      3.00000      1382.00
      1290.44      9521.83     -47.4000      3.00000      1382.00
      7598.08      14831.7      47.4000      3.00000      1382.00
      16236.3      539.995     -39.5000      3.00000      1385.00
      989.753      9330.54     0.000000      3.00000      1385.00
      2404.50      11625.3      15.8000      3.00000      1385.00
      9526.37      15254.0      7.90000      3.00000      1385.00
      6954.44      15825.9     -7.90000      3.00000      1385.00
      4743.29      5716.47      39.5000      3.00000      1386.00
      894.250      9401.25     -15.8000      3.00000      1386.00
      1603.85      10137.1     -39.5000      3.00000      1386.00
      9419.25      14943.1      7.90000      3.00000      1386.00
      3713.40      15758.5     -23.7000      3.00000      1386.00
      6803.32      16004.6     -79.0000      3.00000      1386.00
      16064.4      696.077     -71.1000      3.00000      1387.00
      7925.36      1907.03     -15.8000      3.00000      1387.00
      6075.33      4710.71     -584.600      3.00000      1387.00
      884.904      9392.78     -15.8000      3.00000      1387.00
      16068.1      793.047      31.6000      3.00000      1388.00
      1562.58      10214.1      23.7000      3.00000      1388.00
      16284.2      518.384     -23.7000      3.00000      1390.00
      6957.14      4839.20     -23.7000      3.00000      1390.00
      3751.60      15465.0     -7.90000      3.00000      1390.00
      4661.69      5705.32     -55.3000      3.00000      1391.00
      1609.50      10155.7     -47.4000      3.00000      1391.00
      13138.6      3544.31      7.90000      3.00000      1392.00
      1666.83      10204.9     0.000000      3.00000      1392.00
      11676.6      13508.2      63.2000      3.00000      1392.00
      1265.03      9731.20      7.90000      3.00000      1394.00
      3465.92      2670.06     -7.90000      3.00000      1395.00
      6779.24      4770.45     -165.900      3.00000      1395.00
      4688.37      5651.17      79.0000      3.00000      1395.00
      6777.10      4958.34     -31.6000      3.00000      1396.00
      1661.56      10225.6      31.6000      3.00000      1396.00
      12321.4      13078.3      63.2000      3.00000      1396.00
      6649.23      16157.0      31.6000      3.00000      1396.00
      6473.85      4800.32      7.90000      3.00000      1398.00
      1669.83      10169.4     -23.7000      3.00000      1398.00
      7312.34      14866.5     -55.3000      3.00000      1398.00
      9103.98      15424.9     -7.90000      3.00000      1398.00
      9043.66      1818.07     0.000000      3.00000      1399.00
      3408.40      2388.95      7.90000      3.00000      1399.00
      6409.35      4874.23     -31.6000      3.00000      1399.00
      4684.60      5587.36     -110.600      3.00000      1399.00
      3736.22      15519.2     -55.3000      3.00000      1399.00
      6349.35      5163.54     -15.8000      3.00000      1400.00
      7316.73      15092.6      31.6000      3.00000      1400.00
      9326.93      15015.3     -86.9000      3.00000      1400.00
      6613.82      16331.5     -55.3000      3.00000      1400.00
      7241.19      4587.23     -55.3000      3.00000      1401.00
      9240.07      14822.8     -31.6000      3.00000      1401.00
      7354.54      15177.6     -7.90000      3.00000      1401.00
      7798.25      4118.45     -15.8000      3.00000      1402.00
      6250.86      5480.65     -63.2000      3.00000      1402.00
      8931.00      14664.7     -47.4000      3.00000      1402.00
      9346.58      16266.6     -7.90000      3.00000      1402.00
      16430.4      514.130     -55.3000      3.00000      1403.00
      7476.39      4249.68     -39.5000      3.00000      1403.00
      9054.51      14574.2      31.6000      3.00000      1403.00
      16398.9      541.380     -39.5000      3.00000      1404.00
      7465.06      15298.4     -7.90000      3.00000      1404.00
      16404.3      454.324      15.8000      3.00000      1405.00
      7890.76      3875.36     -55.3000      3.00000      1405.00
      9446.50      14695.6     -94.8000      3.00000      1405.00
      7355.59      15301.2     -15.8000      3.00000      1405.00
      2666.37      723.604     -39.5000      3.00000      1406.00
      9282.74      1849.04      142.200      3.00000      1406.00
      7576.76      4179.83     -31.6000      3.00000      1406.00
      9641.84      14497.6     -55.3000      3.00000      1406.00
      7420.16      15315.9     -39.5000      3.00000      1406.00
      9363.45      3572.66     -86.9000      3.00000      1407.00
      7393.17      4454.87     -31.6000      3.00000      1407.00
      7377.34      15322.9     -23.7000      3.00000      1407.00
      9349.45      3748.15     -63.2000      3.00000      1408.00
      7595.72      4323.35      55.3000      3.00000      1408.00
      7491.92      15238.0     -47.4000      3.00000      1408.00
      9237.25      3422.95     -7.90000      3.00000      1409.00
      7445.52      15222.5     -31.6000      3.00000      1409.00
      9258.62      3544.65     -118.500      3.00000      1410.00
      12611.1      13378.5     -134.300      3.00000      1410.00
      9587.68      14258.8     -79.0000      3.00000      1410.00
      9512.87      14238.2     -23.7000      3.00000      1411.00
      7008.35      16360.5     0.000000      3.00000      1411.00
      12127.4      13236.8     -63.2000      3.00000      1412.00
      7239.99      16374.4      86.9000      3.00000      1412.00
      7480.11      4209.21     -23.7000      3.00000      1413.00
      12197.1      13296.2      47.4000      3.00000      1413.00
      7690.35      4141.58     -7.90000      3.00000      1414.00
      4683.81      15742.0     -23.7000      3.00000      1414.00
      16423.0      582.368     -63.2000      3.00000      1415.00
      7855.53      4348.15     -39.5000      3.00000      1415.00
      12617.8      13156.3      15.8000      3.00000      1415.00
      4581.07      13841.7     -15.8000      3.00000      1415.00
      8868.51      3873.39     -15.8000      3.00000      1416.00
      2824.49      11332.5     -7.90000      3.00000      1416.00
      9352.14      14002.1     0.000000      3.00000      1416.00
      8845.99      3649.15     -55.3000      3.00000      1417.00
      7658.75      4213.23     -23.7000      3.00000      1417.00
      1116.11      10069.9     -15.8000      3.00000      1417.00
      8956.77      1470.92     0.000000      3.00000      1418.00
      8947.49      2901.65     -158.000      3.00000      1418.00
      7722.16      4128.50      23.7000      3.00000      1418.00
      1146.45      10126.7     -15.8000      3.00000      1418.00
      3419.96      11080.8      23.7000      3.00000      1418.00
      7032.30      15978.8     -79.0000      3.00000      1418.00
      1041.59      10101.7     -71.1000      3.00000      1419.00
      7178.98      15894.2      15.8000      3.00000      1419.00
      9200.13      1821.09     -102.700      3.00000      1420.00
      11042.3      12815.1     -39.5000      3.00000      1420.00
      11936.0      13428.3     -63.2000      3.00000      1420.00
      9113.36      3334.60     -39.5000      3.00000      1421.00
      12481.3      13154.1      158.000      3.00000      1421.00
      2190.03      13634.8     -173.800      3.00000      1421.00
      16392.1      513.780      126.400      3.00000      1422.00
      8685.42      3894.55     -55.3000      3.00000      1422.00
      12594.2      13072.4     -39.5000      3.00000      1422.00
      5234.46      13988.3      15.8000      3.00000      1422.00
      16331.2      492.091      7.90000      3.00000      1423.00
      12596.5      12954.9     -94.8000      3.00000      1424.00
      12700.5      13029.8      7.90000      3.00000      1425.00
      8047.46      4113.01      86.9000      3.00000      1426.00
      12668.0      13053.2     -7.90000      3.00000      1426.00
      9143.19      13997.8      47.4000      3.00000      1427.00
      9250.24      3924.05     -55.3000      3.00000      1428.00
      9095.64      13971.6     -47.4000      3.00000      1428.00
      9202.55      3769.67     -31.6000      3.00000      1429.00
      7893.72      4173.21     -165.900      3.00000      1429.00
      9135.03      14004.6     -31.6000      3.00000      1429.00
      7727.54      1743.94     -39.5000      3.00000      1430.00
      16458.9      2583.85      39.5000      3.00000      1430.00
      1776.31      10244.1     -31.6000      3.00000      1430.00
      3142.79      11720.3      7.90000      3.00000      1430.00
      3028.59      14684.3     -94.8000      3.00000      1430.00
      7492.89      14796.4     -39.5000      3.00000      1430.00
      9111.66      3811.67     -86.9000      3.00000      1431.00
      9317.91      14241.1     -31.6000      3.00000      1431.00
      2741.20      14507.7      23.7000      3.00000      1432.00
      8819.97      2357.09     -55.3000      3.00000      1433.00
      9428.16      14387.0     -15.8000      3.00000      1433.00
      2652.38      14834.7      331.800      3.00000      1433.00
      9063.46      3761.09     -110.600      3.00000      1434.00
      757.915      9356.45     -55.3000      3.00000      1434.00
      2989.25      11281.3     -23.7000      3.00000      1434.00
      9549.85      14267.4     -39.5000      3.00000      1434.00
      8091.15      4018.56      23.7000      3.00000      1435.00
      2176.22      11448.4      39.5000      3.00000      1435.00
      9289.33      14408.1     0.000000      3.00000      1435.00
      6843.52      16012.1      39.5000      3.00000      1435.00
      9578.64      14417.5     -63.2000      3.00000      1436.00
      9001.03      3707.57     -71.1000      3.00000      1437.00
      2992.94      13786.8      7.90000      3.00000      1437.00
      3889.17      11209.8     -55.3000      3.00000      1438.00
      9588.96      14433.1     -7.90000      3.00000      1438.00
      2904.31      11240.2     -7.90000      3.00000      1439.00
      4025.32      11191.0     -79.0000      3.00000      1439.00
      9538.15      14638.5     -15.8000      3.00000      1439.00
      2528.62      3158.31      458.200      3.00000      1440.00
      2543.22      14849.6     -165.900      3.00000      1440.00
      9234.47      4131.53     -15.8000      3.00000      1441.00
      2552.72      14816.1     -15.8000      3.00000      1441.00
      8736.29      2229.43     -7.90000      3.00000      1442.00
      2277.84      10646.4     -31.6000      3.00000      1442.00
      3799.54      11258.9     -47.4000      3.00000      1442.00
      2597.02      14789.9      7.90000      3.00000      1442.00
      16342.3      2052.83      39.5000      3.00000      1443.00
      2106.48      10567.8     0.000000      3.00000      1443.00
      2648.54      14860.5      79.0000      3.00000      1443.00
      16196.0      2003.58     -7.90000      3.00000      1444.00
      3787.01      11102.6     -47.4000      3.00000      1444.00
      3767.89      11189.8      15.8000      3.00000      1445.00
      16218.7      2029.63      165.900      3.00000      1446.00
      3394.53      10927.3      15.8000      3.00000      1446.00
      9541.23      14331.2      134.300      3.00000      1446.00
      3594.78      10947.6     -86.9000      3.00000      1447.00
      3726.45      11068.4     -31.6000      3.00000      1448.00
      9379.89      13796.2     -63.2000      3.00000      1448.00
      2819.79      15161.5      39.5000      3.00000      1448.00
      16284.1      1502.20     -39.5000      3.00000      1449.00
      2257.63      10839.1      15.8000      3.00000      1449.00
      3960.85      11122.6     -47.4000      3.00000      1449.00
      8057.53      14492.5     -47.4000      3.00000      1449.00
      16310.4      2248.51     -7.90000      3.00000      1450.00
      2079.67      10770.8      150.100      3.00000      1450.00
      8924.47      3455.99     -86.9000      3.00000      1451.00
      16300.5      2174.81      126.400      3.00000      1452.00
      11148.2      12783.3     -31.6000      3.00000      1452.00
      7462.97      15189.6      15.8000      3.00000      1452.00
      9283.42      1807.05      23.7000      3.00000      1453.00
      4147.66      4391.54     -181.700      3.00000      1453.00
      2206.52      13617.2      63.2000      3.00000      1453.00
      2045.82      1210.08     -31.6000      3.00000      1454.00
      1860.54      10475.8     -126.400      3.00000      1454.00
      8754.78      14329.3     -7.90000      3.00000      1454.00
      2047.04      1228.32     -15.8000      3.00000      1455.00
      2013.38      1184.44      7.90000      3.00000      1456.00
      1888.42      10551.5     -142.200      3.00000      1456.00
      3915.88      11071.7      39.5000      3.00000      1457.00
      9302.14      13316.0     -31.6000      3.00000      1457.00
      2179.24      10973.7     -71.1000      3.00000      1458.00
      3757.38      11079.9      39.5000      3.00000      1458.00
      2025.08      1188.47     -79.0000      3.00000      1459.00
      16400.3      2066.93      244.900      3.00000      1459.00
      2178.33      11010.4     -142.200      3.00000      1459.00
      3339.06      11375.1      15.8000      3.00000      1459.00
      2098.07      1217.68     -31.6000      3.00000      1460.00
      8673.53      3518.74      7.90000      3.00000      1460.00
      1857.47      10876.8     -94.8000      3.00000      1460.00
      7451.96      15014.2     -126.400      3.00000      1460.00
      2073.88      1138.56      158.000      3.00000      1461.00
      9557.05      1417.73      55.3000      3.00000      1461.00
      16456.6      1627.51     -94.8000      3.00000      1461.00
      1961.87      10815.8     -55.3000      3.00000      1461.00
      3684.37      11196.1      7.90000      3.00000      1461.00
      3557.36      11224.2     -23.7000      3.00000      1462.00
      7637.89      15033.5     -15.8000      3.00000      1462.00
      2156.15      1157.55      15.8000      3.00000      1463.00
      16753.9      1298.68     -47.4000      3.00000      1463.00
      4100.52      4379.64     -47.4000      3.00000      1464.00
      3298.86      11717.2      142.200      3.00000      1464.00
      9431.04      1304.94      39.5000      3.00000      1465.00
      1749.20      11017.9     -23.7000      3.00000      1465.00
      8758.41      3086.33     -86.9000      3.00000      1466.00
      2213.74      11175.3      110.600      3.00000      1466.00
      3156.74      11715.7     -31.6000      3.00000      1466.00
      7821.24      14798.0     -55.3000      3.00000      1466.00
      2108.00      1213.88     -55.3000      3.00000      1467.00
      2340.37      14628.8      481.900      3.00000      1467.00
      7726.20      14844.0     -23.7000      3.00000      1467.00
      2077.43      1124.69     -39.5000      3.00000      1468.00
      1983.67      1230.47     -7.90000      3.00000      1469.00
      9036.40      13411.6     -39.5000      3.00000      1470.00
      8820.02      2349.94     -71.1000      3.00000      1471.00
      3217.49      11284.6      94.8000      3.00000      1471.00
      9239.21      13235.6     -15.8000      3.00000      1471.00
      8759.03      2515.47      31.6000      3.00000      1472.00
      3346.15      11201.1     -63.2000      3.00000      1472.00
      2554.24      1200.77     -55.3000      3.00000      1473.00
      8888.16      2387.87     -39.5000      3.00000      1473.00
      12535.5      12577.5     -23.7000      3.00000      1473.00
      2385.96      13473.2      15.8000      3.00000      1473.00
      7936.29      14182.5      55.3000      3.00000      1473.00
      2210.07      996.629     0.000000      3.00000      1474.00
      16109.1      1490.10     -23.7000      3.00000      1474.00
      8927.75      2347.09     -39.5000      3.00000      1474.00
      16545.2      2909.21     -86.9000      3.00000      1474.00
      3585.50      11081.2     -63.2000      3.00000      1474.00
      12563.4      12549.3      7.90000      3.00000      1474.00
      3476.94      11199.1      118.500      3.00000      1475.00
      2181.18      11158.2     -23.7000      3.00000      1475.00
      12477.2      12599.2     -71.1000      3.00000      1475.00
      9517.89      12957.6     -79.0000      3.00000      1475.00
      7780.28      15052.2     0.000000      3.00000      1475.00
      3401.61      10792.9     -165.900      3.00000      1476.00
      1405.57      10058.1     -15.8000      3.00000      1478.00
      7706.22      15008.1      23.7000      3.00000      1478.00
      12496.6      12573.1      15.8000      3.00000      1479.00
      10945.1      12844.5      181.700      3.00000      1479.00
      1220.66      9780.07     -7.90000      3.00000      1480.00
      14469.5      12927.7     -31.6000      3.00000      1480.00
      1602.53      10996.6      31.6000      3.00000      1481.00
      12528.1      12603.2     -15.8000      3.00000      1481.00
      14523.5      12619.0      110.600      3.00000      1481.00
      9182.11      13660.6     -79.0000      3.00000      1481.00
      1576.71      11139.2     -55.3000      3.00000      1482.00
      14126.8      12846.8     -47.4000      3.00000      1482.00
      6315.81      16586.6     -15.8000      3.00000      1482.00
      12511.3      12593.5     -55.3000      3.00000      1483.00
      14132.6      12830.7      31.6000      3.00000      1483.00
      6365.18      16668.6     -23.7000      3.00000      1483.00
      1698.24      10283.7      23.7000      3.00000      1484.00
      2817.20      11049.4     -47.4000      3.00000      1484.00
      8858.96      2242.31      39.5000      3.00000      1485.00
      4872.64      4267.65      47.4000      3.00000      1485.00
      1495.11      10771.3     0.000000      3.00000      1485.00
      4166.34      4324.60     -15.8000      3.00000      1486.00
      1912.86      10773.5     -94.8000      3.00000      1486.00
      2731.27      13438.3      39.5000      3.00000      1486.00
      9269.33      1943.54     -79.0000      3.00000      1487.00
      13748.4      12752.0     -15.8000      3.00000      1487.00
      6574.21      16477.3     -7.90000      3.00000      1487.00
      5359.37      5703.59     -23.7000      3.00000      1488.00
      6738.98      16449.8     -94.8000      3.00000      1488.00
      6195.66      5458.26     -197.500      3.00000      1489.00
      4473.46      10225.9     -39.5000      3.00000      1489.00
      6762.22      16517.0      55.3000      3.00000      1489.00
      2381.33      1321.53      7.90000      3.00000      1490.00
      1668.47      11009.2      15.8000      3.00000      1490.00
      2152.51      13678.8     -31.6000      3.00000      1490.00
      6793.91      16491.3     -55.3000      3.00000      1490.00
      6792.10      16522.3     -39.5000      3.00000      1491.00
      2198.41      1451.97     0.000000      3.00000      1492.00
      8836.45      2906.05      23.7000      3.00000      1492.00
      6610.04      16571.2      15.8000      3.00000      1492.00
      2052.78      1515.14     -7.90000      3.00000      1493.00
      16419.0      1695.26      134.300      3.00000      1493.00
      9084.07      3062.85     -71.1000      3.00000      1493.00
      4741.13      4246.09     -55.3000      3.00000      1493.00
      3377.74      11516.5     -7.90000      3.00000      1493.00
      9143.43      14501.9      47.4000      3.00000      1493.00
      2144.59      1495.25      31.6000      3.00000      1494.00
      9333.66      1776.86     -31.6000      3.00000      1494.00
      16544.1      1805.19     -55.3000      3.00000      1494.00
      9171.87      2999.98     -47.4000      3.00000      1494.00
      4691.21      4179.91     -7.90000      3.00000      1494.00
      9463.79      1837.81      7.90000      3.00000      1495.00
      4743.69      4198.50      15.8000      3.00000      1495.00
      5573.13      5388.00     -23.7000      3.00000      1495.00
      1830.80      11064.7     -23.7000      3.00000      1495.00
      3383.85      14063.2     -576.700      3.00000      1495.00
      1710.68      602.245     -632.000      3.00000      1497.00
      9035.32      13188.7      221.200      3.00000      1497.00
      755.731      9103.47     -47.4000      3.00000      1498.00
      16941.6      1538.92     -505.600      3.00000      1500.00
      6854.73      3410.63      31.6000      3.00000      1500.00
      6033.78      5455.36     -63.2000      3.00000      1500.00
      4693.59      5687.79     0.000000      3.00000      1500.00
      2040.44      10893.9      118.500      3.00000      1500.00
      9152.53      13879.7     -55.3000      3.00000      1500.00
      6855.21      3433.17     -7.90000      3.00000      1501.00
      6058.43      5473.72     -23.7000      3.00000      1501.00
      2079.19      2277.73      15.8000      3.00000      1502.00
      9288.51      2434.74     -284.400      3.00000      1502.00
      6861.27      3391.09     -31.6000      3.00000      1502.00
      6063.57      5466.91     -94.8000      3.00000      1502.00
      16486.5      1550.03      79.0000      3.00000      1503.00
      9442.99      1918.39     -31.6000      3.00000      1503.00
      6885.92      3419.79     -79.0000      3.00000      1503.00
      4495.67      4416.49      632.000      3.00000      1503.00
      6007.50      5515.02     -7.90000      3.00000      1504.00
      6211.38      16498.6      39.5000      3.00000      1504.00
      2040.11      676.827      71.1000      3.00000      1505.00
      2009.12      741.454      31.6000      3.00000      1506.00
      6721.29      16228.4      55.3000      3.00000      1506.00
      16339.3      1358.04     -86.9000      3.00000      1507.00
      9496.09      2513.47     -126.400      3.00000      1508.00
      6917.75      3453.87     -7.90000      3.00000      1508.00
      9444.96      2457.25      79.0000      3.00000      1509.00
      6892.78      3431.01     -39.5000      3.00000      1509.00
      16138.4      2238.01      47.4000      3.00000      1510.00
      6896.34      3408.09      23.7000      3.00000      1510.00
      4115.59      4312.54      71.1000      3.00000      1510.00
      7925.71      14177.7     -31.6000      3.00000      1510.00
      1829.57      10688.3     -86.9000      3.00000      1511.00
      6819.95      15796.7     -55.3000      3.00000      1511.00
      6850.01      3530.48      15.8000      3.00000      1512.00
      6747.74      15707.9     -86.9000      3.00000      1512.00
      6602.34      2811.65     -23.7000      3.00000      1513.00
      6022.08      5511.90     -7.90000      3.00000      1513.00
      9323.15      13045.1     -23.7000      3.00000      1513.00
      6930.17      15998.3     -15.8000      3.00000      1513.00
      16501.3      1302.39     -126.400      3.00000      1514.00
      14805.3      12410.3      55.3000      3.00000      1516.00
      4207.72      15287.9      47.4000      3.00000      1516.00
      5917.37      5444.05      31.6000      3.00000      1518.00
      14208.1      12666.5     -71.1000      3.00000      1518.00
      5878.21      5430.74     -7.90000      3.00000      1519.00
      14216.1      12707.6     -39.5000      3.00000      1519.00
      1614.76      10281.3     -63.2000      3.00000      1520.00
      7886.43      14193.7      158.000      3.00000      1520.00
      7061.45      2989.26     -7.90000      3.00000      1521.00
      9425.31      1440.19      15.8000      3.00000      1522.00
      6881.00      2944.65     -55.3000      3.00000      1522.00
      3803.15      6782.01     -63.2000      3.00000      1522.00
      9469.73      1367.25     -23.7000      3.00000      1523.00
      13358.5      12977.9     -23.7000      3.00000      1523.00
      2384.29      887.212     -31.6000      3.00000      1524.00
      4113.06      10625.6     0.000000      3.00000      1524.00
      9372.55      1431.20     0.000000      3.00000      1525.00
      8748.26      2928.16      529.300      3.00000      1525.00
      5875.36      5376.52     -39.5000      3.00000      1525.00
      5875.96      5384.62     -102.700      3.00000      1526.00
      9039.28      13299.8     -7.90000      3.00000      1526.00
      9210.01      1131.26     -15.8000      3.00000      1527.00
      5928.81      5351.62      158.000      3.00000      1527.00
      9153.31      13350.9     -15.8000      3.00000      1527.00
      9257.90      1117.22     -47.4000      3.00000      1528.00
      5933.88      5435.90     -31.6000      3.00000      1528.00
      3850.70      6864.73     -23.7000      3.00000      1528.00
      3657.67      10517.9      31.6000      3.00000      1528.00
      5936.89      5442.71     -15.8000      3.00000      1529.00
      3852.44      6861.78     -15.8000      3.00000      1529.00
      16218.5      912.260     -86.9000      3.00000      1530.00
      6844.71      3282.98      71.1000      3.00000      1530.00
      5926.39      5456.63     -39.5000      3.00000      1530.00
      694.578      10102.0     -63.2000      3.00000      1530.00
      14282.9      12695.6      197.500      3.00000      1530.00
      9071.43      13056.0     -213.300      3.00000      1530.00
      2257.61      909.352      31.6000      3.00000      1531.00
      6755.77      3193.38      79.0000      3.00000      1531.00
      5866.00      5442.86     0.000000      3.00000      1531.00
      14770.5      12400.1     -134.300      3.00000      1531.00
      9233.57      12898.8      632.000      3.00000      1531.00
      6924.24      3481.77     -47.4000      3.00000      1532.00
      818.969      10262.8     -94.8000      3.00000      1532.00
      9322.33      12867.0     -47.4000      3.00000      1532.00
      6985.69      2986.96      442.400      3.00000      1533.00
      5969.99      5442.40      23.7000      3.00000      1533.00
      9301.77      12890.3     -23.7000      3.00000      1533.00
      2340.63      775.865      71.1000      3.00000      1534.00
      5945.88      5528.78      7.90000      3.00000      1534.00
      9164.33      12947.8     -23.7000      3.00000      1534.00
      16359.8      2409.54      94.8000      3.00000      1535.00
      5980.11      5524.48     0.000000      3.00000      1535.00
      13743.9      12697.7     -39.5000      3.00000      1535.00
      9030.71      12897.0     -23.7000      3.00000      1535.00
      6014.29      5545.67     -39.5000      3.00000      1536.00
      6621.25      2928.10     -31.6000      3.00000      1537.00
      6558.57      3030.18     -23.7000      3.00000      1538.00
      5442.62      3660.39      7.90000      3.00000      1538.00
      1311.76      9873.13     -71.1000      3.00000      1538.00
      16569.9      2143.74     -150.100      3.00000      1539.00
      5291.12      3590.69      252.800      3.00000      1539.00
      9305.80      15759.7     -86.9000      3.00000      1539.00
      9329.29      3338.43     0.000000      3.00000      1540.00
      3879.88      6907.43     -31.6000      3.00000      1540.00
      3800.83      11526.7     -632.000      3.00000      1540.00
      3904.21      6804.32     -15.8000      3.00000      1541.00
      3012.96      11659.3      86.9000      3.00000      1541.00
      6814.02      3540.86     -39.5000      3.00000      1542.00
      16347.0      2355.85     -94.8000      3.00000      1543.00
      6869.11      3497.57     -47.4000      3.00000      1543.00
      7058.18      15783.2     -110.600      3.00000      1543.00
      1639.92      10436.1     -79.0000      3.00000      1544.00
      4619.96      15936.1     -39.5000      3.00000      1544.00
      5364.82      3700.02      126.400      3.00000      1545.00
      7124.40      15435.7     -15.8000      3.00000      1545.00
      3130.41      11576.4     -71.1000      3.00000      1546.00
      9066.76      3396.87     -15.8000      3.00000      1547.00
      16384.8      1080.94      55.3000      3.00000      1549.00
      5910.91      5546.31     -55.3000      3.00000      1550.00
      1984.72      10549.0     0.000000      3.00000      1550.00
      3107.06      11583.4     -47.4000      3.00000      1550.00
      9126.00      12123.3     -7.90000      3.00000      1550.00
      7653.53      15095.4      23.7000      3.00000      1550.00
      16139.2      2735.06      23.7000      3.00000      1551.00
      7561.16      15163.1     -23.7000      3.00000      1551.00
      1874.11      10919.0      15.8000      3.00000      1552.00
      7425.33      15028.7     -47.4000      3.00000      1552.00
      16641.8      2491.49     -284.400      3.00000      1553.00
      7546.00      14861.2      31.6000      3.00000      1553.00
      16088.0      1639.31     -150.100      3.00000      1555.00
      16347.6      2409.92      63.2000      3.00000      1556.00
      9089.98      2652.92     -213.300      3.00000      1556.00
      2662.90      10627.7      71.1000      3.00000      1556.00
      16448.6      2379.79      15.8000      3.00000      1557.00
      8920.19      2949.78     0.000000      3.00000      1557.00
      16164.2      2235.58     -31.6000      3.00000      1558.00
      16028.1      2253.03     0.000000      3.00000      1559.00
      9055.25      2537.70      7.90000      3.00000      1559.00
      7775.56      15167.0      31.6000      3.00000      1559.00
      16172.4      2179.34      39.5000      3.00000      1560.00
      9189.00      2602.73     -31.6000      3.00000      1560.00
      7497.29      14852.9     -7.90000      3.00000      1560.00
      16060.1      2209.98     -31.6000      3.00000      1561.00
      7670.57      14676.6     -63.2000      3.00000      1561.00
      16319.4      1609.57     -31.6000      3.00000      1562.00
      1767.63      10894.3      31.6000      3.00000      1562.00
      7886.18      14656.5     -47.4000      3.00000      1562.00
      16090.4      1512.85     -79.0000      3.00000      1563.00
      1761.01      10845.6     -15.8000      3.00000      1563.00
      3399.60      10984.2     -47.4000      3.00000      1563.00
      2033.23      13777.0     -39.5000      3.00000      1563.00
      8020.04      14540.8     -31.6000      3.00000      1563.00
      2647.91      2226.63      71.1000      3.00000      1564.00
      1781.51      10904.6     -47.4000      3.00000      1564.00
      7627.92      14417.3     -292.300      3.00000      1564.00
      2242.27      694.942      7.90000      3.00000      1565.00
      16132.2      1459.51     -31.6000      3.00000      1565.00
      9137.40      2068.94     -7.90000      3.00000      1565.00
      1752.96      10914.5     -63.2000      3.00000      1565.00
      7774.89      14655.6      39.5000      3.00000      1565.00
      16102.0      1371.03     -15.8000      3.00000      1566.00
      8778.20      2161.05     -15.8000      3.00000      1566.00
      3779.56      6622.83      86.9000      3.00000      1566.00
      1737.09      10996.5     -94.8000      3.00000      1566.00
      7887.68      14327.3      63.2000      3.00000      1566.00
      16259.2      1367.04     -55.3000      3.00000      1567.00
      3823.75      6406.09     -79.0000      3.00000      1567.00
      16200.3      1378.65     -55.3000      3.00000      1568.00
      6669.21      4575.12     -39.5000      3.00000      1568.00
      3893.61      6701.60     -47.4000      3.00000      1568.00
      16189.0      1400.68     -23.7000      3.00000      1569.00
      2145.09      1894.45      7.90000      3.00000      1569.00
      9524.88      12303.7      150.100      3.00000      1569.00
      16358.9      1408.99      86.9000      3.00000      1570.00
      2381.82      13514.2     -23.7000      3.00000      1570.00
      16392.8      1311.89      205.400      3.00000      1571.00
      9011.40      1579.66      63.2000      3.00000      1571.00
      7558.71      3679.48     -31.6000      3.00000      1573.00
      8820.03      4358.64     -268.600      3.00000      1574.00
      4018.22      6629.69     -47.4000      3.00000      1574.00
      7356.15      15469.1     -15.8000      3.00000      1574.00
      16323.1      2093.10      150.100      3.00000      1575.00
      3991.97      6686.11      47.4000      3.00000      1575.00
      2193.60      10520.3     -31.6000      3.00000      1575.00
      16165.8      1557.48     -47.4000      3.00000      1576.00
      3987.39      6641.61      15.8000      3.00000      1576.00
      7485.05      14274.1     -268.600      3.00000      1576.00
      7325.63      15444.0     -15.8000      3.00000      1576.00
      16199.4      1478.70     -94.8000      3.00000      1577.00
      9152.86      2477.34      39.5000      3.00000      1577.00
      2288.33      10607.7     -94.8000      3.00000      1577.00
      7202.43      15283.5     0.000000      3.00000      1577.00
      3974.96      10645.1     -94.8000      3.00000      1579.00
      7210.70      15122.6     -63.2000      3.00000      1579.00
      2904.95      14419.5     -205.400      3.00000      1580.00
      16196.5      1047.15      23.7000      3.00000      1581.00
      16475.6      2416.55      47.4000      3.00000      1581.00
      2414.38      13896.4     -86.9000      3.00000      1581.00
      2612.90      13703.7     -86.9000      3.00000      1582.00
      16489.8      2701.19     -31.6000      3.00000      1583.00
      9244.37      12105.2     -7.90000      3.00000      1583.00
      2538.49      13513.3     -7.90000      3.00000      1583.00
      12820.0      12884.7     0.000000      3.00000      1584.00
      2500.18      13792.5      7.90000      3.00000      1584.00
      2851.08      13884.8      126.400      3.00000      1585.00
      8231.99      4048.51      94.8000      3.00000      1586.00
      9301.36      12175.6     -86.9000      3.00000      1586.00
      2441.10      13448.9      55.3000      3.00000      1586.00
      8877.61      2020.18      63.2000      3.00000      1587.00
      4431.57      6599.71     -63.2000      3.00000      1587.00
      9364.65      12313.8      55.3000      3.00000      1587.00
      2058.57      13609.1     0.000000      3.00000      1587.00
      9226.68      12361.4     -15.8000      3.00000      1588.00
      4176.91      6178.20      15.8000      3.00000      1589.00
      9282.90      12450.8      86.9000      3.00000      1589.00
      2391.32      3022.67     -31.6000      3.00000      1590.00
      6423.54      5033.21     -39.5000      3.00000      1590.00
      1405.71      9746.45     -79.0000      3.00000      1591.00
      3258.41      15034.8     -237.000      3.00000      1591.00
      6525.89      4883.42      31.6000      3.00000      1592.00
      2274.42      13750.4     -31.6000      3.00000      1592.00
      9166.18      2472.65      118.500      3.00000      1593.00
      9189.65      2620.80     -7.90000      3.00000      1594.00
      9593.62      15296.0      47.4000      3.00000      1594.00
      6855.53      15651.4     -142.200      3.00000      1595.00
      9356.85      12189.3     -102.700      3.00000      1597.00
      3027.43      15120.1     -126.400      3.00000      1597.00
      3070.88      15082.5      23.7000      3.00000      1598.00
      9309.35      15304.5     -142.200      3.00000      1598.00
      951.547      10404.4     -71.1000      3.00000      1599.00
      2447.94      13999.0     -7.90000      3.00000      1599.00
      8571.01      3086.66     -197.500      3.00000      1600.00
      1203.58      10668.9     -134.300      3.00000      1600.00
      7269.74      14235.5     -47.4000      3.00000      1600.00
      7020.36      15460.4     -63.2000      3.00000      1600.00
      7483.15      14520.5     0.000000      3.00000      1605.00
      9050.03      1445.11     -134.300      3.00000      1607.00
      6003.51      5216.29     -39.5000      3.00000      1607.00
      7880.82      1524.51     -23.7000      3.00000      1611.00
      16138.7      2851.35     -23.7000      3.00000      1611.00
      4072.82      6297.87      79.0000      3.00000      1611.00
      16164.7      2977.81     -15.8000      3.00000      1612.00
      9374.41      1128.30     -7.90000      3.00000      1613.00
      1378.02      10234.7     -31.6000      3.00000      1613.00
      4053.09      6287.40     -7.90000      3.00000      1614.00
      9155.38      12209.4     -189.600      3.00000      1614.00
      16151.2      2921.54     -71.1000      3.00000      1615.00
      6106.69      4920.91      181.700      3.00000      1615.00
      4194.96      6278.54      39.5000      3.00000      1615.00
      9093.02      12060.5     -39.5000      3.00000      1615.00
      7140.60      15268.5     -110.600      3.00000      1615.00
      16116.7      2919.31     -23.7000      3.00000      1616.00
      4289.54      6252.82     -118.500      3.00000      1616.00
      7069.35      15075.7      126.400      3.00000      1616.00
      16147.5      2856.21     -15.8000      3.00000      1617.00
      16130.1      2700.25      39.5000      3.00000      1619.00
      2000.14      10864.5     -23.7000      3.00000      1619.00
      2355.50      2009.07     -55.3000      3.00000      1620.00
      16136.7      2905.05      86.9000      3.00000      1620.00
      16191.1      2894.93     -39.5000      3.00000      1621.00
      7195.82      4229.08     -86.9000      3.00000      1621.00
      4085.47      778.142     -23.7000      3.00000      1622.00
      7322.66      4268.55      63.2000      3.00000      1622.00
      3009.18      14328.1     -15.8000      3.00000      1622.00
      4068.28      595.599      94.8000      3.00000      1623.00
      7306.25      4317.51     -7.90000      3.00000      1623.00
      16214.7      1649.55     -79.0000      3.00000      1624.00
      4125.34      10211.7      47.4000      3.00000      1626.00
      4171.65      523.158     -31.6000      3.00000      1628.00
      15994.3      1959.21      79.0000      3.00000      1628.00
      7269.44      4249.16     0.000000      3.00000      1628.00
      6137.57      4889.83     -63.2000      3.00000      1628.00
      7395.41      4270.72     -31.6000      3.00000      1629.00
      734.413      9964.80     -229.100      3.00000      1629.00
      14341.8      12923.4      31.6000      3.00000      1629.00
      4194.29      403.395     -39.5000      3.00000      1630.00
      6261.62      4953.05     -47.4000      3.00000      1630.00
      2793.34      14554.8     -39.5000      3.00000      1630.00
      9483.78      15929.8     -23.7000      3.00000      1630.00
      16338.7      1482.42      284.400      3.00000      1631.00
      872.005      9918.20     -39.5000      3.00000      1631.00
      4224.32      10323.4      47.4000      3.00000      1631.00
      2739.41      14715.9      79.0000      3.00000      1631.00
      3955.42      812.688     -126.400      3.00000      1632.00
      860.079      9716.97     -110.600      3.00000      1632.00
      9254.87      15618.6     -39.5000      3.00000      1632.00
      7335.43      4061.78     -39.5000      3.00000      1633.00
      724.298      9729.95     -15.8000      3.00000      1633.00
      9422.01      15533.8      102.700      3.00000      1633.00
      9369.22      15650.2     -39.5000      3.00000      1634.00
      4415.32      750.927     0.000000      3.00000      1635.00
      7269.04      4054.21      79.0000      3.00000      1635.00
      9455.49      15635.5     0.000000      3.00000      1635.00
      4273.43      810.169     0.000000      3.00000      1636.00
      3995.75      888.159     -79.0000      3.00000      1637.00
      945.017      9979.18     -7.90000      3.00000      1637.00
      9552.28      15658.2     -126.400      3.00000      1637.00
      4047.18      1078.31      55.3000      3.00000      1638.00
      2548.15      1221.04     -31.6000      3.00000      1638.00
      6331.87      4903.90     -55.3000      3.00000      1638.00
      3392.38      16030.1      79.0000      3.00000      1638.00
      4019.13      989.497     -23.7000      3.00000      1639.00
      2660.88      1141.36     -7.90000      3.00000      1639.00
      16314.8      2294.80     -15.8000      3.00000      1639.00
      2498.33      2359.65     -102.700      3.00000      1639.00
      1028.19      8893.51     -55.3000      3.00000      1639.00
      16634.1      2435.16     -165.900      3.00000      1640.00
      6995.98      4250.46      86.9000      3.00000      1640.00
      5000.04      5137.61     -55.3000      3.00000      1640.00
      16337.3      2331.73     -39.5000      3.00000      1641.00
      9322.14      15722.8     -15.8000      3.00000      1641.00
      6420.41      16401.7      7.90000      3.00000      1641.00
      6454.82      4966.27     -173.800      3.00000      1642.00
      8986.84      12346.9     -23.7000      3.00000      1642.00
      3994.93      1429.76     0.000000      3.00000      1643.00
      6976.88      4214.52      39.5000      3.00000      1643.00
      5879.66      5293.64      7.90000      3.00000      1643.00
      1251.17      9716.90      102.700      3.00000      1643.00
      1278.33      9852.26      237.000      3.00000      1644.00
      9056.38      15477.4      31.6000      3.00000      1644.00
      3918.66      1245.54     -102.700      3.00000      1645.00
      6263.42      4989.32     -165.900      3.00000      1645.00
      6416.41      4908.88     -71.1000      3.00000      1646.00
      4305.69      15144.2     -63.2000      3.00000      1646.00
      3880.52      1264.08     -15.8000      3.00000      1647.00
      1622.30      9761.65     -134.300      3.00000      1647.00
      9211.00      15634.9     -79.0000      3.00000      1647.00
      1272.36      9667.07     -39.5000      3.00000      1648.00
      4118.17      10672.9     -15.8000      3.00000      1648.00
      6507.46      4924.73     -7.90000      3.00000      1649.00
      1243.98      9612.84      7.90000      3.00000      1649.00
      3517.43      7703.40     -47.4000      3.00000      1650.00
      1032.32      9430.21      102.700      3.00000      1650.00
      9238.92      15652.9     -23.7000      3.00000      1650.00
      6417.92      4854.87     -15.8000      3.00000      1652.00
      3545.43      7595.50     -47.4000      3.00000      1652.00
      9219.36      15697.0      7.90000      3.00000      1652.00
      3803.39      1257.94     -102.700      3.00000      1653.00
      6651.92      5002.73      23.7000      3.00000      1654.00
      3490.09      7680.55      15.8000      3.00000      1654.00
      7290.66      4428.75     -71.1000      3.00000      1655.00
      1058.67      9714.93     -31.6000      3.00000      1656.00
      4215.54      10308.5     -15.8000      3.00000      1656.00
      7448.17      4386.89     -94.8000      3.00000      1657.00
      1045.34      9611.24     -31.6000      3.00000      1658.00
      4489.67      10004.2     -31.6000      3.00000      1658.00
      3839.99      1335.26     -39.5000      3.00000      1659.00
      3673.98      7269.36      86.9000      3.00000      1660.00
      1234.64      9520.21     -31.6000      3.00000      1660.00
      5049.11      13711.4     -55.3000      3.00000      1660.00
      2157.43      10605.1     -102.700      3.00000      1662.00
      3750.32      7585.90     -110.600      3.00000      1664.00
      4974.79      13603.6     -47.4000      3.00000      1664.00
      7161.39      4836.03     -31.6000      3.00000      1665.00
      10774.0      13370.0     0.000000      3.00000      1666.00
      10814.3      13435.9      86.9000      3.00000      1667.00
      16660.2      1022.31      47.4000      3.00000      1669.00
      3874.08      1274.64     -23.7000      3.00000      1669.00
      10890.1      13236.8     -39.5000      3.00000      1669.00
      16634.6      1084.19     -7.90000      3.00000      1670.00
      2378.18      3097.37     -15.8000      3.00000      1670.00
      7583.31      4464.12     -86.9000      3.00000      1670.00
      10865.3      13307.6      39.5000      3.00000      1670.00
      3754.16      7024.77     -31.6000      3.00000      1671.00
      1043.95      9458.24     -55.3000      3.00000      1671.00
      10883.8      13258.8      71.1000      3.00000      1671.00
      3964.47      1148.96     -7.90000      3.00000      1672.00
      1082.18      9543.73     -79.0000      3.00000      1672.00
      3873.73      1214.41     -79.0000      3.00000      1674.00
      3686.94      7069.53     -7.90000      3.00000      1674.00
      3605.33      7102.24     -23.7000      3.00000      1675.00
      1115.41      9602.91     0.000000      3.00000      1675.00
      3922.37      1287.42     -47.4000      3.00000      1676.00
      7759.28      4649.77      23.7000      3.00000      1676.00
      4380.39      5532.14     -55.3000      3.00000      1676.00
      3924.62      1343.85     -47.4000      3.00000      1677.00
      4449.41      5492.19     0.000000      3.00000      1677.00
      1206.99      9463.76     -23.7000      3.00000      1677.00
      3865.92      1375.28     -31.6000      3.00000      1678.00
      2322.70      2998.33     -63.2000      3.00000      1678.00
      1400.40      9560.70     -173.800      3.00000      1678.00
      4141.30      10377.8     -47.4000      3.00000      1678.00
      8211.08      1346.67     -31.6000      3.00000      1680.00
      3296.47      7001.42      7.90000      3.00000      1680.00
      1289.77      9879.03     -23.7000      3.00000      1680.00
      9098.38      12471.3     -71.1000      3.00000      1681.00
      8220.29      1349.60     -39.5000      3.00000      1682.00
      8221.07      1337.59      39.5000      3.00000      1683.00
      4575.75      5728.10     -23.7000      3.00000      1683.00
      1069.79      10561.4     -632.000      3.00000      1683.00
      8200.37      1424.87     0.000000      3.00000      1684.00
      4957.56      10421.3      63.2000      3.00000      1684.00
      8269.99      1326.61     -55.3000      3.00000      1685.00
      1264.58      9978.90     -15.8000      3.00000      1685.00
      16707.5      1095.64      126.400      3.00000      1686.00
      9230.33      12389.4     -55.3000      3.00000      1686.00
      6766.55      4607.65      63.2000      3.00000      1687.00
      1042.79      9878.21     0.000000      3.00000      1687.00
      8954.66      13053.0     -31.6000      3.00000      1687.00
      8208.81      1298.93      39.5000      3.00000      1688.00
      6827.66      4683.42     -39.5000      3.00000      1688.00
      1221.16      9798.67     -15.8000      3.00000      1688.00
      12250.1      12656.7      7.90000      3.00000      1688.00
      9527.94      15778.1      316.000      3.00000      1688.00
      3449.39      7038.78     -181.700      3.00000      1689.00
      2363.97      1624.45     -23.7000      3.00000      1691.00
      6841.95      4761.23     -39.5000      3.00000      1691.00
      8847.38      12330.7      55.3000      3.00000      1692.00
      9161.04      15484.0     -158.000      3.00000      1692.00
      6033.02      16731.5      15.8000      3.00000      1692.00
      8996.37      12211.7     -23.7000      3.00000      1693.00
      9168.97      15460.7      71.1000      3.00000      1693.00
      9071.54      12289.7      7.90000      3.00000      1694.00
      6741.47      15217.8     -31.6000      3.00000      1694.00
      9199.47      12252.7      7.90000      3.00000      1695.00
      9047.16      12210.7     -86.9000      3.00000      1696.00
      4000.76      1185.16     -39.5000      3.00000      1697.00
      1031.92      10555.2     -418.700      3.00000      1697.00
      8953.14      12452.4      118.500      3.00000      1697.00
      16645.8      983.842     -31.6000      3.00000      1698.00
      1232.23      10579.0     -150.100      3.00000      1698.00
      16590.2      2615.78     -47.4000      3.00000      1699.00
      5518.74      3271.96     -71.1000      3.00000      1699.00
      16655.1      961.777      55.3000      3.00000      1700.00
      9404.20      2463.96      7.90000      3.00000      1700.00
      7185.16      4721.66     -7.90000      3.00000      1700.00
      7847.23      14794.8     -31.6000      3.00000      1700.00
      9176.66      14291.3     -23.7000      3.00000      1701.00
      9234.07      14449.0      15.8000      3.00000      1702.00
      9451.77      14618.3      7.90000      3.00000      1703.00
      5149.24      3600.06     -71.1000      3.00000      1705.00
      3843.38      7506.85     -165.900      3.00000      1707.00
      16664.6      1044.52      7.90000      3.00000      1708.00
      3707.40      7379.94     -55.3000      3.00000      1708.00
      16655.1      941.490      23.7000      3.00000      1709.00
      3648.00      7303.33      23.7000      3.00000      1709.00
      3493.08      10993.2     -55.3000      3.00000      1709.00
      16141.3      1970.54     -47.4000      3.00000      1710.00
      9631.44      14499.6     -39.5000      3.00000      1711.00
      16623.4      1009.79     -31.6000      3.00000      1712.00
      16635.2      1003.86      15.8000      3.00000      1713.00
      6598.64      5281.06      102.700      3.00000      1714.00
      15968.8      2000.30      55.3000      3.00000      1715.00
      16018.5      2722.27      418.700      3.00000      1716.00
      15999.8      1980.87     -15.8000      3.00000      1716.00
      16572.0      984.462      15.8000      3.00000      1717.00
      16027.9      2021.31     0.000000      3.00000      1717.00
      16576.0      928.451     -7.90000      3.00000      1718.00
      9477.35      12880.0      39.5000      3.00000      1718.00
      16607.3      1026.06     -7.90000      3.00000      1719.00
      7795.26      4547.33     -71.1000      3.00000      1720.00
      16508.4      1004.32     -86.9000      3.00000      1721.00
      16057.7      2944.88     -31.6000      3.00000      1721.00
      7796.75      4561.67     -31.6000      3.00000      1721.00
      16578.2      985.001     -23.7000      3.00000      1722.00
      16548.9      979.069      31.6000      3.00000      1723.00
      7810.35      4530.84     -86.9000      3.00000      1723.00
      16536.0      958.847     -39.5000      3.00000      1724.00
      9044.11      2322.00      23.7000      3.00000      1724.00
      4025.91      5392.64     -7.90000      3.00000      1724.00
      16080.1      1488.65     -102.700      3.00000      1725.00
      3757.71      6913.04     -7.90000      3.00000      1726.00
      9140.76      12836.2     -79.0000      3.00000      1727.00
      9149.54      14780.6     -39.5000      3.00000      1727.00
      6273.42      5142.96     -39.5000      3.00000      1729.00
      4013.37      6837.02      55.3000      3.00000      1730.00
      4208.49      10427.4      63.2000      3.00000      1730.00
      2404.78      13927.2      94.8000      3.00000      1730.00
      7743.05      4531.12     -31.6000      3.00000      1731.00
      8991.95      13550.9     -31.6000      3.00000      1731.00
      9407.44      15727.4     -71.1000      3.00000      1731.00
      16611.1      984.931     -7.90000      3.00000      1732.00
      9182.55      12187.1     -79.0000      3.00000      1732.00
      9058.16      13564.3      79.0000      3.00000      1732.00
      4123.35      6856.15     -47.4000      3.00000      1733.00
      7308.56      4010.27     -63.2000      3.00000      1734.00
      6408.66      4936.92     -15.8000      3.00000      1734.00
      7206.11      14994.1     -15.8000      3.00000      1734.00
      6417.09      5053.06     -39.5000      3.00000      1735.00
      16525.8      956.313     -55.3000      3.00000      1739.00
      7804.68      4501.69     -86.9000      3.00000      1739.00
      16350.8      1857.95     -110.600      3.00000      1740.00
      2427.02      724.926      387.100      3.00000      1741.00
      4077.82      10430.8     -39.5000      3.00000      1741.00
      14247.9      12627.0     -47.4000      3.00000      1741.00
      4842.58      5213.61     -39.5000      3.00000      1742.00
      9369.00      15555.1      63.2000      3.00000      1744.00
      14217.8      12688.0      94.8000      3.00000      1746.00
      14102.6      12786.0      55.3000      3.00000      1747.00
      2450.41      13482.6     -23.7000      3.00000      1747.00
      16618.8      1086.08     -102.700      3.00000      1748.00
      7255.90      4025.89     -31.6000      3.00000      1748.00
      14151.0      12906.4     -23.7000      3.00000      1748.00
      14171.2      12822.2     -31.6000      3.00000      1749.00
      2294.04      13362.4      23.7000      3.00000      1749.00
      16569.1      943.399     -63.2000      3.00000      1750.00
      7216.10      4075.70      55.3000      3.00000      1750.00
      14163.6      12816.1     -23.7000      3.00000      1750.00
      7224.36      4083.90     -23.7000      3.00000      1751.00
      14041.7      12819.3      7.90000      3.00000      1751.00
      9335.46      15420.1     -63.2000      3.00000      1751.00
      4689.39      605.706      47.4000      3.00000      1752.00
      15390.7      12764.6     -632.000      3.00000      1752.00
      9318.12      15403.6      31.6000      3.00000      1752.00
      7843.89      4567.53     -39.5000      3.00000      1753.00
      13921.1      12851.5     -134.300      3.00000      1753.00
      16597.7      1009.83     -71.1000      3.00000      1754.00
      7790.76      4550.69      23.7000      3.00000      1754.00
      13904.5      12717.1     -23.7000      3.00000      1754.00
      16556.1      984.850     0.000000      3.00000      1756.00
      16543.3      928.694     -63.2000      3.00000      1757.00
      7250.20      4003.22     -15.8000      3.00000      1757.00
      3321.98      11066.6      15.8000      3.00000      1757.00
      7235.09      3964.48      55.3000      3.00000      1758.00
      5573.85      5399.17     -47.4000      3.00000      1758.00
      3559.46      10989.5     -110.600      3.00000      1758.00
      13803.2      12822.7     -23.7000      3.00000      1758.00
      16567.4      964.881      15.8000      3.00000      1759.00
      7292.03      4052.19     -86.9000      3.00000      1759.00
      13796.6      12817.1      31.6000      3.00000      1759.00
      6729.49      4744.65     -158.000      3.00000      1760.00
      16551.8      951.986     0.000000      3.00000      1761.00
      7267.44      4011.27      15.8000      3.00000      1761.00
      13586.0      12882.8      47.4000      3.00000      1761.00
      16513.9      987.920     -63.2000      3.00000      1762.00
      13442.4      12914.8     -23.7000      3.00000      1762.00
      16517.4      966.312     -23.7000      3.00000      1763.00
      9123.24      15556.6      7.90000      3.00000      1763.00
      16487.5      992.017     -102.700      3.00000      1764.00
      9239.93      15697.5     -7.90000      3.00000      1764.00
      16526.9      1022.03     -23.7000      3.00000      1765.00
      4804.93      4262.21     -71.1000      3.00000      1765.00
      7794.04      4242.75     -23.7000      3.00000      1765.00
      9531.99      15551.6     -47.4000      3.00000      1765.00
      7809.91      4269.79     -39.5000      3.00000      1766.00
      16516.3      1022.24      7.90000      3.00000      1767.00
      9041.43      2752.81     -39.5000      3.00000      1767.00
      7067.35      4779.04     -55.3000      3.00000      1767.00
      9457.45      15560.0      379.200      3.00000      1767.00
      16503.5      998.353     -39.5000      3.00000      1768.00
      9643.76      15599.7      31.6000      3.00000      1768.00
      16583.3      930.184     -47.4000      3.00000      1769.00
      9257.48      13474.1     -31.6000      3.00000      1769.00
      9623.15      15507.3     -94.8000      3.00000      1769.00
      4241.18      2034.38     -15.8000      3.00000      1770.00
      4920.04      4156.35     -7.90000      3.00000      1770.00
      5926.94      4964.83     -39.5000      3.00000      1770.00
      9190.90      13437.8      31.6000      3.00000      1770.00
      2665.34      3259.68      94.8000      3.00000      1771.00
      4881.95      4108.57      7.90000      3.00000      1771.00
      3752.38      7591.50     -71.1000      3.00000      1771.00
      16496.4      999.314      31.6000      3.00000      1772.00
      7140.17      4612.66     -23.7000      3.00000      1772.00
      3708.55      7766.85     -71.1000      3.00000      1772.00
      4119.41      10419.8     -47.4000      3.00000      1772.00
      7828.41      4198.70     -31.6000      3.00000      1773.00
      3698.35      7703.45     -47.4000      3.00000      1773.00
      3639.35      1969.87      150.100      3.00000      1774.00
      4477.34      3989.53     -31.6000      3.00000      1774.00
      7792.22      3960.20     -39.5000      3.00000      1774.00
      7640.81      4038.06     -347.600      3.00000      1774.00
      4477.80      3935.15     0.000000      3.00000      1775.00
      7662.26      4206.52     -31.6000      3.00000      1775.00
      3405.99      7635.17      31.6000      3.00000      1775.00
      2848.11      2050.13     -23.7000      3.00000      1776.00
      3307.37      7767.59     0.000000      3.00000      1776.00
      13591.2      13190.2      15.8000      3.00000      1776.00
      2775.08      1883.51     -63.2000      3.00000      1777.00
      4742.48      3704.91     -86.9000      3.00000      1777.00
      3354.18      7818.41     -7.90000      3.00000      1777.00
      2787.16      1831.08     -79.0000      3.00000      1778.00
      7224.40      4060.77      23.7000      3.00000      1778.00
      3180.49      7715.86     -7.90000      3.00000      1778.00
      7562.41      4124.13     -316.000      3.00000      1780.00
      3442.13      7354.39     -7.90000      3.00000      1780.00
      8899.78      13689.2     -39.5000      3.00000      1780.00
      7688.21      2339.15     -23.7000      3.00000      1781.00
      2958.39      2544.64     -39.5000      3.00000      1781.00
      4694.94      3750.09     0.000000      3.00000      1781.00
      3402.62      7246.65     -47.4000      3.00000      1781.00
      11428.6      13051.3     0.000000      3.00000      1781.00
      13677.7      13079.7      23.7000      3.00000      1781.00
      7547.21      2410.19      39.5000      3.00000      1782.00
      2971.02      2568.20     -63.2000      3.00000      1782.00
      13598.3      13129.7     0.000000      3.00000      1782.00
      8802.46      13727.9      31.6000      3.00000      1782.00
      4254.66      15492.5     -47.4000      3.00000      1782.00
      4983.27      5502.42     -47.4000      3.00000      1783.00
      13733.5      12842.4     -102.700      3.00000      1783.00
      4856.76      5516.34     -165.900      3.00000      1784.00
      3505.65      7226.41      55.3000      3.00000      1785.00
      9647.03      16393.1     -15.8000      3.00000      1785.00
      9322.50      15255.6     -71.1000      3.00000      1786.00
      7864.48      1663.37     -63.2000      3.00000      1787.00
      2604.78      2703.12     -15.8000      3.00000      1787.00
      9476.41      13436.8     -86.9000      3.00000      1788.00
      9481.13      16459.1     -7.90000      3.00000      1788.00
      9431.98      13519.8     -15.8000      3.00000      1789.00
      9487.46      15882.8      632.000      3.00000      1789.00
      2667.15      3128.57      15.8000      3.00000      1790.00
      5035.47      5554.53     -23.7000      3.00000      1790.00
      9463.53      13480.1     -7.90000      3.00000      1790.00
      3355.53      2057.85     -110.600      3.00000      1791.00
      7246.39      4087.83     0.000000      3.00000      1791.00
      5031.60      5523.80     -7.90000      3.00000      1791.00
      13392.4      12438.7     -15.8000      3.00000      1791.00
      9452.29      13542.5     -23.7000      3.00000      1791.00
      16602.6      2695.01     -63.2000      3.00000      1792.00
      13582.1      13021.8      7.90000      3.00000      1792.00
      4817.07      5713.64      189.600      3.00000      1793.00
      3590.97      6184.77      79.0000      3.00000      1793.00
      7215.95      4102.71     0.000000      3.00000      1794.00
      3863.60      6375.63      260.700      3.00000      1794.00
      7241.80      4155.12     -63.2000      3.00000      1795.00
      9441.49      13445.5      7.90000      3.00000      1795.00
      2479.26      2889.33      47.4000      3.00000      1796.00
      7209.20      4092.38     -23.7000      3.00000      1796.00
      9356.75      13414.5      23.7000      3.00000      1796.00
      9704.82      16449.5     -173.800      3.00000      1796.00
      7230.57      4164.51     -23.7000      3.00000      1797.00
      9501.66      13530.8     -47.4000      3.00000      1797.00
      6737.21      16344.3     -39.5000      3.00000      1797.00
      6707.47      16365.7      55.3000      3.00000      1798.00
      6543.10      16455.3     -7.90000      3.00000      1799.00
      6241.59      5512.41     -15.8000      3.00000      1800.00
      9726.44      16487.9     -23.7000      3.00000      1800.00
      4668.49      5320.82     -63.2000      3.00000      1801.00
      6333.95      5427.30     -102.700      3.00000      1801.00
      4035.99      10431.8      55.3000      3.00000      1801.00
      9323.31      13551.7     -55.3000      3.00000      1801.00
      6561.27      16249.4      7.90000      3.00000      1801.00
      4538.88      5537.31     -15.8000      3.00000      1802.00
      9352.74      13603.9     -102.700      3.00000      1802.00
      9569.47      16541.6     -142.200      3.00000      1802.00
      2512.49      3054.44     -126.400      3.00000      1803.00
      4538.66      5604.43     -15.8000      3.00000      1803.00
      9213.25      13215.8     -31.6000      3.00000      1803.00
      2780.53      14321.2     0.000000      3.00000      1803.00
      6868.70      16369.6      47.4000      3.00000      1803.00
      4517.66      5577.89     -15.8000      3.00000      1804.00
      9351.54      13633.1     -31.6000      3.00000      1804.00
      2541.83      2635.10      23.7000      3.00000      1805.00
      9330.08      13665.7     -55.3000      3.00000      1805.00
      2554.89      2719.95     -23.7000      3.00000      1806.00
      1337.00      10021.2     -86.9000      3.00000      1808.00
      3030.95      11578.0     -39.5000      3.00000      1808.00
      9750.40      15258.7     -23.7000      3.00000      1808.00
      16180.7      1208.34      55.3000      3.00000      1809.00
      7246.65      2184.01      47.4000      3.00000      1809.00
      7190.74      4165.97     -47.4000      3.00000      1809.00
      3134.21      11429.9      118.500      3.00000      1809.00
      4613.96      14911.8      15.8000      3.00000      1809.00
      9809.13      15387.8     -63.2000      3.00000      1809.00
      7180.39      4115.92     -39.5000      3.00000      1810.00
      13415.8      12289.5     -55.3000      3.00000      1810.00
      9352.85      13725.0     0.000000      3.00000      1810.00
      4538.88      14872.7     -63.2000      3.00000      1810.00
      8798.28      2187.70      142.200      3.00000      1811.00
      8141.54      4327.10     -15.8000      3.00000      1811.00
      6058.26      5252.49      94.8000      3.00000      1811.00
      13392.3      12359.4     -23.7000      3.00000      1811.00
      8787.17      2102.94      15.8000      3.00000      1812.00
      2745.64      2336.75     -79.0000      3.00000      1812.00
      16480.6      2653.69     -15.8000      3.00000      1812.00
      7205.70      4144.16     -47.4000      3.00000      1812.00
      5989.14      5170.39     -47.4000      3.00000      1812.00
      7234.17      4144.07     -15.8000      3.00000      1813.00
      8119.36      4363.88     -102.700      3.00000      1813.00
      2657.59      11142.1     -39.5000      3.00000      1813.00
      3812.89      1205.08     -79.0000      3.00000      1814.00
      8796.00      2074.08      150.100      3.00000      1814.00
      6044.45      5202.97      55.3000      3.00000      1814.00
      4166.96      6351.22     -71.1000      3.00000      1814.00
      6665.56      16291.2      31.6000      3.00000      1814.00
      8829.81      2046.15     -71.1000      3.00000      1815.00
      5952.39      5345.75     -31.6000      3.00000      1815.00
      4289.67      6447.01      47.4000      3.00000      1815.00
      6148.72      3385.07     -7.90000      3.00000      1816.00
      6008.86      5347.88     -15.8000      3.00000      1816.00
      4024.72      10316.3     -23.7000      3.00000      1816.00
      13568.7      12379.5     -55.3000      3.00000      1816.00
      7225.48      4207.38      31.6000      3.00000      1817.00
      4156.94      6541.38     -79.0000      3.00000      1817.00
      3815.19      1222.25     -71.1000      3.00000      1818.00
      6098.10      3638.39      15.8000      3.00000      1818.00
      7245.20      4172.41      31.6000      3.00000      1818.00
      6158.79      5295.54     -23.7000      3.00000      1818.00
      2863.46      11521.7     -71.1000      3.00000      1818.00
      13556.3      12379.8     -79.0000      3.00000      1818.00
      4332.06      14910.2     -31.6000      3.00000      1818.00
      16426.9      977.340     -86.9000      3.00000      1819.00
      2982.67      2805.14     0.000000      3.00000      1819.00
      6252.12      5147.63     -55.3000      3.00000      1819.00
      4025.46      6696.24     -632.000      3.00000      1819.00
      13591.9      12412.6      118.500      3.00000      1819.00
      6205.09      3389.87      31.6000      3.00000      1820.00
      8457.73      3080.43      126.400      3.00000      1820.00
      6331.63      5275.18     -31.6000      3.00000      1820.00
      13657.7      12393.8     -23.7000      3.00000      1820.00
      7168.11      15377.4     -15.8000      3.00000      1820.00
      4671.06      5435.83     -7.90000      3.00000      1821.00
      6439.84      5462.62     0.000000      3.00000      1821.00
      4020.51      6498.84      63.2000      3.00000      1821.00
      7114.08      15459.5     -134.300      3.00000      1821.00
      6442.09      5411.12     -110.600      3.00000      1822.00
      4102.29      6413.56      86.9000      3.00000      1822.00
      2858.08      11766.1     -55.3000      3.00000      1822.00
      8126.05      4332.55     -47.4000      3.00000      1823.00
      5421.89      5800.93     -79.0000      3.00000      1823.00
      4052.40      6463.49     -39.5000      3.00000      1823.00
      3871.20      1240.35      39.5000      3.00000      1824.00
      8128.11      4292.17     -39.5000      3.00000      1824.00
      8843.94      2033.03     0.000000      3.00000      1825.00
      7759.50      1734.92      31.6000      3.00000      1826.00
      8808.73      2081.87      86.9000      3.00000      1826.00
      6367.20      3488.69     -39.5000      3.00000      1826.00
      5675.13      5191.81     -150.100      3.00000      1826.00
      7563.24      1527.09      7.90000      3.00000      1827.00
      6442.97      3555.04      47.4000      3.00000      1827.00
      6575.11      3551.66     -55.3000      3.00000      1828.00
      6748.67      4908.85      7.90000      3.00000      1830.00
      13503.5      12448.5     0.000000      3.00000      1830.00
      7325.37      15546.2     -110.600      3.00000      1830.00
      7171.75      4311.54     -23.7000      3.00000      1831.00
      5532.60      5215.71      79.0000      3.00000      1831.00
      7335.55      15606.1     -39.5000      3.00000      1831.00
      13554.8      12536.6     0.000000      3.00000      1832.00
      7316.90      15488.3      23.7000      3.00000      1832.00
      9484.78      15643.7      71.1000      3.00000      1832.00
      7103.66      2375.36     -71.1000      3.00000      1833.00
      13587.5      12480.4     -23.7000      3.00000      1833.00
      6945.13      2336.35     -31.6000      3.00000      1834.00
      13589.7      12480.8     -7.90000      3.00000      1834.00
      3669.48      2067.45      181.700      3.00000      1835.00
      8924.40      3870.48      71.1000      3.00000      1835.00
      8986.78      3952.45     -118.500      3.00000      1836.00
      8803.82      2071.98     -39.5000      3.00000      1837.00
      8972.51      4024.84     -15.8000      3.00000      1837.00
      13488.7      12774.7     -55.3000      3.00000      1838.00
      9470.07      15413.5      94.8000      3.00000      1838.00
      7884.33      1652.09     -63.2000      3.00000      1839.00
      10234.2      1875.67     -31.6000      3.00000      1839.00
      13436.7      12783.3     -15.8000      3.00000      1839.00
      6587.01      3387.53     -71.1000      3.00000      1840.00
      13348.2      12760.2     0.000000      3.00000      1840.00
      7079.81      15658.0      31.6000      3.00000      1840.00
      8763.50      2038.34     -110.600      3.00000      1841.00
      3985.47      10286.2     -55.3000      3.00000      1841.00
      13421.4      12560.4     -23.7000      3.00000      1841.00
      2169.19      2090.65     -15.8000      3.00000      1842.00
      13326.7      12582.1     -63.2000      3.00000      1842.00
      7005.80      15781.4      7.90000      3.00000      1842.00
      2634.89      12923.8      632.000      3.00000      1842.00
      4478.08      10290.1      15.8000      3.00000      1843.00
      2257.68      13239.3     0.000000      3.00000      1843.00
      9510.27      15558.6      15.8000      3.00000      1844.00
      4012.71      10321.4     -142.200      3.00000      1845.00
      8843.42      2042.98     -31.6000      3.00000      1847.00
      6415.93      5380.83      55.3000      3.00000      1847.00
      3628.25      11114.7      7.90000      3.00000      1847.00
      13146.8      12810.3     -118.500      3.00000      1847.00
      7033.84      16036.6      7.90000      3.00000      1847.00
      2159.53      2066.88      39.5000      3.00000      1848.00
      13263.7      12682.9     -7.90000      3.00000      1848.00
      7137.13      14551.4      15.8000      3.00000      1848.00
      7056.56      16050.3      15.8000      3.00000      1848.00
      2147.61      2069.67     -31.6000      3.00000      1849.00
      13270.2      12795.2     -31.6000      3.00000      1849.00
      3934.45      1109.09     -7.90000      3.00000      1850.00
      2377.12      13218.4     -86.9000      3.00000      1850.00
      6891.08      15845.7     0.000000      3.00000      1850.00
      3912.41      1115.28     -102.700      3.00000      1851.00
      9433.10      16046.8     -15.8000      3.00000      1851.00
      8896.64      2015.68     -23.7000      3.00000      1852.00
      9420.60      16074.7     -23.7000      3.00000      1853.00
      8894.21      2202.79      23.7000      3.00000      1854.00
      9415.20      16149.7     -15.8000      3.00000      1855.00
      1986.00      611.875      55.3000      3.00000      1856.00
      2373.39      1931.63      71.1000      3.00000      1856.00
      6736.30      4884.43      55.3000      3.00000      1856.00
      2460.46      14033.8      15.8000      3.00000      1856.00
      4629.60      14790.4     -7.90000      3.00000      1856.00
      9404.65      16139.8     -79.0000      3.00000      1856.00
      2408.28      14007.5     -7.90000      3.00000      1857.00
      4576.16      14855.4     -102.700      3.00000      1857.00
      4074.87      760.144      71.1000      3.00000      1858.00
      6955.38      15722.7      39.5000      3.00000      1858.00
      4009.04      859.710     -15.8000      3.00000      1859.00
      4784.63      9771.71      31.6000      3.00000      1859.00
      4534.33      14749.5     -71.1000      3.00000      1859.00
      6834.26      15727.3     -55.3000      3.00000      1859.00
      7165.35      2235.16     -71.1000      3.00000      1860.00
      4165.16      4842.35     -15.8000      3.00000      1860.00
      2394.72      13987.5     -23.7000      3.00000      1860.00
      4468.92      14716.9      134.300      3.00000      1860.00
      6759.50      15618.9     -55.3000      3.00000      1860.00
      2469.89      2008.30     0.000000      3.00000      1861.00
      9095.59      4180.41     -55.3000      3.00000      1861.00
      4185.67      4604.63     -7.90000      3.00000      1861.00
      2420.08      14009.0     -39.5000      3.00000      1861.00
      4519.73      14799.8      63.2000      3.00000      1861.00
      4031.20      501.074     -221.200      3.00000      1862.00
      2528.15      1904.23     -39.5000      3.00000      1862.00
      4075.47      4437.10      23.7000      3.00000      1862.00
      2403.90      14054.2     -55.3000      3.00000      1862.00
      4606.93      14700.4     -63.2000      3.00000      1862.00
      3834.13      15213.0     -23.7000      3.00000      1862.00
      4124.42      409.622     -39.5000      3.00000      1863.00
      2524.24      1837.22     -71.1000      3.00000      1863.00
      7978.52      2134.19     -79.0000      3.00000      1863.00
      9024.70      3809.83      23.7000      3.00000      1863.00
      2552.14      14635.9     -31.6000      3.00000      1863.00
      4419.84      14713.1     0.000000      3.00000      1863.00
      2411.59      14012.5      15.8000      3.00000      1864.00
      4477.20      14748.5     -39.5000      3.00000      1864.00
      4474.27      14699.9     -7.90000      3.00000      1865.00
      4501.64      14737.1      15.8000      3.00000      1866.00
      8902.20      3911.87     -47.4000      3.00000      1867.00
      2358.00      13854.9     -31.6000      3.00000      1867.00
      6826.63      15462.6     0.000000      3.00000      1867.00
      8963.40      3825.89     -47.4000      3.00000      1868.00
      2444.96      14021.3     -150.100      3.00000      1868.00
      9544.83      15695.6     -7.90000      3.00000      1868.00
      6683.31      3537.83     -63.2000      3.00000      1869.00
      4078.96      4411.74     0.000000      3.00000      1869.00
      2462.67      1952.50      31.6000      3.00000      1870.00
      4101.39      4550.58     -102.700      3.00000      1870.00
      2402.66      13983.1     -86.9000      3.00000      1870.00
      3974.95      4634.56     -71.1000      3.00000      1872.00
      3869.65      4657.67     -118.500      3.00000      1873.00
      3408.79      7575.81      7.90000      3.00000      1873.00
      4464.59      585.666     -39.5000      3.00000      1874.00
      8958.66      3928.74      39.5000      3.00000      1874.00
      7538.80      14569.5     -134.300      3.00000      1876.00
      3631.62      4798.03     -15.8000      3.00000      1877.00
      2443.42      14030.1     -118.500      3.00000      1878.00
      2422.54      14043.0     -47.4000      3.00000      1879.00
      4498.46      14743.5     0.000000      3.00000      1879.00
      6868.18      15410.7     -39.5000      3.00000      1879.00
      2374.51      14032.4     -94.8000      3.00000      1880.00
      4559.12      14757.3     -47.4000      3.00000      1880.00
      2398.89      14033.2     -47.4000      3.00000      1881.00
      3940.31      5106.85     -7.90000      3.00000      1882.00
      2360.33      14033.0     -31.6000      3.00000      1882.00
      2781.88      1302.79     -55.3000      3.00000      1883.00
      7447.74      4310.73      71.1000      3.00000      1883.00
      3838.04      5119.50     -23.7000      3.00000      1883.00
      2421.63      14032.3     -23.7000      3.00000      1883.00
      2706.38      1066.40     -63.2000      3.00000      1885.00
      7408.87      4274.63     -94.8000      3.00000      1885.00
      11089.4      13540.2     0.000000      3.00000      1885.00
      3801.38      4992.17     -31.6000      3.00000      1886.00
      10874.0      13216.7     -15.8000      3.00000      1886.00
      2443.87      14031.0     -15.8000      3.00000      1886.00
      4572.63      14782.3     -15.8000      3.00000      1886.00
      9510.44      16114.0     -47.4000      3.00000      1886.00
      2439.99      14016.5     -39.5000      3.00000      1887.00
      2346.35      1255.82     -55.3000      3.00000      1888.00
      4170.75      4143.76      23.7000      3.00000      1888.00
      4754.95      5431.50      23.7000      3.00000      1888.00
      2419.42      13989.8      79.0000      3.00000      1888.00
      2384.73      13969.8     -23.7000      3.00000      1889.00
      4651.78      768.808     -47.4000      3.00000      1890.00
      2501.22      13776.9     0.000000      3.00000      1890.00
      8938.50      1646.25      7.90000      3.00000      1891.00
      4017.34      10369.9     -71.1000      3.00000      1892.00
      2442.34      1175.31     -31.6000      3.00000      1894.00
      4516.56      14825.8     -23.7000      3.00000      1894.00
      4860.17      636.826      71.1000      3.00000      1895.00
      2441.03      1269.23     -110.600      3.00000      1895.00
      2463.20      14061.8     -79.0000      3.00000      1895.00
      4505.87      14782.0     -126.400      3.00000      1895.00
      4685.85      511.232      23.7000      3.00000      1896.00
      4135.07      4338.34     -79.0000      3.00000      1896.00
      4834.27      9880.27     -197.500      3.00000      1896.00
      2329.06      14181.7      31.6000      3.00000      1896.00
      4467.85      14814.3     -31.6000      3.00000      1896.00
      6964.45      3381.98      79.0000      3.00000      1897.00
      2439.16      14173.2      55.3000      3.00000      1897.00
      8888.35      3755.23      7.90000      3.00000      1898.00
      9011.19      1915.76     -63.2000      3.00000      1899.00
      2544.67      14092.2     -7.90000      3.00000      1899.00
      4509.96      14659.8      426.600      3.00000      1899.00
      4698.32      14487.0     -7.90000      3.00000      1900.00
      8913.01      13393.7     -23.7000      3.00000      1901.00
      9503.47      15988.6     -47.4000      3.00000      1901.00
      7344.04      4293.16      39.5000      3.00000      1902.00
      3282.22      7227.82     0.000000      3.00000      1902.00
      4382.54      14812.3     -47.4000      3.00000      1902.00
      7064.04      14781.5     -39.5000      3.00000      1902.00
      4015.75      10340.8     -31.6000      3.00000      1903.00
      2671.57      13758.0     -118.500      3.00000      1903.00
      7117.06      14828.6      71.1000      3.00000      1903.00
      2357.15      1153.85     -102.700      3.00000      1904.00
      7351.87      4298.32     -63.2000      3.00000      1904.00
      4114.52      10377.7     -31.6000      3.00000      1904.00
      4427.40      14739.5      39.5000      3.00000      1904.00
      9507.65      16084.6     -15.8000      3.00000      1904.00
      9292.36      1479.84      15.8000      3.00000      1905.00
      438.864      8643.91     -47.4000      3.00000      1905.00
      3680.96      4655.45     -94.8000      3.00000      1906.00
      462.844      8600.48      23.7000      3.00000      1906.00
      4400.46      14748.4     -23.7000      3.00000      1906.00
      7389.75      4307.99     -15.8000      3.00000      1907.00
      2722.76      13869.8     -47.4000      3.00000      1907.00
      4438.57      14779.1     -39.5000      3.00000      1907.00
      2698.79      13856.0     -94.8000      3.00000      1908.00
      9023.87      3930.34     -31.6000      3.00000      1909.00
      2425.01      13977.0     -7.90000      3.00000      1909.00
      4427.01      14723.2      31.6000      3.00000      1909.00
      9536.31      16052.2     -23.7000      3.00000      1909.00
      3598.25      6662.91      7.90000      3.00000      1910.00
      11962.5      13558.1     -632.000      3.00000      1910.00
      4346.77      1506.46     -118.500      3.00000      1911.00
      10901.5      13490.6      126.400      3.00000      1911.00
      9109.63      4014.53     -189.600      3.00000      1913.00
      10873.4      13527.1      15.8000      3.00000      1913.00
      5010.17      14686.8     -134.300      3.00000      1913.00
      9253.30      3796.20      31.6000      3.00000      1914.00
      3784.86      6101.91     -632.000      3.00000      1914.00
      11003.0      13448.9     -86.9000      3.00000      1914.00
      7413.16      14769.3     -55.3000      3.00000      1914.00
      9040.43      3940.89     -7.90000      3.00000      1915.00
      10839.2      13586.8      79.0000      3.00000      1915.00
      10958.0      13441.8     -118.500      3.00000      1916.00
      7504.76      14778.2      63.2000      3.00000      1916.00
      4090.02      10439.4      110.600      3.00000      1917.00
      7511.81      14773.0     -118.500      3.00000      1918.00
      4812.85      468.843     -15.8000      3.00000      1919.00
      9088.94      4039.95     -23.7000      3.00000      1919.00
      4101.32      10406.5     -63.2000      3.00000      1919.00
      2483.94      14051.5     -31.6000      3.00000      1919.00
      6998.01      2249.48     -23.7000      3.00000      1920.00
      9142.24      4003.69      71.1000      3.00000      1920.00
      9139.58      13596.0      23.7000      3.00000      1920.00
      9703.53      15961.9     -7.90000      3.00000      1920.00
      3293.05      11740.2      55.3000      3.00000      1921.00
      9177.95      13691.8     -23.7000      3.00000      1921.00
      2429.27      14018.9     -15.8000      3.00000      1921.00
      7450.31      15050.0     -23.7000      3.00000      1921.00
      9726.81      16004.8      7.90000      3.00000      1921.00
      3019.34      11394.7     -15.8000      3.00000      1922.00
      10965.0      13494.5      23.7000      3.00000      1922.00
      9190.63      13630.3      47.4000      3.00000      1922.00
      7505.04      14717.0      15.8000      3.00000      1922.00
      7620.24      1779.35     -15.8000      3.00000      1923.00
      6191.23      5336.44     -118.500      3.00000      1923.00
      10959.0      13475.1     -63.2000      3.00000      1923.00
      4989.92      5823.16      7.90000      3.00000      1924.00
      10995.7      13461.4      7.90000      3.00000      1924.00
      9147.05      13631.8     -86.9000      3.00000      1925.00
      16367.0      1310.88     -15.8000      3.00000      1926.00
      7157.14      1977.09     -47.4000      3.00000      1926.00
      4094.49      10465.0     -15.8000      3.00000      1926.00
      9161.50      13744.5     0.000000      3.00000      1926.00
      9196.13      13708.9     -7.90000      3.00000      1927.00
      9220.98      13695.7     -47.4000      3.00000      1929.00
      2475.14      13953.5     -118.500      3.00000      1929.00
      6251.42      5513.00     -23.7000      3.00000      1930.00
      9660.68      15470.1      15.8000      3.00000      1930.00
      4791.39      570.965      39.5000      3.00000      1931.00
      7457.71      4426.82      15.8000      3.00000      1931.00
      4986.65      5646.62     -94.8000      3.00000      1932.00
      10945.1      13471.0      71.1000      3.00000      1932.00
      9106.42      3997.55      94.8000      3.00000      1933.00
      3494.09      11098.9     -7.90000      3.00000      1933.00
      9187.23      13776.9     -15.8000      3.00000      1933.00
      9654.82      15990.2      23.7000      3.00000      1933.00
      7363.33      2218.89     -102.700      3.00000      1934.00
      9117.73      4160.01     -55.3000      3.00000      1934.00
      3437.33      11101.7      47.4000      3.00000      1934.00
      7451.00      14659.2     -15.8000      3.00000      1934.00
      4804.85      5298.54     -39.5000      3.00000      1935.00
      3431.11      11051.3     -31.6000      3.00000      1935.00
      16052.6      11331.9     -632.000      3.00000      1935.00
      7371.30      14616.6     -102.700      3.00000      1935.00
      3742.47      11142.6     -71.1000      3.00000      1936.00
      7561.98      14589.5     -23.7000      3.00000      1936.00
      7518.70      2438.07     -63.2000      3.00000      1938.00
      9750.61      15523.2      23.7000      3.00000      1938.00
      8986.75      1546.19     -79.0000      3.00000      1939.00
      10181.5      1839.86     -63.2000      3.00000      1939.00
      7568.30      2470.52      55.3000      3.00000      1939.00
      9247.86      13957.2     -39.5000      3.00000      1939.00
      7569.33      14521.5     -47.4000      3.00000      1939.00
      4796.37      496.085     -86.9000      3.00000      1940.00
      16037.5      1372.40     -47.4000      3.00000      1940.00
      7485.72      4454.29     -63.2000      3.00000      1940.00
      7599.71      14618.1      23.7000      3.00000      1940.00
      9028.22      1418.54     -47.4000      3.00000      1941.00
      532.562      9147.38     -15.8000      3.00000      1941.00
      16363.5      1034.04      71.1000      3.00000      1942.00
      9010.46      1428.52      7.90000      3.00000      1942.00
      520.784      9102.04      110.600      3.00000      1942.00
      7236.42      15191.5     -15.8000      3.00000      1942.00
      9052.73      4116.83     -39.5000      3.00000      1943.00
      549.645      9111.45      55.3000      3.00000      1943.00
      11019.9      13519.1      23.7000      3.00000      1943.00
      9244.39      13731.1     -55.3000      3.00000      1943.00
      8798.25      1730.90     -31.6000      3.00000      1944.00
      9190.60      13683.0     -7.90000      3.00000      1944.00
      549.053      9174.17     0.000000      3.00000      1945.00
      3569.64      10735.0     -15.8000      3.00000      1945.00
      9168.37      13678.8     -55.3000      3.00000      1945.00
      9569.32      16011.4      31.6000      3.00000      1945.00
      4876.71      474.847     -23.7000      3.00000      1946.00
      8809.41      1984.22     0.000000      3.00000      1946.00
      8991.86      4095.25     -94.8000      3.00000      1946.00
      534.968      9143.08      23.7000      3.00000      1946.00
      16449.9      2804.85      63.2000      3.00000      1947.00
      9002.47      4112.10     -39.5000      3.00000      1947.00
      9201.58      13645.4      7.90000      3.00000      1947.00
      16349.6      2589.16     -15.8000      3.00000      1948.00
      9057.46      4085.69     -31.6000      3.00000      1948.00
      700.683      9013.03     -268.600      3.00000      1948.00
      3477.75      10673.5     0.000000      3.00000      1948.00
      6786.54      3874.67      173.800      3.00000      1949.00
      9045.34      4104.47     -7.90000      3.00000      1949.00
      531.465      9332.02      410.800      3.00000      1949.00
      9203.67      13689.1     -39.5000      3.00000      1949.00
      8949.46      3955.36      23.7000      3.00000      1950.00
      9249.86      13700.7     -181.700      3.00000      1950.00
      7870.68      1557.77      142.200      3.00000      1951.00
      4165.68      10398.5     0.000000      3.00000      1951.00
      9258.95      13695.1     -23.7000      3.00000      1951.00
      1648.58      10770.3      94.8000      3.00000      1953.00
      11040.4      13072.8     -23.7000      3.00000      1954.00
      7957.02      2229.83     -71.1000      3.00000      1955.00
      8655.64      3561.00     -31.6000      3.00000      1955.00
      10995.6      13009.4      23.7000      3.00000      1955.00
      1631.88      10746.0      23.7000      3.00000      1956.00
      9252.87      13762.4     -134.300      3.00000      1956.00
      1704.68      10784.1      39.5000      3.00000      1957.00
      9222.08      13722.5     -31.6000      3.00000      1957.00
      8027.91      1463.81     -86.9000      3.00000      1958.00
      2787.02      13927.0     -71.1000      3.00000      1958.00
      9178.88      13780.0     -7.90000      3.00000      1958.00
      9197.29      13686.7     -7.90000      3.00000      1959.00
      9676.51      15980.8     -55.3000      3.00000      1959.00
      7106.04      16352.2     -142.200      3.00000      1960.00
      9275.84      13725.9     -158.000      3.00000      1961.00
      4391.12      14331.0     -15.8000      3.00000      1961.00
      16530.0      1309.37      86.9000      3.00000      1962.00
      9382.47      2348.16     0.000000      3.00000      1964.00
      10950.7      13322.0     -23.7000      3.00000      1964.00
      2339.39      14410.3      15.8000      3.00000      1964.00
      4640.83      14373.4      55.3000      3.00000      1964.00
      8991.70      4057.39      181.700      3.00000      1965.00
      4081.70      10446.2     -71.1000      3.00000      1965.00
      10946.1      13270.1      7.90000      3.00000      1965.00
      9084.27      4088.13     -55.3000      3.00000      1969.00
      9263.39      13684.8     -23.7000      3.00000      1969.00
      7968.43      1868.73      134.300      3.00000      1970.00
      9552.90      2066.62     0.000000      3.00000      1970.00
      16566.3      1295.01      39.5000      3.00000      1971.00
      9046.68      4041.64     -39.5000      3.00000      1971.00
      9180.18      13670.6     -7.90000      3.00000      1971.00
      16550.2      1242.00     -47.4000      3.00000      1972.00
      1849.96      10201.6     -31.6000      3.00000      1972.00
      3971.88      10476.2      31.6000      3.00000      1972.00
      9347.60      15268.2     -94.8000      3.00000      1972.00
      7377.10      15569.6     -71.1000      3.00000      1972.00
      16543.8      1283.30     -79.0000      3.00000      1973.00
      16246.3      2485.59      63.2000      3.00000      1973.00
      1432.86      9805.48     -39.5000      3.00000      1973.00
      9538.56      15427.1     -31.6000      3.00000      1973.00
      9461.45      2151.86      15.8000      3.00000      1974.00
      1426.08      10083.3     -15.8000      3.00000      1974.00
      11238.2      13383.7     -71.1000      3.00000      1974.00
      9504.91      15492.4      47.4000      3.00000      1974.00
      7930.08      1916.12      39.5000      3.00000      1975.00
      9405.00      2171.98     -55.3000      3.00000      1975.00
      9515.78      15482.3     -31.6000      3.00000      1975.00
      7900.07      1973.19     -23.7000      3.00000      1976.00
      9354.48      2229.17     -7.90000      3.00000      1976.00
      7946.59      1993.89     -71.1000      3.00000      1977.00
      1342.56      9703.77      7.90000      3.00000      1977.00
      14599.4      12192.6     -47.4000      3.00000      1977.00
      10948.7      13385.6     -31.6000      3.00000      1977.00
      9193.51      13656.3     -71.1000      3.00000      1977.00
      4869.09      505.605     0.000000      3.00000      1978.00
      9370.47      2203.79     -71.1000      3.00000      1978.00
      8975.70      4045.77     -31.6000      3.00000      1978.00
      14667.7      12580.6     -23.7000      3.00000      1978.00
      2005.11      12913.2     -118.500      3.00000      1978.00
      11099.2      13454.3     -47.4000      3.00000      1978.00
      9197.23      13679.1     -31.6000      3.00000      1978.00
      7354.12      15530.7     0.000000      3.00000      1978.00
      9031.33      4007.90     -7.90000      3.00000      1979.00
      11210.1      13344.1      15.8000      3.00000      1979.00
      4317.34      5464.00     0.000000      3.00000      1980.00
      2387.14      13106.5     -71.1000      3.00000      1980.00
      2441.18      12904.5      102.700      3.00000      1981.00
      16529.5      1320.31      63.2000      3.00000      1982.00
      11063.6      13383.6     -71.1000      3.00000      1982.00
      16436.0      1245.41      505.600      3.00000      1983.00
      11072.9      13410.9     -86.9000      3.00000      1983.00
      7254.79      15637.5     -118.500      3.00000      1983.00
      4525.54      15797.8     -237.000      3.00000      1983.00
      16503.2      1281.57     -23.7000      3.00000      1984.00
      11095.8      13269.7     -55.3000      3.00000      1984.00
      7054.48      14650.1     -102.700      3.00000      1984.00
      16462.9      1302.40     0.000000      3.00000      1985.00
      11198.2      13074.3      23.7000      3.00000      1985.00
      7277.66      15640.6      15.8000      3.00000      1985.00
      16476.2      1290.26     -79.0000      3.00000      1986.00
      8959.96      3969.84     -632.000      3.00000      1986.00
      6915.78      4871.71     -47.4000      3.00000      1986.00
      14504.3      12540.3      7.90000      3.00000      1986.00
      4177.14      15411.8      23.7000      3.00000      1986.00
      7307.51      15609.0     -7.90000      3.00000      1986.00
      16521.3      1275.25     -23.7000      3.00000      1987.00
      9010.80      4082.48     -7.90000      3.00000      1987.00
      4345.31      15335.9     -15.8000      3.00000      1987.00
      9252.85      1551.24     -347.600      3.00000      1988.00
      9064.07      4165.90     -55.3000      3.00000      1988.00
      1270.93      10188.3     -31.6000      3.00000      1988.00
      4152.89      15304.8     -15.8000      3.00000      1988.00
      16436.9      1346.58     -102.700      3.00000      1989.00
      631.787      8641.62     -47.4000      3.00000      1989.00
      9239.87      13713.4     -15.8000      3.00000      1989.00
      16379.4      1393.52     -86.9000      3.00000      1990.00
      7952.25      1467.63      55.3000      3.00000      1990.00
      2166.11      1772.90     -55.3000      3.00000      1990.00
      1174.84      10138.9     -7.90000      3.00000      1990.00
      4226.94      15418.9     -71.1000      3.00000      1990.00
      7267.03      15518.5     -31.6000      3.00000      1990.00
      1194.91      10199.6     -39.5000      3.00000      1991.00
      9174.75      13693.3      7.90000      3.00000      1991.00
      7171.13      15076.7     -23.7000      3.00000      1991.00
      9213.79      15823.6     0.000000      3.00000      1991.00
      8811.77      1536.53     0.000000      3.00000      1992.00
      9004.49      4099.18     -23.7000      3.00000      1992.00
      14818.4      12200.7     0.000000      3.00000      1992.00
      7231.34      14955.1     -79.0000      3.00000      1992.00
      16463.6      1327.38      150.100      3.00000      1993.00
      9022.73      4148.25      15.8000      3.00000      1993.00
      490.405      8620.25     -15.8000      3.00000      1993.00
      1066.89      9979.94     -15.8000      3.00000      1993.00
      14852.9      12315.4     -39.5000      3.00000      1993.00
      9174.60      15760.6     -39.5000      3.00000      1993.00
      16526.3      1243.10     -94.8000      3.00000      1994.00
      9206.14      13732.4     -39.5000      3.00000      1994.00
      7006.09      14922.3      7.90000      3.00000      1994.00
      8994.51      4137.40     -63.2000      3.00000      1995.00
      897.926      10054.8     -15.8000      3.00000      1995.00
      14792.8      12405.1      47.4000      3.00000      1995.00
      7028.19      14897.6     -23.7000      3.00000      1995.00
      16411.0      1457.06     -55.3000      3.00000      1996.00
      2214.19      1729.44     -23.7000      3.00000      1996.00
      9525.33      2252.93      23.7000      3.00000      1996.00
      6798.02      5107.44      86.9000      3.00000      1996.00
      4510.06      15314.1     -23.7000      3.00000      1996.00
      16322.6      1513.63     -126.400      3.00000      1997.00
      9515.74      2238.49     -71.1000      3.00000      1997.00
      799.890      9873.44     -15.8000      3.00000      1997.00
      9374.86      15598.5      15.8000      3.00000      1997.00
      5749.45      3428.09      632.000      3.00000      1998.00
      9034.76      4166.40      15.8000      3.00000      1998.00
      13693.4      12696.7     -23.7000      3.00000      1998.00
      9537.70      15544.3      15.8000      3.00000      1998.00
      4870.77      5063.71     -31.6000      3.00000      1999.00
      13585.4      12729.6     -23.7000      3.00000      1999.00
      5658.07      5733.90      79.0000      3.00000      2000.00
      13639.9      12724.9      15.8000      3.00000      2000.00
      7481.17      14451.5     -23.7000      3.00000      2000.00
      16110.5      1999.75     -55.3000      3.00000      2001.00
      884.472      9515.75      7.90000      3.00000      2001.00
      7240.96      15603.9      15.8000      3.00000      2001.00
      7234.38      15623.0      86.9000      3.00000      2002.00
      16526.6      1998.25     -181.700      3.00000      2003.00
      5057.71      5605.44     -79.0000      3.00000      2003.00
      1307.30      10181.5     -31.6000      3.00000      2003.00
      16354.9      2277.74      23.7000      3.00000      2004.00
      6761.00      3272.36     -31.6000      3.00000      2004.00
      4897.35      5778.96     -221.200      3.00000      2004.00
      1048.56      10254.3     -47.4000      3.00000      2004.00
      13827.1      12777.8     -47.4000      3.00000      2004.00
      6837.76      3209.71     -23.7000      3.00000      2005.00
      1041.25      10119.5     -15.8000      3.00000      2005.00
      6755.08      3258.22      7.90000      3.00000      2006.00
      4188.19      6766.30     -39.5000      3.00000      2006.00
      647.259      9823.43      260.700      3.00000      2006.00
      7201.80      15585.0     -39.5000      3.00000      2006.00
      6783.86      3257.38     0.000000      3.00000      2007.00
      16394.7      2066.74      71.1000      3.00000      2008.00
      6726.66      3220.15     -15.8000      3.00000      2008.00
      9001.64      4148.91     0.000000      3.00000      2008.00
      4149.26      6773.96     -31.6000      3.00000      2008.00
      7274.54      15526.7     -15.8000      3.00000      2008.00
      9028.92      4178.55      23.7000      3.00000      2009.00
      4204.54      6735.78      39.5000      3.00000      2009.00
      7420.64      14469.2     0.000000      3.00000      2009.00
      6990.58      15605.0     -71.1000      3.00000      2009.00
      6712.08      3208.20     0.000000      3.00000      2010.00
      9018.80      4185.99     -31.6000      3.00000      2010.00
      8767.51      4190.46      86.9000      3.00000      2011.00
      3518.49      12090.5      15.8000      3.00000      2011.00
      5156.28      13415.3      94.8000      3.00000      2011.00
      2654.69      14521.8     -39.5000      3.00000      2011.00
      7441.19      14469.4     -79.0000      3.00000      2011.00
      16157.4      838.666      23.7000      3.00000      2012.00
      16147.8      2532.40      426.600      3.00000      2012.00
      6782.00      3236.40     -31.6000      3.00000      2012.00
      7420.38      14439.9     0.000000      3.00000      2012.00
      16163.9      760.086      102.700      3.00000      2013.00
      6749.79      3289.28     -7.90000      3.00000      2013.00
      925.416      9803.82     -15.8000      3.00000      2013.00
      7424.80      14425.9      55.3000      3.00000      2013.00
      6740.62      3279.28     -39.5000      3.00000      2014.00
      4294.34      6776.09     -47.4000      3.00000      2014.00
      524.686      8712.12      7.90000      3.00000      2014.00
      1037.75      9820.21     0.000000      3.00000      2014.00
      13901.5      12523.4     -55.3000      3.00000      2014.00
      7540.91      14363.4     -221.200      3.00000      2014.00
      4324.48      6771.51     0.000000      3.00000      2015.00
      4837.31      6056.38     -63.2000      3.00000      2016.00
      4937.12      9452.92     -110.600      3.00000      2016.00
      7515.06      14468.8      55.3000      3.00000      2016.00
      16135.0      976.394     0.000000      3.00000      2017.00
      4892.39      5742.83     0.000000      3.00000      2017.00
      14600.3      12100.5     -23.7000      3.00000      2017.00
      9558.51      15675.7     -79.0000      3.00000      2017.00
      4794.64      5910.50      7.90000      3.00000      2018.00
      2433.92      13030.6      7.90000      3.00000      2018.00
      9587.84      15636.2     0.000000      3.00000      2018.00
      9446.70      2283.48     -31.6000      3.00000      2019.00
      16393.8      599.785     -181.700      3.00000      2020.00
      16551.6      606.769     -47.4000      3.00000      2021.00
      9311.60      2301.91     -47.4000      3.00000      2021.00
      6761.27      3237.46     -7.90000      3.00000      2021.00
      692.411      9246.32      7.90000      3.00000      2021.00
      16491.4      558.028     -23.7000      3.00000      2022.00
      655.533      9108.43     -39.5000      3.00000      2023.00
      7461.35      14424.0      15.8000      3.00000      2023.00
      9315.93      2333.16     -47.4000      3.00000      2024.00
      640.071      9089.67     -31.6000      3.00000      2024.00
      9357.83      15534.0      63.2000      3.00000      2024.00
      585.657      9159.02     -71.1000      3.00000      2025.00
      580.128      9224.07      15.8000      3.00000      2026.00
      7404.97      14488.5     -7.90000      3.00000      2027.00
      9313.46      15405.5      134.300      3.00000      2027.00
      16319.9      585.311     -23.7000      3.00000      2028.00
      7515.47      14524.9      23.7000      3.00000      2028.00
      9425.63      15280.5     -237.000      3.00000      2028.00
      16411.4      893.657      23.7000      3.00000      2029.00
      9598.74      2242.57     -23.7000      3.00000      2029.00
      7475.98      14509.9     -79.0000      3.00000      2029.00
      16322.1      1250.86      47.4000      3.00000      2030.00
      16373.7      1298.07     -47.4000      3.00000      2031.00
      6549.58      4669.41     -55.3000      3.00000      2031.00
      7433.31      14549.3     -39.5000      3.00000      2031.00
      6742.00      15919.7     -39.5000      3.00000      2031.00
      6785.23      3178.02     -31.6000      3.00000      2033.00
      4723.13      6114.84     -55.3000      3.00000      2033.00
      16491.0      1860.09      31.6000      3.00000      2034.00
      6751.83      3145.99     -47.4000      3.00000      2034.00
      4739.52      6126.53     -63.2000      3.00000      2034.00
      4523.82      14778.7     -79.0000      3.00000      2034.00
      9471.44      2345.00     -39.5000      3.00000      2035.00
      6722.34      3164.55     -15.8000      3.00000      2035.00
      6224.00      5460.99     -244.900      3.00000      2035.00
      722.766      9130.40     -39.5000      3.00000      2035.00
      2467.86      13684.0      47.4000      3.00000      2035.00
      6631.42      3059.90      7.90000      3.00000      2036.00
      6426.78      5401.17     -63.2000      3.00000      2036.00
      9216.23      13547.8      118.500      3.00000      2036.00
      697.536      9181.43      71.1000      3.00000      2037.00
      4717.62      14259.3     -189.600      3.00000      2037.00
      670.553      9161.82     -47.4000      3.00000      2038.00
      9425.08      2224.33     -39.5000      3.00000      2039.00
      6716.94      3158.67     -23.7000      3.00000      2039.00
      9499.67      14631.9     -31.6000      3.00000      2039.00
      6678.13      3155.45     -31.6000      3.00000      2040.00
      2393.45      14299.0      63.2000      3.00000      2040.00
      7432.04      14521.7     -39.5000      3.00000      2040.00
      16042.1      2052.85      7.90000      3.00000      2041.00
      6695.79      3168.63     -39.5000      3.00000      2041.00
      1145.50      10184.4     -71.1000      3.00000      2041.00
      7430.87      14495.8      31.6000      3.00000      2041.00
      16382.5      1915.85     -55.3000      3.00000      2042.00
      6726.05      3188.17     -63.2000      3.00000      2042.00
      7403.55      14485.4     -23.7000      3.00000      2042.00
      9343.62      14496.7     -229.100      3.00000      2042.00
      6671.25      3208.44      7.90000      3.00000      2043.00
      7370.20      14508.2     -15.8000      3.00000      2043.00
      9120.95      14548.7      55.3000      3.00000      2043.00
      6714.91      3233.04     -39.5000      3.00000      2044.00
      2245.32      14373.9      63.2000      3.00000      2044.00
      7315.33      14481.3     -23.7000      3.00000      2044.00
      16333.4      919.824     0.000000      3.00000      2045.00
      4949.79      15113.4     -31.6000      3.00000      2045.00
      5547.39      3374.77     -79.0000      3.00000      2046.00
      2274.35      14508.7      23.7000      3.00000      2046.00
      7347.22      14482.6     -55.3000      3.00000      2046.00
      9713.81      16127.7     -31.6000      3.00000      2046.00
      2364.00      14527.2      94.8000      3.00000      2047.00
      9212.07      14608.4     -15.8000      3.00000      2049.00
      7304.61      14436.5     -55.3000      3.00000      2050.00
      9056.51      14738.3     -7.90000      3.00000      2050.00
      4935.29      15082.8     -39.5000      3.00000      2050.00
      2580.65      14276.5     -39.5000      3.00000      2051.00
      6691.66      3196.14     -71.1000      3.00000      2052.00
      1018.24      10157.3      15.8000      3.00000      2052.00
      16454.8      1167.61      134.300      3.00000      2054.00
      5324.75      5290.48     -71.1000      3.00000      2054.00
      12338.3      12928.3     -23.7000      3.00000      2054.00
      5406.57      5362.09      39.5000      3.00000      2055.00
      4469.48      9848.51      15.8000      3.00000      2055.00
      14504.6      12607.0     -213.300      3.00000      2055.00
      2481.63      14077.8     -71.1000      3.00000      2055.00
      16362.5      712.628     -55.3000      3.00000      2056.00
      2624.64      13998.7     -55.3000      3.00000      2056.00
      9798.77      16194.2     -31.6000      3.00000      2056.00
      16306.3      753.890     -31.6000      3.00000      2057.00
      2659.91      14124.6     -55.3000      3.00000      2057.00
      6959.57      16120.1      15.8000      3.00000      2057.00
      7100.01      14921.6     -31.6000      3.00000      2060.00
      5377.16      5251.61     -79.0000      3.00000      2061.00
      2446.06      14416.6     -55.3000      3.00000      2061.00
      5460.06      5366.47     -7.90000      3.00000      2062.00
      14735.2      12672.1     -39.5000      3.00000      2062.00
      2519.91      14431.2     0.000000      3.00000      2062.00
      5126.50      3960.13      47.4000      3.00000      2063.00
      7365.09      4342.29      23.7000      3.00000      2063.00
      5463.07      5453.05     -7.90000      3.00000      2063.00
      14692.5      12711.9     -55.3000      3.00000      2063.00
      2530.48      14368.2     -23.7000      3.00000      2063.00
      6754.98      3227.49      15.8000      3.00000      2064.00
      5262.78      3953.64     -86.9000      3.00000      2064.00
      7378.43      4299.55     -55.3000      3.00000      2064.00
      952.481      10189.5      7.90000      3.00000      2064.00
      14710.3      12638.4     -23.7000      3.00000      2064.00
      2533.41      14285.5      86.9000      3.00000      2064.00
      9515.11      1584.92     0.000000      3.00000      2065.00
      6717.79      3284.35     -23.7000      3.00000      2065.00
      5399.96      4043.72      15.8000      3.00000      2065.00
      2197.29      14114.6     -15.8000      3.00000      2065.00
      14647.2      12640.4      7.90000      3.00000      2066.00
      14616.4      12657.5      158.000      3.00000      2067.00
      16255.0      941.270     -86.9000      3.00000      2068.00
      14681.7      12619.3     -31.6000      3.00000      2068.00
      1044.00      9455.01     -94.8000      3.00000      2069.00
      4080.17      15030.1     -23.7000      3.00000      2069.00
      3729.44      16502.9     -79.0000      3.00000      2069.00
      2305.44      14171.1     -23.7000      3.00000      2070.00
      1329.81      10499.9     -31.6000      3.00000      2071.00
      2315.93      14196.1     -55.3000      3.00000      2071.00
      4224.62      14889.9     -31.6000      3.00000      2071.00
      6131.47      5170.05      55.3000      3.00000      2072.00
      1333.82      10468.6     -39.5000      3.00000      2072.00
      2399.01      14200.1     -47.4000      3.00000      2072.00
      1261.73      10199.4     -47.4000      3.00000      2073.00
      2357.50      14228.1     -7.90000      3.00000      2073.00
      4379.87      15076.9     0.000000      3.00000      2073.00
      6704.18      3248.45     -79.0000      3.00000      2074.00
      1392.19      10373.1     -23.7000      3.00000      2074.00
      2329.76      14208.1     -15.8000      3.00000      2074.00
      4320.56      14859.1     -15.8000      3.00000      2074.00
      2268.77      14214.4     -31.6000      3.00000      2075.00
      4376.89      14758.7      7.90000      3.00000      2075.00
      6727.49      3231.65     -31.6000      3.00000      2076.00
      2286.26      14139.8     -71.1000      3.00000      2076.00
      6726.69      3213.59     -39.5000      3.00000      2077.00
      7348.06      4254.75      47.4000      3.00000      2077.00
      4122.94      4285.42      134.300      3.00000      2077.00
      816.508      9628.67     0.000000      3.00000      2077.00
      2446.08      14125.2      7.90000      3.00000      2077.00
      6757.83      3191.45     -94.8000      3.00000      2078.00
      7389.74      4214.79      39.5000      3.00000      2078.00
      2444.09      14156.0      15.8000      3.00000      2078.00
      9121.94      14533.0     -63.2000      3.00000      2078.00
      7323.98      4168.30      15.8000      3.00000      2079.00
      5049.45      6407.91     -134.300      3.00000      2079.00
      1348.21      10403.2     -86.9000      3.00000      2079.00
      4857.85      13694.4      94.8000      3.00000      2079.00
      2421.81      14059.8     -23.7000      3.00000      2079.00
      9160.22      14533.2     -55.3000      3.00000      2079.00
      7348.13      14733.3     -23.7000      3.00000      2079.00
      16356.3      1989.63      39.5000      3.00000      2080.00
      14536.1      12084.6     -31.6000      3.00000      2080.00
      7312.05      4211.48     -55.3000      3.00000      2081.00
      1248.72      10575.4     -31.6000      3.00000      2081.00
      16425.2      1151.34     -102.700      3.00000      2082.00
      7353.12      4268.35     -47.4000      3.00000      2082.00
      714.258      9284.97     -63.2000      3.00000      2082.00
      4262.53      816.996     -15.8000      3.00000      2084.00
      4460.27      14307.7      15.8000      3.00000      2084.00
      9149.70      14493.2     -47.4000      3.00000      2085.00
      4819.27      3877.14     -15.8000      3.00000      2086.00
      1232.50      10167.6     -7.90000      3.00000      2086.00
      16016.7      2288.48     -55.3000      3.00000      2087.00
      2493.25      3154.65     -126.400      3.00000      2089.00
      16195.7      1811.74      118.500      3.00000      2090.00
      1239.84      10210.2      110.600      3.00000      2090.00
      2070.63      13606.7      55.3000      3.00000      2090.00
      6629.94      3209.25      39.5000      3.00000      2091.00
      1268.98      10277.9     -39.5000      3.00000      2091.00
      6717.72      3207.83     0.000000      3.00000      2092.00
      1276.85      10373.4     0.000000      3.00000      2092.00
      4240.98      639.380     -15.8000      3.00000      2093.00
      2397.76      2962.35     -31.6000      3.00000      2093.00
      6625.55      3199.22     -165.900      3.00000      2094.00
      4323.97      14428.8     -47.4000      3.00000      2094.00
      3060.11      2314.12     -632.000      3.00000      2095.00
      2192.58      14031.5     -31.6000      3.00000      2095.00
      4652.81      14492.3     -23.7000      3.00000      2095.00
      6723.95      3252.92     -71.1000      3.00000      2096.00
      1209.77      10082.6      7.90000      3.00000      2096.00
      2220.29      14122.2     -15.8000      3.00000      2096.00
      7684.65      2136.18     -31.6000      3.00000      2097.00
      6669.08      3211.57     -23.7000      3.00000      2097.00
      2254.05      14077.2      7.90000      3.00000      2097.00
      4669.51      14528.1     -15.8000      3.00000      2098.00
      6273.74      4855.50      7.90000      3.00000      2099.00
      14669.9      12530.3     -205.400      3.00000      2099.00
      4550.59      14445.2     -47.4000      3.00000      2099.00
      1907.55      1471.74     -15.8000      3.00000      2100.00
      6241.97      4754.52     -23.7000      3.00000      2100.00
      14573.9      12604.8     -31.6000      3.00000      2100.00
      4654.65      14232.3     -39.5000      3.00000      2100.00
      6732.69      3202.04     -31.6000      3.00000      2101.00
      5850.44      5252.41     -7.90000      3.00000      2101.00
      5843.59      5246.57      63.2000      3.00000      2102.00
      4890.45      14145.8      7.90000      3.00000      2103.00
      6736.90      3186.94     -7.90000      3.00000      2104.00
      2330.74      13681.9     -79.0000      3.00000      2104.00
      4614.11      14320.0      15.8000      3.00000      2104.00
      6717.28      3141.36     -63.2000      3.00000      2105.00
      2286.65      13722.6     -47.4000      3.00000      2105.00
      6742.36      3200.66     -7.90000      3.00000      2106.00
      2514.54      13571.5     -23.7000      3.00000      2107.00
      2500.90      13584.9      15.8000      3.00000      2108.00
      2560.08      13541.7      134.300      3.00000      2109.00
      3134.83      1765.08      213.300      3.00000      2110.00
      8601.16      3611.49      102.700      3.00000      2110.00
      2295.73      607.674     -94.8000      3.00000      2111.00
      6742.51      3205.58     -7.90000      3.00000      2111.00
      2589.92      13648.4      39.5000      3.00000      2111.00
      2719.00      15289.4     -39.5000      3.00000      2111.00
      6703.69      3238.98     -47.4000      3.00000      2112.00
      5861.99      5194.07     0.000000      3.00000      2112.00
      1257.10      10426.0     0.000000      3.00000      2112.00
      14650.8      12707.3     -86.9000      3.00000      2112.00
      6698.18      3242.63     -39.5000      3.00000      2113.00
      8563.89      3553.59      15.8000      3.00000      2113.00
      13606.7      12982.1      47.4000      3.00000      2113.00
      6726.59      3278.51     0.000000      3.00000      2114.00
      2563.41      14060.4     -23.7000      3.00000      2114.00
      6669.59      4705.11     -134.300      3.00000      2116.00
      9112.13      4358.18      79.0000      3.00000      2118.00
      9318.29      2480.43     -47.4000      3.00000      2119.00
      6555.94      4778.85     -126.400      3.00000      2119.00
      1261.84      10239.4     -47.4000      3.00000      2119.00
      5004.76      14157.0     -15.8000      3.00000      2119.00
      6730.06      3259.00     -71.1000      3.00000      2120.00
      16233.2      1701.06     -55.3000      3.00000      2121.00
      6590.07      4854.08      7.90000      3.00000      2121.00
      14563.1      12980.1     -71.1000      3.00000      2121.00
      2347.93      13864.3     0.000000      3.00000      2121.00
      6691.83      3194.47      7.90000      3.00000      2122.00
      6539.52      4929.42     -47.4000      3.00000      2122.00
      3842.40      5688.86     -15.8000      3.00000      2123.00
      1305.58      10125.6     -110.600      3.00000      2123.00
      6289.75      5009.82      15.8000      3.00000      2124.00
      6717.16      3221.51     -23.7000      3.00000      2125.00
      6682.51      3227.83     -47.4000      3.00000      2126.00
      6651.72      3223.25     -23.7000      3.00000      2127.00
      6264.63      5376.76     -15.8000      3.00000      2127.00
      1288.49      10167.4     -47.4000      3.00000      2127.00
      2115.15      717.032     -31.6000      3.00000      2128.00
      6692.01      3218.26     -110.600      3.00000      2128.00
      4616.63      15921.1      584.600      3.00000      2128.00
      1219.24      10156.0      15.8000      3.00000      2129.00
      9421.29      16017.4     -47.4000      3.00000      2129.00
      2174.79      672.703     -63.2000      3.00000      2130.00
      9000.72      3936.42     -39.5000      3.00000      2130.00
      1344.17      10151.3     -229.100      3.00000      2130.00
      3585.62      15525.1     -102.700      3.00000      2130.00
      2132.41      661.694     -31.6000      3.00000      2131.00
      1344.66      10246.2      47.4000      3.00000      2131.00
      14654.8      12841.9     -86.9000      3.00000      2131.00
      7074.76      15184.7     -39.5000      3.00000      2131.00
      6071.99      5430.09     -15.8000      3.00000      2132.00
      14756.4      12905.9     -189.600      3.00000      2132.00
      8904.60      4219.39      71.1000      3.00000      2133.00
      2108.02      571.837     -71.1000      3.00000      2134.00
      3842.96      15408.0     -23.7000      3.00000      2134.00
      14671.3      12914.4     -86.9000      3.00000      2137.00
      6394.89      4935.04     -126.400      3.00000      2138.00
      3481.82      10875.3     -23.7000      3.00000      2139.00
      14693.6      12886.9     -110.600      3.00000      2139.00
      16194.8      2210.43     -15.8000      3.00000      2140.00
      5176.54      10362.3     -23.7000      3.00000      2140.00
      3246.02      11160.6     -31.6000      3.00000      2140.00
      10901.5      13426.7      47.4000      3.00000      2140.00
      2495.40      13874.1     -150.100      3.00000      2140.00
      7214.17      14329.6      363.400      3.00000      2140.00
      2894.55      11166.1     -150.100      3.00000      2141.00
      4282.58      14950.1     -47.4000      3.00000      2142.00
      14648.1      12928.3     -86.9000      3.00000      2143.00
      2698.01      11367.2     -7.90000      3.00000      2146.00
      5133.90      13868.6     -7.90000      3.00000      2146.00
      4264.51      15105.2     -23.7000      3.00000      2147.00
      5193.59      13714.8      102.700      3.00000      2148.00
      4160.66      15173.5     -15.8000      3.00000      2148.00
      5210.15      5536.10     -31.6000      3.00000      2151.00
      1349.85      10161.4     -39.5000      3.00000      2151.00
      7211.92      4650.97     0.000000      3.00000      2152.00
      1235.86      10182.6     0.000000      3.00000      2152.00
      6957.04      4815.92      142.200      3.00000      2153.00
      1359.99      10162.9     -79.0000      3.00000      2154.00
      14667.0      12873.1      15.8000      3.00000      2154.00
      1377.75      10116.4     -15.8000      3.00000      2155.00
      5331.36      13655.6     -47.4000      3.00000      2155.00
      4055.31      15515.9     -23.7000      3.00000      2155.00
      7126.75      4712.11      15.8000      3.00000      2156.00
      7135.77      4654.67      31.6000      3.00000      2157.00
      8978.23      3375.20      142.200      3.00000      2158.00
      10915.5      13115.5      86.9000      3.00000      2159.00
      7138.38      4554.45     0.000000      3.00000      2160.00
      2895.52      15357.1     -71.1000      3.00000      2160.00
      9390.65      16129.2     -55.3000      3.00000      2160.00
      9380.67      16083.7     -110.600      3.00000      2161.00
      9579.88      15962.5     -7.90000      3.00000      2162.00
      6821.42      4404.03      15.8000      3.00000      2163.00
      14738.5      12828.5     -39.5000      3.00000      2164.00
      11579.0      13237.9      63.2000      3.00000      2164.00
      3927.91      16458.5      23.7000      3.00000      2164.00
      14592.3      12847.7     -7.90000      3.00000      2165.00
      14672.3      12784.4     -47.4000      3.00000      2166.00
      8964.55      2652.70      31.6000      3.00000      2167.00
      14607.4      12827.6     0.000000      3.00000      2167.00
      9112.80      2914.67      47.4000      3.00000      2168.00
      7123.54      4395.23     -7.90000      3.00000      2168.00
      14657.9      12875.5     -102.700      3.00000      2168.00
      7003.40      4361.00     -47.4000      3.00000      2169.00
      14662.3      12808.2     0.000000      3.00000      2169.00
      4677.79      5900.11     -71.1000      3.00000      2170.00
      3842.45      1196.75     -47.4000      3.00000      2171.00
      8771.11      2295.43     -7.90000      3.00000      2171.00
      9729.88      15773.5     -102.700      3.00000      2171.00
      4345.69      1270.98      79.0000      3.00000      2172.00
      14621.2      12795.9     -31.6000      3.00000      2173.00
      10968.6      13228.4     -7.90000      3.00000      2175.00
      4270.17      1601.04      15.8000      3.00000      2176.00
      2646.67      2067.03      126.400      3.00000      2176.00
      4226.44      1373.93     -142.200      3.00000      2178.00
      16347.4      1793.17      126.400      3.00000      2178.00
      3666.20      1389.22      55.3000      3.00000      2179.00
      16447.2      1954.80      237.000      3.00000      2179.00
      2428.24      2864.37     -15.8000      3.00000      2180.00
      7037.30      4520.82     -7.90000      3.00000      2180.00
      16167.5      2751.72     -7.90000      3.00000      2181.00
      4254.68      6491.50     0.000000      3.00000      2182.00
      14549.8      12828.4     -31.6000      3.00000      2182.00
      12667.6      13095.4     -15.8000      3.00000      2182.00
      6702.21      4555.06     -47.4000      3.00000      2183.00
      8851.29      4460.61     -71.1000      3.00000      2183.00
      9005.94      12908.3     -63.2000      3.00000      2183.00
      14583.8      12821.4     -39.5000      3.00000      2183.00
      2112.28      13242.4     -23.7000      3.00000      2183.00
      4497.96      772.809     -39.5000      3.00000      2184.00
      6597.56      4490.00      55.3000      3.00000      2184.00
      8842.96      4423.36     0.000000      3.00000      2184.00
      14574.2      12807.6     -71.1000      3.00000      2184.00
      12820.7      13079.0     -71.1000      3.00000      2184.00
      9097.94      4210.54      55.3000      3.00000      2186.00
      4017.33      6597.23      7.90000      3.00000      2186.00
      12804.5      13039.6     -39.5000      3.00000      2186.00
      14563.6      12778.0      7.90000      3.00000      2187.00
      12750.4      13079.3     -23.7000      3.00000      2187.00
      4266.36      6417.52      63.2000      3.00000      2189.00
      14483.5      12811.1      7.90000      3.00000      2189.00
      14549.9      12730.2     -47.4000      3.00000      2190.00
      12696.2      13112.0     -7.90000      3.00000      2190.00
      9214.24      2507.27     -7.90000      3.00000      2192.00
      2410.30      1689.59     -355.500      3.00000      2193.00
      9298.54      2566.92      150.100      3.00000      2193.00
      6500.67      4763.59     -47.4000      3.00000      2193.00
      16255.9      1865.69     -63.2000      3.00000      2194.00
      9267.39      2578.35     -31.6000      3.00000      2194.00
      12789.2      13101.3     -79.0000      3.00000      2195.00
      9212.84      2602.93     -79.0000      3.00000      2196.00
      3598.66      7247.43     -15.8000      3.00000      2196.00
      12778.5      13094.1     -63.2000      3.00000      2196.00
      16188.2      1354.66     -497.700      3.00000      2197.00
      9232.93      15973.9     -94.8000      3.00000      2200.00
      16329.7      1989.33      102.700      3.00000      2201.00
      14497.5      12766.5     -158.000      3.00000      2201.00
      11337.0      13033.7     -55.3000      3.00000      2201.00
      2766.33      11297.5      47.4000      3.00000      2202.00
      12726.0      13073.2     -47.4000      3.00000      2202.00
      14613.1      12797.0     -94.8000      3.00000      2203.00
      6262.36      4927.19     -39.5000      3.00000      2204.00
      2860.30      11460.9      15.8000      3.00000      2205.00
      2885.96      11317.3     -39.5000      3.00000      2207.00
      12820.2      13113.4     -55.3000      3.00000      2207.00
      4643.15      6511.43     -31.6000      3.00000      2208.00
      3778.56      2025.23     -47.4000      3.00000      2210.00
      4994.57      5150.23      39.5000      3.00000      2210.00
      11274.0      13394.5      181.700      3.00000      2210.00
      9061.24      2876.70     -15.8000      3.00000      2211.00
      4544.84      6547.63      71.1000      3.00000      2211.00
      2668.97      11626.4     -7.90000      3.00000      2211.00
      3784.77      2016.79     -31.6000      3.00000      2212.00
      4537.78      10121.6     -94.8000      3.00000      2212.00
      9133.69      12891.2     -55.3000      3.00000      2212.00
      9291.73      2957.81     -63.2000      3.00000      2214.00
      9310.91      2948.41     -23.7000      3.00000      2215.00
      11014.5      13243.8      23.7000      3.00000      2215.00
      9204.97      1469.28     -158.000      3.00000      2216.00
      3826.64      2043.10     0.000000      3.00000      2216.00
      9167.70      2859.12     -55.3000      3.00000      2216.00
      3779.32      2151.91      15.8000      3.00000      2217.00
      9264.00      2833.39      71.1000      3.00000      2217.00
      9246.94      12480.3      31.6000      3.00000      2217.00
      4961.07      14623.9     0.000000      3.00000      2217.00
      3858.16      2239.63     -158.000      3.00000      2218.00
      9200.77      3024.07      632.000      3.00000      2218.00
      9227.19      12446.0     -23.7000      3.00000      2218.00
      12739.8      13180.4     -7.90000      3.00000      2218.00
      11096.8      13247.2      63.2000      3.00000      2218.00
      2571.65      13675.9      15.8000      3.00000      2218.00
      9144.39      2810.89     -55.3000      3.00000      2219.00
      9232.49      12543.2     -7.90000      3.00000      2219.00
      11100.7      12999.3     -31.6000      3.00000      2219.00
      9096.39      12593.9     -47.4000      3.00000      2220.00
      11126.6      13111.3     -39.5000      3.00000      2220.00
      4236.97      15197.8     -39.5000      3.00000      2220.00
      9239.26      15946.4      23.7000      3.00000      2220.00
      541.970      8640.78     -7.90000      3.00000      2221.00
      11135.3      12958.9      7.90000      3.00000      2221.00
      11077.8      13047.5     -71.1000      3.00000      2222.00
      4623.01      6217.58     -7.90000      3.00000      2223.00
      11379.4      13051.0     -55.3000      3.00000      2223.00
      4260.15      14877.0      71.1000      3.00000      2224.00
      4540.99      6031.59      15.8000      3.00000      2225.00
      4109.57      15371.4     -15.8000      3.00000      2226.00
      4423.52      1014.95      102.700      3.00000      2227.00
      2833.51      11352.0     -39.5000      3.00000      2227.00
      9281.03      13407.5     -39.5000      3.00000      2227.00
      4658.73      1000.90      31.6000      3.00000      2228.00
      6988.17      2350.79      15.8000      3.00000      2228.00
      4704.30      5965.60     -55.3000      3.00000      2228.00
      9206.75      13429.2      86.9000      3.00000      2228.00
      9050.36      3719.68     -63.2000      3.00000      2229.00
      13275.9      3611.87     -23.7000      3.00000      2229.00
      9065.48      13436.4     -7.90000      3.00000      2229.00
      9327.81      1268.87     -94.8000      3.00000      2230.00
      11784.2      13166.0     -39.5000      3.00000      2230.00
      9050.22      13593.8     -47.4000      3.00000      2230.00
      11775.3      13171.2      31.6000      3.00000      2231.00
      9239.99      13647.5     -7.90000      3.00000      2231.00
      4019.31      10835.5     0.000000      3.00000      2232.00
      11685.3      13286.0     -31.6000      3.00000      2232.00
      9132.18      13567.7     -55.3000      3.00000      2232.00
      11142.4      12931.0     0.000000      3.00000      2233.00
      9026.34      13580.4     -55.3000      3.00000      2233.00
      9140.01      12326.0      39.5000      3.00000      2234.00
      11343.7      13088.5      86.9000      3.00000      2234.00
      5254.27      5431.21     -7.90000      3.00000      2237.00
      9112.01      12326.3     -7.90000      3.00000      2237.00
      4460.37      5925.87     -31.6000      3.00000      2238.00
      9153.15      12372.2      71.1000      3.00000      2238.00
      4633.93      6006.06     -632.000      3.00000      2239.00
      9087.88      13689.0     -71.1000      3.00000      2239.00
      4397.63      6020.41     -86.9000      3.00000      2240.00
      8741.01      13676.5     0.000000      3.00000      2240.00
      3495.84      1818.59     -63.2000      3.00000      2241.00
      1783.55      10553.9      79.0000      3.00000      2241.00
      8772.04      13566.6     -205.400      3.00000      2241.00
      1877.65      10521.8      15.8000      3.00000      2242.00
      8976.82      13498.5     -23.7000      3.00000      2242.00
      9000.52      14598.8     -7.90000      3.00000      2242.00
      8894.90      13622.7      47.4000      3.00000      2243.00
      8997.12      14613.7     -15.8000      3.00000      2243.00
      9433.01      3110.22      158.000      3.00000      2244.00
      9657.14      15508.9      47.4000      3.00000      2244.00
      6048.53      5123.46     -47.4000      3.00000      2245.00
      11488.7      13451.3     -55.3000      3.00000      2245.00
      9309.12      2745.23     -39.5000      3.00000      2246.00
      5870.93      5232.10      71.1000      3.00000      2246.00
      9770.78      15360.1     -7.90000      3.00000      2246.00
      5983.89      5174.49     -7.90000      3.00000      2247.00
      4288.92      6197.67     -118.500      3.00000      2247.00
      5942.02      5140.87     -15.8000      3.00000      2248.00
      5985.58      5172.39     -47.4000      3.00000      2249.00
      9372.16      14853.2     -31.6000      3.00000      2249.00
      5936.51      5153.90      47.4000      3.00000      2251.00
      8932.41      2934.99     -213.300      3.00000      2252.00
      5900.35      5107.93     -55.3000      3.00000      2252.00
      5975.53      5115.22     -94.8000      3.00000      2253.00
      9120.42      14963.4      31.6000      3.00000      2253.00
      5952.68      5054.60      39.5000      3.00000      2254.00
      8786.04      3057.85     -86.9000      3.00000      2255.00
      4497.33      5352.84     -23.7000      3.00000      2255.00
      8803.69      3110.91     -86.9000      3.00000      2257.00
      6011.08      5131.47     -15.8000      3.00000      2257.00
      8776.47      3051.53     -55.3000      3.00000      2258.00
      6031.54      5138.24      7.90000      3.00000      2258.00
      6017.90      5198.36      15.8000      3.00000      2259.00
      9319.94      15612.1     -63.2000      3.00000      2259.00
      8805.78      2947.70     -150.100      3.00000      2260.00
      12269.3      12873.0      7.90000      3.00000      2260.00
      9465.53      14967.6     -110.600      3.00000      2261.00
      4250.69      660.973      23.7000      3.00000      2262.00
      5956.32      5139.57      15.8000      3.00000      2262.00
      2460.09      13569.7      142.200      3.00000      2262.00
      9604.43      14857.6     -31.6000      3.00000      2262.00
      5961.09      5089.38      55.3000      3.00000      2263.00
      2435.01      12986.0     -47.4000      3.00000      2263.00
      9551.43      14820.3     -39.5000      3.00000      2263.00
      5941.30      5055.88     -86.9000      3.00000      2264.00
      9390.42      14864.9     -39.5000      3.00000      2264.00
      5983.49      5115.37     -47.4000      3.00000      2265.00
      4164.25      6100.76     -47.4000      3.00000      2265.00
      9357.39      14793.7      7.90000      3.00000      2265.00
      2085.97      13128.8      31.6000      3.00000      2266.00
      16217.0      2273.34     -323.900      3.00000      2267.00
      919.822      8774.66      31.6000      3.00000      2267.00
      9080.91      15455.9     -110.600      3.00000      2267.00
      499.959      9008.84      7.90000      3.00000      2268.00
      9256.96      14763.6     -79.0000      3.00000      2268.00
      16269.2      2252.52     -94.8000      3.00000      2269.00
      9419.53      12744.4      71.1000      3.00000      2269.00
      9217.51      14529.5     -39.5000      3.00000      2269.00
      16196.8      1606.08     -205.400      3.00000      2271.00
      9342.09      14524.9     -31.6000      3.00000      2271.00
      4195.77      807.444     -316.000      3.00000      2272.00
      4989.50      4078.54      31.6000      3.00000      2272.00
      9369.10      14130.7     -79.0000      3.00000      2272.00
      4012.66      6127.80     -71.1000      3.00000      2273.00
      14739.7      12517.3     -79.0000      3.00000      2274.00
      9298.66      14074.0     -142.200      3.00000      2274.00
      3988.99      15154.4      71.1000      3.00000      2274.00
      16328.1      2735.23     -23.7000      3.00000      2275.00
      9325.25      14049.1     -31.6000      3.00000      2275.00
      1849.71      11008.0     -23.7000      3.00000      2276.00
      14637.2      12585.0      15.8000      3.00000      2277.00
      9210.69      14007.4     -31.6000      3.00000      2278.00
      5960.86      5032.76     -55.3000      3.00000      2279.00
      16320.7      2253.80      15.8000      3.00000      2280.00
      9089.74      14032.3      15.8000      3.00000      2280.00
      7487.71      15324.6      31.6000      3.00000      2280.00
      14654.5      12631.8      31.6000      3.00000      2281.00
      8929.23      14205.4     -39.5000      3.00000      2281.00
      2553.16      13209.6     -23.7000      3.00000      2282.00
      8930.64      14064.8     -15.8000      3.00000      2282.00
      5941.46      5037.11     -63.2000      3.00000      2283.00
      14687.1      12607.2     -15.8000      3.00000      2283.00
      9152.55      13996.6     -142.200      3.00000      2283.00
      7551.91      15355.6     -15.8000      3.00000      2283.00
      16137.1      552.064     -632.000      3.00000      2284.00
      6010.00      5073.40     -15.8000      3.00000      2284.00
      14698.7      12608.1      23.7000      3.00000      2284.00
      9186.90      14218.2     -15.8000      3.00000      2284.00
      4531.45      5279.25      102.700      3.00000      2285.00
      14695.4      12543.0     -39.5000      3.00000      2285.00
      9303.96      14181.2     0.000000      3.00000      2286.00
      7591.03      16299.4     -31.6000      3.00000      2286.00
      9386.92      14201.0      7.90000      3.00000      2287.00
      7476.24      15291.6     -63.2000      3.00000      2287.00
      16228.1      524.722     -632.000      3.00000      2290.00
      6036.65      5062.42     -55.3000      3.00000      2290.00
      14651.2      12566.7     -15.8000      3.00000      2290.00
      6008.27      5090.79     -86.9000      3.00000      2291.00
      14686.2      12566.7     -15.8000      3.00000      2291.00
      6757.69      15468.2      7.90000      3.00000      2291.00
      6040.92      5037.43     -55.3000      3.00000      2292.00
      14661.4      12542.3     -47.4000      3.00000      2292.00
      7763.98      13917.9     -15.8000      3.00000      2292.00
      16132.9      522.755      31.6000      3.00000      2293.00
      14669.9      12552.6     -79.0000      3.00000      2293.00
      7738.38      13936.8     0.000000      3.00000      2293.00
      14629.3      12515.6     -39.5000      3.00000      2294.00
      7637.04      13878.7     -7.90000      3.00000      2294.00
      14622.4      12543.9     -31.6000      3.00000      2295.00
      9472.64      14703.1     -86.9000      3.00000      2296.00
      9424.64      14572.5     -102.700      3.00000      2297.00
      3881.28      1663.32     -79.0000      3.00000      2298.00
      9295.34      14598.2      632.000      3.00000      2298.00
      5942.88      5098.55     -55.3000      3.00000      2299.00
      4935.99      5567.21     -102.700      3.00000      2299.00
      9595.36      13954.9      39.5000      3.00000      2300.00
      4082.67      1774.86     -15.8000      3.00000      2301.00
      4787.63      5521.87     -47.4000      3.00000      2301.00
      9570.60      13905.6     -31.6000      3.00000      2301.00
      7568.84      13972.4     -47.4000      3.00000      2301.00
      4171.42      1845.44      7.90000      3.00000      2302.00
      16089.8      2507.16     -55.3000      3.00000      2302.00
      6699.43      3531.65      47.4000      3.00000      2302.00
      1245.36      9661.09     0.000000      3.00000      2302.00
      3856.05      1857.32      23.7000      3.00000      2303.00
      16101.9      2428.82      15.8000      3.00000      2303.00
      1135.65      9341.08      71.1000      3.00000      2303.00
      7539.83      13923.4     -23.7000      3.00000      2303.00
      16122.6      464.193      55.3000      3.00000      2304.00
      16022.1      2335.56      47.4000      3.00000      2304.00
      4633.76      13845.4     -197.500      3.00000      2304.00
      9564.24      14096.0     -39.5000      3.00000      2304.00
      16179.6      473.944     -7.90000      3.00000      2305.00
      16024.8      2410.91     -63.2000      3.00000      2305.00
      16460.1      543.709     -632.000      3.00000      2306.00
      16006.2      2341.07     -7.90000      3.00000      2306.00
      5918.98      5174.28     -79.0000      3.00000      2306.00
      5922.30      5241.44     -23.7000      3.00000      2307.00
      2136.77      13442.1      71.1000      3.00000      2307.00
      3217.13      2428.43     -23.7000      3.00000      2309.00
      4726.97      5065.36     -55.3000      3.00000      2309.00
      14495.2      12583.7     -189.600      3.00000      2310.00
      16645.5      1866.62     -23.7000      3.00000      2311.00
      16632.2      1850.86     -15.8000      3.00000      2312.00
      4245.91      6543.32     -632.000      3.00000      2312.00
      7495.50      14097.5      134.300      3.00000      2312.00
      7466.41      14036.2     -205.400      3.00000      2313.00
      4051.41      10730.0     -15.8000      3.00000      2314.00
      9201.37      12390.8     -39.5000      3.00000      2314.00
      7637.10      14053.2     -158.000      3.00000      2314.00
      7513.48      15503.7     -165.900      3.00000      2314.00
      16475.2      1413.75     -39.5000      3.00000      2315.00
      5949.87      5164.23      15.8000      3.00000      2315.00
      16100.2      2583.43      7.90000      3.00000      2316.00
      14060.6      12445.5      63.2000      3.00000      2316.00
      9387.80      15190.9     -55.3000      3.00000      2316.00
      16588.7      1860.68     -71.1000      3.00000      2317.00
      9010.16      2882.10     -15.8000      3.00000      2317.00
      9257.24      12345.6     -71.1000      3.00000      2317.00
      3886.00      1920.59     -94.8000      3.00000      2318.00
      15999.2      2498.51     -47.4000      3.00000      2318.00
      9018.24      12523.5      47.4000      3.00000      2318.00
      9089.50      14123.3     -126.400      3.00000      2318.00
      16626.3      1821.55     -39.5000      3.00000      2319.00
      9076.69      4191.02      7.90000      3.00000      2320.00
      16636.3      1878.13     0.000000      3.00000      2321.00
      9206.09      4038.54     -15.8000      3.00000      2321.00
      5781.02      5071.76      7.90000      3.00000      2321.00
      9287.34      12232.4     -63.2000      3.00000      2321.00
      2817.02      14231.0     -244.900      3.00000      2321.00
      6653.12      2705.47     -31.6000      3.00000      2322.00
      9150.33      12280.9      63.2000      3.00000      2322.00
      9368.14      13942.1     -55.3000      3.00000      2322.00
      8154.11      1758.63     -7.90000      3.00000      2323.00
      4135.94      2083.88      55.3000      3.00000      2323.00
      9306.96      14042.5     -86.9000      3.00000      2323.00
      2364.00      2916.30     -23.7000      3.00000      2324.00
      9263.89      14161.0      55.3000      3.00000      2324.00
      2331.56      2899.71     -39.5000      3.00000      2325.00
      9151.22      12251.6     0.000000      3.00000      2325.00
      2378.01      2885.78     -31.6000      3.00000      2326.00
      14552.2      12653.1     -158.000      3.00000      2326.00
      8833.57      2271.34      31.6000      3.00000      2327.00
      7580.38      14031.3      55.3000      3.00000      2327.00
      5902.95      5169.46     -7.90000      3.00000      2329.00
      7953.09      1510.26     -71.1000      3.00000      2330.00
      16189.3      2351.87      63.2000      3.00000      2330.00
      2684.07      2794.06      150.100      3.00000      2330.00
      6572.31      3748.74     -31.6000      3.00000      2330.00
      4281.20      6454.46     -158.000      3.00000      2330.00
      7805.95      1480.08      7.90000      3.00000      2331.00
      16659.6      1877.19     -47.4000      3.00000      2331.00
      5644.38      6148.86     -632.000      3.00000      2331.00
      6358.71      3646.38     -63.2000      3.00000      2332.00
      1007.62      9385.58      165.900      3.00000      2332.00
      6778.21      4721.13     -7.90000      3.00000      2333.00
      9301.23      13480.4     0.000000      3.00000      2333.00
      999.350      9270.87     -55.3000      3.00000      2334.00
      9414.31      13478.9     -7.90000      3.00000      2334.00
      2383.45      1094.92      39.5000      3.00000      2335.00
      5804.15      5135.74     -7.90000      3.00000      2335.00
      1123.49      9219.60     -126.400      3.00000      2335.00
      7523.33      14081.4     -47.4000      3.00000      2335.00
      7794.93      1360.77     0.000000      3.00000      2336.00
      7254.04      4475.46     -15.8000      3.00000      2336.00
      1140.86      9553.96     -118.500      3.00000      2337.00
      9410.58      2696.67      7.90000      3.00000      2338.00
      7317.35      4520.96     -31.6000      3.00000      2338.00
      16675.1      1764.46     -39.5000      3.00000      2339.00
      7363.44      4456.17      23.7000      3.00000      2339.00
      5240.74      13113.8     -31.6000      3.00000      2339.00
      6343.48      16686.5      23.7000      3.00000      2340.00
      4599.28      739.793     -63.2000      3.00000      2341.00
      7298.75      4475.17     -23.7000      3.00000      2341.00
      5921.38      5109.19     -86.9000      3.00000      2341.00
      7260.93      4475.62      7.90000      3.00000      2342.00
      5810.03      4954.90     -7.90000      3.00000      2342.00
      561.047      9309.37     -23.7000      3.00000      2342.00
      6411.64      16649.5     -31.6000      3.00000      2342.00
      5741.76      5096.93     -86.9000      3.00000      2343.00
      5788.14      5009.42     -47.4000      3.00000      2344.00
      8986.73      12539.7      15.8000      3.00000      2344.00
      6261.21      16497.3      15.8000      3.00000      2344.00
      9327.03      2604.74     0.000000      3.00000      2345.00
      609.661      9356.66     -39.5000      3.00000      2345.00
      6325.79      16507.9      15.8000      3.00000      2345.00
      4019.77      1925.31     -134.300      3.00000      2346.00
      9316.00      2658.13     -7.90000      3.00000      2346.00
      9235.13      2670.90     -31.6000      3.00000      2347.00
      12680.3      12898.7     -110.600      3.00000      2349.00
      4674.62      13483.1     -71.1000      3.00000      2349.00
      7393.60      14090.5     -31.6000      3.00000      2349.00
      6759.63      5037.85      23.7000      3.00000      2350.00
      4599.22      6438.14     -47.4000      3.00000      2350.00
      7448.82      14120.0     -47.4000      3.00000      2350.00
      5877.69      5172.23     -31.6000      3.00000      2351.00
      6619.93      4837.57      23.7000      3.00000      2352.00
      16202.9      1555.31      7.90000      3.00000      2353.00
      6627.70      4751.84     -110.600      3.00000      2353.00
      4500.37      6451.02     -47.4000      3.00000      2353.00
      9092.33      2413.75     -23.7000      3.00000      2354.00
      6660.42      4711.21      39.5000      3.00000      2354.00
      5852.24      4914.97     0.000000      3.00000      2354.00
      14699.4      12539.8      15.8000      3.00000      2354.00
      8984.06      2393.74      173.800      3.00000      2355.00
      5920.87      5250.83     -79.0000      3.00000      2355.00
      8867.89      2410.74      79.0000      3.00000      2356.00
      5850.05      5077.46      39.5000      3.00000      2356.00
      8997.88      2209.90      47.4000      3.00000      2357.00
      9099.23      3399.80      39.5000      3.00000      2357.00
      7417.78      4678.81     -39.5000      3.00000      2357.00
      5901.93      4940.06     -15.8000      3.00000      2357.00
      5078.88      14358.9      7.90000      3.00000      2357.00
      8910.99      3654.52     -39.5000      3.00000      2358.00
      6741.67      4847.24     -15.8000      3.00000      2358.00
      4528.44      14168.4     0.000000      3.00000      2358.00
      6646.61      4770.79     -15.8000      3.00000      2359.00
      13097.1      12515.6     -158.000      3.00000      2359.00
      4921.42      15110.7     -63.2000      3.00000      2359.00
      16213.5      2297.50      39.5000      3.00000      2360.00
      8934.56      3323.27     -47.4000      3.00000      2360.00
      5955.33      5010.99     -23.7000      3.00000      2360.00
      4777.56      14501.3      71.1000      3.00000      2360.00
      16252.5      753.783      7.90000      3.00000      2361.00
      7975.63      1572.45      237.000      3.00000      2362.00
      8694.03      3084.28      466.100      3.00000      2362.00
      8894.25      3515.98     -31.6000      3.00000      2363.00
      4878.10      14264.7     -292.300      3.00000      2363.00
      8736.90      2781.50     -39.5000      3.00000      2364.00
      5825.55      5068.40     -23.7000      3.00000      2364.00
      2971.11      14603.6     -7.90000      3.00000      2364.00
      6793.40      4750.34     -7.90000      3.00000      2365.00
      5827.43      5097.99     -39.5000      3.00000      2365.00
      6755.61      4826.81     -39.5000      3.00000      2366.00
      6811.36      4525.28     0.000000      3.00000      2367.00
      14664.7      12582.0      15.8000      3.00000      2367.00
      4699.62      14416.9      15.8000      3.00000      2367.00
      4142.01      560.751      23.7000      3.00000      2368.00
      16446.8      2602.72     -94.8000      3.00000      2368.00
      6686.58      4752.41     -23.7000      3.00000      2368.00
      16336.2      2445.36     -39.5000      3.00000      2369.00
      8156.25      938.843     -55.3000      3.00000      2370.00
      5954.26      5272.18     -39.5000      3.00000      2370.00
      4757.73      13478.5     -7.90000      3.00000      2370.00
      6834.07      4561.80     -632.000      3.00000      2371.00
      9314.20      3520.99     -7.90000      3.00000      2372.00
      12382.9      13349.7     -47.4000      3.00000      2372.00
      6806.35      4669.25      213.300      3.00000      2373.00
      6774.62      4498.88     -31.6000      3.00000      2374.00
      4677.03      14155.4     -31.6000      3.00000      2374.00
      5897.88      5169.97      7.90000      3.00000      2375.00
      5940.32      5092.92      31.6000      3.00000      2376.00
      6654.82      4487.86      15.8000      3.00000      2378.00
      6000.09      5251.87      7.90000      3.00000      2378.00
      7970.24      1423.85     -86.9000      3.00000      2380.00
      14545.4      12503.6      15.8000      3.00000      2380.00
      9614.73      14658.3     -55.3000      3.00000      2380.00
      7876.13      1332.50      126.400      3.00000      2381.00
      16148.3      1637.88     -560.900      3.00000      2381.00
      12207.9      12938.4     -31.6000      3.00000      2381.00
      4607.09      14578.0     -55.3000      3.00000      2381.00
      9561.17      14488.8      15.8000      3.00000      2381.00
      15992.5      1851.43      15.8000      3.00000      2382.00
      9147.50      3730.09      181.700      3.00000      2382.00
      5468.36      5214.96     -71.1000      3.00000      2382.00
      3687.34      11183.6     -229.100      3.00000      2382.00
      4489.82      14694.3      7.90000      3.00000      2382.00
      15947.2      1726.59      55.3000      3.00000      2383.00
      9222.39      3592.31     -47.4000      3.00000      2383.00
      6647.71      4469.29     -23.7000      3.00000      2383.00
      5654.64      5232.23     -260.700      3.00000      2383.00
      4866.59      15252.8      7.90000      3.00000      2383.00
      8969.84      1182.54     -126.400      3.00000      2384.00
      9275.79      3441.50     -47.4000      3.00000      2384.00
      1489.88      10582.9     -23.7000      3.00000      2384.00
      4420.38      14758.0     -23.7000      3.00000      2384.00
      9775.30      16383.0     -31.6000      3.00000      2384.00
      9294.55      3401.21      15.8000      3.00000      2385.00
      7332.78      4500.85     -23.7000      3.00000      2385.00
      1448.73      10439.8     -15.8000      3.00000      2385.00
      4263.10      14706.0      23.7000      3.00000      2385.00
      16155.9      1446.49     -118.500      3.00000      2386.00
      5917.25      5018.53     -71.1000      3.00000      2386.00
      1432.87      10415.8     -7.90000      3.00000      2386.00
      4326.00      14694.2     -31.6000      3.00000      2386.00
      7257.63      4424.35      7.90000      3.00000      2388.00
      7644.59      4628.44     -142.200      3.00000      2389.00
      5933.02      5188.78      7.90000      3.00000      2389.00
      3819.99      10844.8     -39.5000      3.00000      2389.00
      11893.1      12785.5      7.90000      3.00000      2389.00
      5839.31      5067.75     -71.1000      3.00000      2390.00
      9140.67      15780.7     -39.5000      3.00000      2390.00
      6686.07      4421.40      7.90000      3.00000      2391.00
      5490.67      5246.72     -39.5000      3.00000      2391.00
      9040.96      15421.7      55.3000      3.00000      2391.00
      9140.28      1763.93      23.7000      3.00000      2392.00
      6607.92      4489.70     -47.4000      3.00000      2392.00
      3763.34      10678.8     -39.5000      3.00000      2392.00
      7794.56      14003.1      23.7000      3.00000      2392.00
      9111.53      15414.7     -205.400      3.00000      2392.00
      5570.48      5280.76     -426.600      3.00000      2393.00
      3727.24      10781.5     -7.90000      3.00000      2393.00
      6585.68      4504.23      7.90000      3.00000      2394.00
      5006.75      5449.85     -39.5000      3.00000      2394.00
      6616.47      4497.31     -142.200      3.00000      2395.00
      5405.36      5471.19     -23.7000      3.00000      2395.00
      6595.45      4505.31     -71.1000      3.00000      2396.00
      5382.82      5425.67      7.90000      3.00000      2396.00
      6679.32      4507.88     -150.100      3.00000      2397.00
      5382.42      5386.27     -47.4000      3.00000      2397.00
      756.332      9438.58      15.8000      3.00000      2397.00
      9207.80      1800.70     -110.600      3.00000      2398.00
      7338.74      4489.44     -39.5000      3.00000      2398.00
      5512.60      5348.50     -39.5000      3.00000      2398.00
      14848.3      12796.4     -15.8000      3.00000      2398.00
      16211.6      965.022     -150.100      3.00000      2399.00
      9228.22      1786.18     -23.7000      3.00000      2399.00
      9464.67      1411.83      7.90000      3.00000      2400.00
      7760.05      13971.7      7.90000      3.00000      2400.00
      7290.44      4440.41      7.90000      3.00000      2401.00
      6079.50      5235.32     -63.2000      3.00000      2401.00
      7312.83      4455.50     0.000000      3.00000      2402.00
      7501.03      5212.65     -632.000      3.00000      2402.00
      12539.5      12743.9     -23.7000      3.00000      2402.00
      6909.40      4498.69      110.600      3.00000      2403.00
      5492.12      5343.36     0.000000      3.00000      2403.00
      14520.9      12528.5     -7.90000      3.00000      2403.00
      12385.6      12587.1     -102.700      3.00000      2403.00
      5515.10      5328.45     -23.7000      3.00000      2404.00
      3401.07      2056.36     -47.4000      3.00000      2405.00
      5664.40      4563.88     -118.500      3.00000      2405.00
      14822.8      12595.2     -7.90000      3.00000      2405.00
      9244.00      1835.54     -15.8000      3.00000      2406.00
      12746.4      12721.6      39.5000      3.00000      2406.00
      14913.3      12616.6     -102.700      3.00000      2406.00
      12904.8      12773.5     -15.8000      3.00000      2407.00
      14732.7      12725.8     -118.500      3.00000      2407.00
      15955.5      2730.05     -39.5000      3.00000      2408.00
      7290.86      4532.67     -7.90000      3.00000      2408.00
      5377.06      5177.86     -102.700      3.00000      2408.00
      9130.66      1167.22     -181.700      3.00000      2409.00
      4268.75      1404.57     -181.700      3.00000      2409.00
      7266.93      4447.34     -55.3000      3.00000      2409.00
      5325.31      5177.02     -79.0000      3.00000      2409.00
      813.874      9688.78     0.000000      3.00000      2409.00
      2304.33      13415.6     -110.600      3.00000      2409.00
      777.641      9905.04     -31.6000      3.00000      2410.00
      7800.41      13883.7     -39.5000      3.00000      2410.00
      6957.62      2821.98     -55.3000      3.00000      2411.00
      7337.33      4486.71     -15.8000      3.00000      2411.00
      7583.41      1734.61      7.90000      3.00000      2412.00
      16329.3      1281.04     -47.4000      3.00000      2414.00
      3399.61      1912.57      47.4000      3.00000      2414.00
      16273.1      2302.43      513.500      3.00000      2414.00
      3435.62      1980.84      31.6000      3.00000      2415.00
      9131.44      2077.79     -47.4000      3.00000      2415.00
      16514.1      2452.25     -86.9000      3.00000      2415.00
      7341.14      4449.01     0.000000      3.00000      2415.00
      9188.75      1935.95     -47.4000      3.00000      2416.00
      16362.2      2260.41     -79.0000      3.00000      2416.00
      5567.68      4229.24     -63.2000      3.00000      2416.00
      7470.26      4345.46     -79.0000      3.00000      2416.00
      9258.06      1916.27     -39.5000      3.00000      2417.00
      7575.37      4412.35      47.4000      3.00000      2417.00
      2396.55      12277.2     0.000000      3.00000      2417.00
      12696.1      12906.9      55.3000      3.00000      2417.00
      5616.70      4172.78      31.6000      3.00000      2418.00
      7754.59      4232.42     -15.8000      3.00000      2418.00
      7382.32      1916.90      7.90000      3.00000      2419.00
      3690.46      2153.94     -39.5000      3.00000      2419.00
      16010.5      2800.07      7.90000      3.00000      2419.00
      5508.31      5365.84     -7.90000      3.00000      2419.00
      12796.4      12853.2      23.7000      3.00000      2419.00
      9316.27      800.934     -31.6000      3.00000      2420.00
      3475.03      1585.40     -15.8000      3.00000      2420.00
      4430.46      6234.31     -7.90000      3.00000      2420.00
      785.708      9402.50     0.000000      3.00000      2420.00
      9391.21      931.431      158.000      3.00000      2421.00
      3547.80      1786.87     0.000000      3.00000      2421.00
      7683.39      3793.09     -31.6000      3.00000      2421.00
      2199.53      13631.4     -15.8000      3.00000      2421.00
      7785.73      3674.87     -47.4000      3.00000      2422.00
      5996.88      5138.44     0.000000      3.00000      2422.00
      12671.3      12840.5      15.8000      3.00000      2422.00
      2206.70      13597.4     -39.5000      3.00000      2422.00
      15056.9      12830.9      102.700      3.00000      2423.00
      9361.18      1053.82      79.0000      3.00000      2424.00
      7132.60      4507.64     -79.0000      3.00000      2424.00
      7120.20      2157.64     -118.500      3.00000      2425.00
      6396.08      3424.16     -308.100      3.00000      2425.00
      7818.40      3542.75     -142.200      3.00000      2425.00
      7197.74      4461.90     0.000000      3.00000      2425.00
      7151.02      1992.98     -86.9000      3.00000      2426.00
      8811.01      2056.02     -23.7000      3.00000      2426.00
      7984.12      3610.22     -86.9000      3.00000      2426.00
      3679.61      16588.0     -79.0000      3.00000      2426.00
      7398.79      2125.41     -15.8000      3.00000      2427.00
      7236.57      4350.21      47.4000      3.00000      2427.00
      5118.00      13296.5     -31.6000      3.00000      2427.00
      7611.06      2105.77     -31.6000      3.00000      2428.00
      16353.3      2506.92      15.8000      3.00000      2428.00
      16198.1      2236.18      110.600      3.00000      2429.00
      7778.76      3804.58     0.000000      3.00000      2429.00
      9569.63      16239.1     -39.5000      3.00000      2429.00
      9017.24      1791.79     -39.5000      3.00000      2430.00
      16039.4      2281.92      71.1000      3.00000      2430.00
      2442.95      13760.2     -63.2000      3.00000      2430.00
      9020.71      1880.19     -39.5000      3.00000      2431.00
      6033.01      5169.70      15.8000      3.00000      2431.00
      3334.49      16523.1     -71.1000      3.00000      2431.00
      7552.20      2120.98      71.1000      3.00000      2432.00
      6069.64      5161.63     -71.1000      3.00000      2432.00
      9148.84      1706.75     0.000000      3.00000      2433.00
      7677.39      2157.00      205.400      3.00000      2433.00
      3853.67      2414.65     -23.7000      3.00000      2433.00
      7275.39      4303.38     -7.90000      3.00000      2433.00
      6049.11      5203.39      23.7000      3.00000      2433.00
      3781.47      12489.9     0.000000      3.00000      2433.00
      9181.71      1754.13     -7.90000      3.00000      2434.00
      6034.37      5158.44     -47.4000      3.00000      2434.00
      6049.07      5166.13     -7.90000      3.00000      2435.00
      3868.81      1799.86     -15.8000      3.00000      2436.00
      9027.16      1981.87      252.800      3.00000      2436.00
      6066.71      5173.24      7.90000      3.00000      2436.00
      3801.64      2141.78     -47.4000      3.00000      2437.00
      9103.52      2129.99     -47.4000      3.00000      2438.00
      4884.27      14584.7      632.000      3.00000      2438.00
      9266.03      1594.96     -632.000      3.00000      2439.00
      3882.22      2306.33     -102.700      3.00000      2439.00
      7697.17      1888.74     -86.9000      3.00000      2440.00
      3967.03      2367.84     -7.90000      3.00000      2440.00
      7128.58      15287.1     -39.5000      3.00000      2440.00
      4192.75      5823.60     0.000000      3.00000      2441.00
      7093.57      15307.6     -15.8000      3.00000      2441.00
      7563.73      4354.81      94.8000      3.00000      2442.00
      5446.64      5424.23     -142.200      3.00000      2442.00
      4257.45      6768.48      47.4000      3.00000      2443.00
      14483.5      12685.7     -63.2000      3.00000      2443.00
      4215.28      722.970      7.90000      3.00000      2444.00
      13759.0      12610.8      86.9000      3.00000      2446.00
      6994.31      15305.4     -79.0000      3.00000      2448.00
      3978.43      791.320      237.000      3.00000      2449.00
      9285.39      1610.99      63.2000      3.00000      2449.00
      6006.36      5152.46     0.000000      3.00000      2449.00
      7011.10      15273.8     -86.9000      3.00000      2449.00
      16505.1      1696.43      15.8000      3.00000      2450.00
      6568.29      3274.09     -23.7000      3.00000      2450.00
      13300.1      13124.3     -63.2000      3.00000      2451.00
      7014.18      15205.7      110.600      3.00000      2451.00
      16358.7      1719.90     -63.2000      3.00000      2452.00
      6977.33      15237.9     -23.7000      3.00000      2452.00
      7783.09      4004.19     -7.90000      3.00000      2453.00
      6951.52      15357.9     -15.8000      3.00000      2453.00
      16478.5      1661.19      260.700      3.00000      2454.00
      3069.63      2189.64     -126.400      3.00000      2454.00
      3384.04      9702.22      632.000      3.00000      2456.00
      6494.72      16330.4     -126.400      3.00000      2456.00
      3974.98      647.065     -39.5000      3.00000      2457.00
      7866.33      4461.41     -39.5000      3.00000      2457.00
      3287.44      7766.54      23.7000      3.00000      2457.00
      16471.0      1175.67      7.90000      3.00000      2458.00
      7968.95      3962.40     -7.90000      3.00000      2458.00
      3246.93      7736.21      79.0000      3.00000      2458.00
      7925.26      4051.96      23.7000      3.00000      2459.00
      2516.34      13911.7     -31.6000      3.00000      2459.00
      16295.2      2555.84      55.3000      3.00000      2461.00
      7837.09      4394.74      23.7000      3.00000      2461.00
      1203.45      9381.40     -15.8000      3.00000      2461.00
      14413.7      12683.2     -15.8000      3.00000      2461.00
      7936.15      14102.3     0.000000      3.00000      2461.00
      6157.57      4210.04     -71.1000      3.00000      2462.00
      7786.66      4423.67     -39.5000      3.00000      2462.00
      4229.95      1403.16     -39.5000      3.00000      2463.00
      7775.70      4375.07     -39.5000      3.00000      2463.00
      6969.01      15269.3      7.90000      3.00000      2464.00
      7800.30      4558.31     -7.90000      3.00000      2465.00
      9172.36      1825.26     -102.700      3.00000      2466.00
      16554.9      1945.44     -31.6000      3.00000      2466.00
      2891.48      2302.51     -55.3000      3.00000      2466.00
      2361.05      13947.2     -39.5000      3.00000      2466.00
      16542.5      1803.89      63.2000      3.00000      2467.00
      13722.6      12691.2     -23.7000      3.00000      2467.00
      4358.47      640.458     -47.4000      3.00000      2468.00
      16563.8      1889.90     -63.2000      3.00000      2468.00
      4232.79      689.025      15.8000      3.00000      2469.00
      16404.1      700.207      39.5000      3.00000      2469.00
      16289.8      2072.82      23.7000      3.00000      2469.00
      6627.82      5197.31      134.300      3.00000      2470.00
      14546.1      12734.8     -94.8000      3.00000      2470.00
      16062.4      1994.65      31.6000      3.00000      2471.00
      9422.55      2306.46     -173.800      3.00000      2471.00
      6423.02      3855.04     -31.6000      3.00000      2471.00
      7450.71      4662.22     -15.8000      3.00000      2471.00
      14530.4      12660.8     0.000000      3.00000      2471.00
      6470.43      5255.86     -79.0000      3.00000      2472.00
      4316.04      1411.50     -94.8000      3.00000      2473.00
      16014.6      2072.22     0.000000      3.00000      2473.00
      7738.43      4022.77      47.4000      3.00000      2473.00
      1097.12      9424.10     -31.6000      3.00000      2473.00
      10542.3      2033.97     -158.000      3.00000      2478.00
      14539.5      12625.1     -47.4000      3.00000      2478.00
      9637.45      13939.0     -632.000      3.00000      2480.00
      16031.4      1315.85     -63.2000      3.00000      2481.00
      8994.82      12268.2      39.5000      3.00000      2481.00
      16180.4      2932.87     -39.5000      3.00000      2484.00
      9142.68      1555.40     -55.3000      3.00000      2485.00
      16172.2      2896.16     -7.90000      3.00000      2485.00
      16122.5      2892.03      134.300      3.00000      2486.00
      16068.3      2907.38      7.90000      3.00000      2488.00
      9267.07      3982.88     -47.4000      3.00000      2488.00
      15995.1      2862.36     0.000000      3.00000      2489.00
      791.275      9346.05     -47.4000      3.00000      2489.00
      9354.06      1721.88      39.5000      3.00000      2490.00
      15961.8      2798.31      7.90000      3.00000      2490.00
      9301.64      4016.82     -39.5000      3.00000      2490.00
      9210.80      1758.59     -39.5000      3.00000      2491.00
      16027.5      2792.72     -47.4000      3.00000      2491.00
      9302.26      4001.05     -7.90000      3.00000      2491.00
      805.128      9428.13     -7.90000      3.00000      2491.00
      9221.01      1676.97     -7.90000      3.00000      2492.00
      9220.39      1802.13     -118.500      3.00000      2493.00
      4293.35      5063.13      39.5000      3.00000      2493.00
      8993.43      2011.59     -7.90000      3.00000      2494.00
      4340.00      5109.62     -15.8000      3.00000      2494.00
      910.146      9648.12      15.8000      3.00000      2494.00
      8916.61      1910.81     -23.7000      3.00000      2495.00
      16101.3      2738.58     -23.7000      3.00000      2496.00
      9241.04      3885.94     -71.1000      3.00000      2496.00
      670.280      9465.95     -126.400      3.00000      2496.00
      13120.6      12545.1     -7.90000      3.00000      2496.00
      650.199      9537.89     -23.7000      3.00000      2499.00
      5202.17      13081.1     -63.2000      3.00000      2499.00
      16183.7      647.887     -632.000      3.00000      2500.00
      634.006      9393.71     -15.8000      3.00000      2500.00
      4219.66      5061.11     -31.6000      3.00000      2501.00
      14065.1      12151.2      31.6000      3.00000      2501.00
      15072.5      12613.2      7.90000      3.00000      2501.00
      4416.72      4794.51     0.000000      3.00000      2502.00
      4374.99      1589.43     -110.600      3.00000      2503.00
      8998.35      4016.74      15.8000      3.00000      2503.00
      671.839      9300.44      23.7000      3.00000      2504.00
      9307.73      15332.4     -31.6000      3.00000      2505.00
      667.441      9287.24     -31.6000      3.00000      2506.00
      7938.11      1737.23      47.4000      3.00000      2507.00
      16179.7      1976.70      94.8000      3.00000      2508.00
      4663.36      5495.99     -23.7000      3.00000      2508.00
      4476.05      4696.48      63.2000      3.00000      2509.00
      514.284      9353.23     -142.200      3.00000      2509.00
      6233.35      5198.01      181.700      3.00000      2510.00
      15992.3      2102.23      7.90000      3.00000      2511.00
      13418.9      12758.9      31.6000      3.00000      2511.00
      13395.7      12817.3     -7.90000      3.00000      2512.00
      9426.05      15705.5      7.90000      3.00000      2512.00
      16080.9      2077.37     -94.8000      3.00000      2513.00
      9268.57      2753.99      134.300      3.00000      2514.00
      13320.4      12627.2     -23.7000      3.00000      2514.00
      9036.32      3793.24      15.8000      3.00000      2515.00
      6511.81      5196.16     -55.3000      3.00000      2515.00
      16059.0      2046.06      221.200      3.00000      2516.00
      4327.26      4083.02     -39.5000      3.00000      2516.00
      16045.6      1124.61     -126.400      3.00000      2517.00
      3539.18      1648.51     -94.8000      3.00000      2517.00
      16082.0      2173.98      94.8000      3.00000      2517.00
      4459.75      3996.82     -7.90000      3.00000      2517.00
      2988.40      14407.7      15.8000      3.00000      2517.00
      16095.0      1257.92     -79.0000      3.00000      2518.00
      3578.62      1774.06      31.6000      3.00000      2518.00
      16078.3      2182.70      47.4000      3.00000      2518.00
      2585.57      2898.61      31.6000      3.00000      2518.00
      9202.84      3847.14      55.3000      3.00000      2518.00
      12819.1      12490.7     -126.400      3.00000      2518.00
      2879.93      14361.2      134.300      3.00000      2518.00
      9208.88      3884.04     -15.8000      3.00000      2519.00
      2674.59      14740.5      118.500      3.00000      2519.00
      8912.38      3911.52      23.7000      3.00000      2520.00
      4139.67      4482.50     -7.90000      3.00000      2520.00
      14643.3      12677.9     -31.6000      3.00000      2520.00
      16291.7      2564.45     0.000000      3.00000      2521.00
      8756.41      3754.07     -23.7000      3.00000      2521.00
      8892.40      1769.10     -39.5000      3.00000      2523.00
      2547.32      2613.25     -86.9000      3.00000      2523.00
      16420.9      2606.49     -39.5000      3.00000      2523.00
      7452.77      14129.1     -15.8000      3.00000      2523.00
      4239.74      1059.20     -55.3000      3.00000      2524.00
      8884.64      1942.31     -39.5000      3.00000      2524.00
      4169.20      977.999     0.000000      3.00000      2525.00
      3835.42      1799.31     -15.8000      3.00000      2527.00
      3924.59      1842.62     -7.90000      3.00000      2528.00
      8728.75      2134.97      7.90000      3.00000      2528.00
      913.974      9510.12     -15.8000      3.00000      2528.00
      7691.87      1502.99      47.4000      3.00000      2529.00
      15973.5      2832.89     -221.200      3.00000      2529.00
      14484.0      12664.9      110.600      3.00000      2529.00
      8995.73      1931.80     -15.8000      3.00000      2530.00
      2348.53      11132.0      15.8000      3.00000      2530.00
      8027.87      2039.42     -15.8000      3.00000      2531.00
      2981.16      14417.3     0.000000      3.00000      2531.00
      3757.35      16564.6     0.000000      3.00000      2531.00
      2448.39      14748.7     -7.90000      3.00000      2532.00
      9476.09      15613.9      23.7000      3.00000      2532.00
      3715.55      16566.8      31.6000      3.00000      2532.00
      7738.59      1597.07     -79.0000      3.00000      2533.00
      8932.62      2165.81     -173.800      3.00000      2533.00
      778.683      10107.3     -39.5000      3.00000      2533.00
      2180.51      12947.9     -15.8000      3.00000      2533.00
      2969.78      14479.0     -7.90000      3.00000      2533.00
      9356.20      974.315     0.000000      3.00000      2534.00
      8976.45      2059.92      39.5000      3.00000      2534.00
      8907.00      12425.9      31.6000      3.00000      2534.00
      9229.57      1055.84     -150.100      3.00000      2535.00
      6342.00      3722.36     -39.5000      3.00000      2535.00
      8751.26      3794.55      94.8000      3.00000      2535.00
      9690.01      15855.5      47.4000      3.00000      2535.00
      3577.02      1872.69     -31.6000      3.00000      2536.00
      6249.12      3642.62     0.000000      3.00000      2537.00
      6355.41      3643.80     -79.0000      3.00000      2538.00
      9465.74      1044.89     -63.2000      3.00000      2539.00
      8715.89      3833.56      102.700      3.00000      2539.00
      16006.5      841.295     -15.8000      3.00000      2540.00
      9209.28      2324.54     -31.6000      3.00000      2540.00
      3819.89      2404.41     0.000000      3.00000      2540.00
      3778.70      2451.77     0.000000      3.00000      2541.00
      3166.81      14896.1     -7.90000      3.00000      2541.00
      16196.1      1033.49     -15.8000      3.00000      2542.00
      6775.51      3083.23     -23.7000      3.00000      2542.00
      3083.47      14778.4      15.8000      3.00000      2542.00
      16093.7      864.045      7.90000      3.00000      2543.00
      8924.43      3597.50      7.90000      3.00000      2543.00
      3090.78      15049.0      47.4000      3.00000      2543.00
      6840.39      3179.48     -7.90000      3.00000      2544.00
      3074.06      14887.0     -31.6000      3.00000      2544.00
      16121.6      801.586     -7.90000      3.00000      2545.00
      3763.75      2368.60     -15.8000      3.00000      2545.00
      6791.64      3034.34      7.90000      3.00000      2545.00
      2956.15      15005.7      134.300      3.00000      2545.00
      9262.45      1476.99      102.700      3.00000      2547.00
      4217.54      15772.8     -632.000      3.00000      2549.00
      4184.26      6554.74      23.7000      3.00000      2551.00
      16095.5      968.146     -39.5000      3.00000      2552.00
      9243.00      3683.79     -71.1000      3.00000      2552.00
      1097.68      10239.3      7.90000      3.00000      2552.00
      7043.30      3097.75     -63.2000      3.00000      2553.00
      1111.41      10213.7      15.8000      3.00000      2554.00
      4826.69      15237.7     -134.300      3.00000      2554.00
      9224.56      2682.58     -7.90000      3.00000      2555.00
      9258.15      1178.28     -55.3000      3.00000      2556.00
      5651.19      12977.9     -118.500      3.00000      2556.00
      16158.7      588.323      7.90000      3.00000      2557.00
      9283.98      1167.21     -15.8000      3.00000      2557.00
      2641.03      2030.50     0.000000      3.00000      2557.00
      9304.62      2888.72      632.000      3.00000      2558.00
      1203.68      10254.6     -260.700      3.00000      2558.00
      9468.67      16284.7      47.4000      3.00000      2558.00
      6562.49      3010.38     -63.2000      3.00000      2559.00
      9266.49      1716.75      15.8000      3.00000      2560.00
      9583.81      16266.0      31.6000      3.00000      2560.00
      1133.80      10234.8      23.7000      3.00000      2561.00
      6611.52      2998.95     -94.8000      3.00000      2562.00
      3894.84      6056.31     -102.700      3.00000      2562.00
      1102.10      10248.2     -7.90000      3.00000      2562.00
      2508.19      13430.9     -142.200      3.00000      2562.00
      9537.61      1489.40      300.200      3.00000      2563.00
      14605.4      12666.0     -55.3000      3.00000      2563.00
      2524.70      13876.7     -189.600      3.00000      2563.00
      9536.19      1641.55      23.7000      3.00000      2564.00
      14601.8      12629.1     -71.1000      3.00000      2564.00
      2147.86      13834.6     -39.5000      3.00000      2564.00
      9271.73      1437.91      7.90000      3.00000      2565.00
      2323.71      2551.67     -94.8000      3.00000      2565.00
      8968.57      14987.1     -15.8000      3.00000      2565.00
      6620.52      2951.00     -31.6000      3.00000      2566.00
      14496.1      12622.8     -47.4000      3.00000      2566.00
      2704.63      2174.57     -39.5000      3.00000      2567.00
      6637.44      3008.91     -39.5000      3.00000      2567.00
      6505.88      2959.07     -23.7000      3.00000      2568.00
      3132.78      7674.08      15.8000      3.00000      2568.00
      6499.12      2933.72     -15.8000      3.00000      2569.00
      9260.20      3373.84     -387.100      3.00000      2569.00
      9478.42      1668.67      7.90000      3.00000      2570.00
      6717.87      2994.16     -15.8000      3.00000      2571.00
      6712.89      2926.18     -31.6000      3.00000      2572.00
      6637.58      2788.73      31.6000      3.00000      2573.00
      9390.57      3645.92      165.900      3.00000      2573.00
      3110.05      7742.56     -94.8000      3.00000      2573.00
      9582.39      2371.77      79.0000      3.00000      2574.00
      6574.94      2611.69     -55.3000      3.00000      2574.00
      2094.66      1427.23      23.7000      3.00000      2576.00
      9280.00      3432.67     -31.6000      3.00000      2576.00
      1178.78      10182.1     -31.6000      3.00000      2576.00
      9343.63      1491.20      189.600      3.00000      2577.00
      3161.10      7740.53     -47.4000      3.00000      2577.00
      9207.32      1691.09      47.4000      3.00000      2578.00
      2390.35      1413.46     -165.900      3.00000      2579.00
      9494.13      2006.55     -47.4000      3.00000      2580.00
      9287.43      3545.88     -63.2000      3.00000      2580.00
      14559.8      12810.3     -39.5000      3.00000      2580.00
      3086.02      7638.94      47.4000      3.00000      2581.00
      2144.72      13215.5     -39.5000      3.00000      2581.00
      6749.99      2973.18      7.90000      3.00000      2582.00
      3170.30      7705.87     -15.8000      3.00000      2582.00
      4720.63      15640.5     -71.1000      3.00000      2582.00
      6682.52      2980.68      31.6000      3.00000      2583.00
      5562.53      4415.76     0.000000      3.00000      2583.00
      7014.13      2993.42     -134.300      3.00000      2584.00
      8654.38      2932.74     -47.4000      3.00000      2584.00
      2371.49      1453.15     -23.7000      3.00000      2585.00
      4123.27      1393.31      15.8000      3.00000      2585.00
      8678.05      2837.00     0.000000      3.00000      2588.00
      14489.5      12449.6     0.000000      3.00000      2588.00
      9540.18      1054.07     0.000000      3.00000      2589.00
      14487.3      12379.5     -110.600      3.00000      2589.00
      9558.19      976.963     -31.6000      3.00000      2590.00
      3682.91      1617.38     -560.900      3.00000      2590.00
      3589.06      1596.08     -150.100      3.00000      2591.00
      2482.33      2296.59      71.1000      3.00000      2591.00
      8744.20      3000.51      7.90000      3.00000      2591.00
      2375.57      12879.3     0.000000      3.00000      2591.00
      2527.89      2287.65      86.9000      3.00000      2592.00
      6628.46      2890.60     -31.6000      3.00000      2592.00
      8791.03      3058.48     -47.4000      3.00000      2592.00
      3021.02      14785.3     -63.2000      3.00000      2594.00
      6817.12      16069.0      7.90000      3.00000      2594.00
      3524.73      1458.49      173.800      3.00000      2595.00
      13679.5      12492.4      134.300      3.00000      2597.00
      6581.72      2937.93     0.000000      3.00000      2598.00
      13707.3      12588.8      7.90000      3.00000      2598.00
      9397.13      1137.66      94.8000      3.00000      2599.00
      2464.65      2266.92     -94.8000      3.00000      2599.00
      6569.70      2879.60     -39.5000      3.00000      2599.00
      13923.0      12558.9      55.3000      3.00000      2599.00
      8895.90      1276.76     0.000000      3.00000      2600.00
      2455.06      3152.84      15.8000      3.00000      2600.00
      5105.91      6090.77     -15.8000      3.00000      2600.00
      8999.74      11659.5      474.000      3.00000      2600.00
      13900.0      12826.9      47.4000      3.00000      2600.00
      2120.22      1174.36      47.4000      3.00000      2601.00
      16182.6      2145.28      31.6000      3.00000      2601.00
      9455.92      976.514      63.2000      3.00000      2602.00
      4302.43      1491.83     -63.2000      3.00000      2602.00
      16180.4      2217.94      31.6000      3.00000      2602.00
      8753.68      3340.32     -79.0000      3.00000      2602.00
      16289.3      2269.55      63.2000      3.00000      2603.00
      8014.70      3914.83     -39.5000      3.00000      2603.00
      9474.50      1033.75     -23.7000      3.00000      2604.00
      16045.0      1896.62      47.4000      3.00000      2604.00
      7157.63      3003.91     -86.9000      3.00000      2604.00
      16015.9      2412.53      15.8000      3.00000      2605.00
      2467.40      2177.12     -15.8000      3.00000      2606.00
      7062.33      3069.28      63.2000      3.00000      2606.00
      7508.17      4152.77      7.90000      3.00000      2606.00
      3543.31      1327.84      23.7000      3.00000      2607.00
      2392.74      2198.80     0.000000      3.00000      2607.00
      6724.86      2922.34     -134.300      3.00000      2607.00
      9412.56      14977.4      47.4000      3.00000      2607.00
      9492.69      1070.72     -23.7000      3.00000      2608.00
      2411.30      2270.28      86.9000      3.00000      2608.00
      6668.41      2955.63     -31.6000      3.00000      2608.00
      9445.19      14858.8      23.7000      3.00000      2608.00
      9499.93      1123.68     -47.4000      3.00000      2609.00
      2374.83      2202.45      7.90000      3.00000      2609.00
      6531.15      2918.60     -15.8000      3.00000      2609.00
      13750.6      12682.8     -39.5000      3.00000      2609.00
      9424.99      14878.8      15.8000      3.00000      2609.00
      9397.86      1086.15     -23.7000      3.00000      2610.00
      6537.51      3199.06     -110.600      3.00000      2610.00
      9423.61      14963.4      31.6000      3.00000      2610.00
      9663.64      16188.5     -47.4000      3.00000      2610.00
      6551.76      3253.28      371.300      3.00000      2611.00
      9533.53      1080.00      79.0000      3.00000      2612.00
      3381.18      1776.92     -39.5000      3.00000      2612.00
      6547.28      3122.66      142.200      3.00000      2612.00
      6635.48      3350.90     -7.90000      3.00000      2613.00
      3343.43      1827.36     -23.7000      3.00000      2614.00
      6620.18      2997.76      371.300      3.00000      2614.00
      2525.40      3120.74      39.5000      3.00000      2614.00
      2436.18      2233.34     -237.000      3.00000      2615.00
      6605.74      2915.21     -39.5000      3.00000      2615.00
      4185.94      1677.60      31.6000      3.00000      2616.00
      2410.83      2180.45     -15.8000      3.00000      2616.00
      1037.42      10130.2     -7.90000      3.00000      2616.00
      2890.19      11550.2     -31.6000      3.00000      2616.00
      4163.11      1517.04     -39.5000      3.00000      2617.00
      2638.72      11576.0     -15.8000      3.00000      2617.00
      4147.48      1511.96     -142.200      3.00000      2618.00
      2578.00      11534.2     -63.2000      3.00000      2618.00
      6677.68      3293.82     0.000000      3.00000      2619.00
      9227.03      12281.9      39.5000      3.00000      2619.00
      16450.1      959.082     -55.3000      3.00000      2620.00
      6716.99      3301.41      23.7000      3.00000      2620.00
      7562.05      4244.93      23.7000      3.00000      2620.00
      4484.17      6221.63     -142.200      3.00000      2620.00
      6666.32      15955.0     -23.7000      3.00000      2620.00
      9533.30      2251.57      418.700      3.00000      2621.00
      4182.53      1903.83     -47.4000      3.00000      2622.00
      9563.62      14820.9      63.2000      3.00000      2623.00
      13946.1      12775.2     -86.9000      3.00000      2624.00
      9223.96      947.005      23.7000      3.00000      2625.00
      7658.41      4560.89      7.90000      3.00000      2625.00
      2298.11      13184.3      47.4000      3.00000      2625.00
      9583.71      14899.8      94.8000      3.00000      2625.00
      8907.35      1960.11      23.7000      3.00000      2626.00
      2557.49      2206.30     -632.000      3.00000      2626.00
      7619.71      4643.24     -86.9000      3.00000      2626.00
      2479.45      2308.03      55.3000      3.00000      2627.00
      3396.48      1947.58     -23.7000      3.00000      2628.00
      1118.39      10163.4     -15.8000      3.00000      2628.00
      3759.43      16056.8      7.90000      3.00000      2628.00
      1198.89      10153.9      15.8000      3.00000      2629.00
      9196.64      1124.11      7.90000      3.00000      2630.00
      9229.85      1151.92      15.8000      3.00000      2631.00
      2518.16      1578.49     0.000000      3.00000      2631.00
      7258.65      4282.27      55.3000      3.00000      2632.00
      4798.03      5067.15     -23.7000      3.00000      2633.00
      3854.77      11225.6     -23.7000      3.00000      2633.00
      3923.52      11103.5     -110.600      3.00000      2634.00
      16560.8      2232.60     -63.2000      3.00000      2635.00
      9555.72      1982.44      632.000      3.00000      2636.00
      2814.61      2250.87     -213.300      3.00000      2636.00
      16398.6      2301.32     -31.6000      3.00000      2636.00
      9682.70      14839.9     -23.7000      3.00000      2636.00
      16476.2      2479.77     -15.8000      3.00000      2637.00
      9365.52      2550.33     0.000000      3.00000      2637.00
      9668.96      14832.5      47.4000      3.00000      2638.00
      9176.66      1011.39      7.90000      3.00000      2639.00
      16422.2      2735.74     -23.7000      3.00000      2639.00
      3707.60      10563.2     -39.5000      3.00000      2639.00
      12173.1      13245.1     -15.8000      3.00000      2639.00
      4143.84      1427.54     0.000000      3.00000      2640.00
      16186.3      2162.80      7.90000      3.00000      2640.00
      9450.80      2469.96      47.4000      3.00000      2640.00
      16406.4      3029.95     -7.90000      3.00000      2640.00
      3475.01      10847.5     -7.90000      3.00000      2640.00
      9307.17      12730.6     -165.900      3.00000      2640.00
      9662.46      14734.3     -39.5000      3.00000      2640.00
      3550.06      1641.66     -181.700      3.00000      2641.00
      6976.65      2582.96     -47.4000      3.00000      2641.00
      16385.9      3007.67      31.6000      3.00000      2641.00
      1191.56      10137.3     -71.1000      3.00000      2641.00
      4785.59      13843.5      31.6000      3.00000      2641.00
      16402.5      2907.68     -15.8000      3.00000      2642.00
      5836.32      3778.73      7.90000      3.00000      2642.00
      4664.82      13803.6     0.000000      3.00000      2642.00
      6553.49      16493.0     0.000000      3.00000      2642.00
      16306.4      2751.97      63.2000      3.00000      2643.00
      4628.92      13808.6     -31.6000      3.00000      2643.00
      9436.98      1738.05      39.5000      3.00000      2644.00
      9089.02      12610.4      458.200      3.00000      2644.00
      4618.18      13857.7     -63.2000      3.00000      2644.00
      8889.24      1871.06     -15.8000      3.00000      2645.00
      2999.30      11551.1     -15.8000      3.00000      2645.00
      8951.62      12225.2      229.100      3.00000      2645.00
      14870.9      12377.0      39.5000      3.00000      2645.00
      3106.31      11439.1     -47.4000      3.00000      2646.00
      3505.11      2323.39     -395.000      3.00000      2647.00
      3172.59      11414.3     -47.4000      3.00000      2647.00
      9145.26      1009.55      110.600      3.00000      2648.00
      9414.17      2684.25     -55.3000      3.00000      2648.00
      1158.76      10166.1     -31.6000      3.00000      2648.00
      2252.00      821.375     -23.7000      3.00000      2649.00
      9019.23      914.636     -39.5000      3.00000      2649.00
      16049.5      1664.00     -110.600      3.00000      2649.00
      2717.97      11391.9      15.8000      3.00000      2649.00
      14457.2      12711.7     -15.8000      3.00000      2649.00
      4434.86      14073.5      7.90000      3.00000      2649.00
      9619.49      14763.3     -47.4000      3.00000      2649.00
      9165.98      879.665     -39.5000      3.00000      2650.00
      16250.0      1905.54     -39.5000      3.00000      2650.00
      2965.51      11142.2     -55.3000      3.00000      2650.00
      9284.37      13293.4      7.90000      3.00000      2650.00
      4349.04      14043.1      39.5000      3.00000      2650.00
      3143.69      11022.9     -197.500      3.00000      2651.00
      9308.70      13309.0     -23.7000      3.00000      2651.00
      4359.20      14208.7      63.2000      3.00000      2651.00
      2540.60      3106.94     -7.90000      3.00000      2652.00
      3568.25      11130.4      47.4000      3.00000      2652.00
      4268.60      1362.11     -102.700      3.00000      2653.00
      2554.80      3062.43     -7.90000      3.00000      2653.00
      3469.50      11163.8     -31.6000      3.00000      2653.00
      8894.74      13562.5     -94.8000      3.00000      2653.00
      4323.66      1237.32      47.4000      3.00000      2654.00
      2543.14      3042.75     -15.8000      3.00000      2654.00
      8931.56      14056.7     -39.5000      3.00000      2654.00
      9046.85      14043.8     -15.8000      3.00000      2655.00
      4745.46      14460.8     -15.8000      3.00000      2655.00
      9091.34      13911.7     -102.700      3.00000      2656.00
      4640.10      14414.7     -39.5000      3.00000      2656.00
      8994.82      1108.50      23.7000      3.00000      2657.00
      9000.53      13649.8     -15.8000      3.00000      2657.00
      9370.60      1903.42      134.300      3.00000      2659.00
      4362.51      14606.0     -55.3000      3.00000      2660.00
      9566.44      14725.4      71.1000      3.00000      2660.00
      13141.6      12704.8      39.5000      3.00000      2661.00
      4423.00      14367.3     -142.200      3.00000      2661.00
      9631.28      14675.7      15.8000      3.00000      2661.00
      6374.24      3972.01     -15.8000      3.00000      2662.00
      4423.61      14314.4     -79.0000      3.00000      2662.00
      15959.4      1777.42      55.3000      3.00000      2663.00
      4102.79      10834.2      31.6000      3.00000      2663.00
      16046.8      1889.61      71.1000      3.00000      2664.00
      3128.07      7698.93     -79.0000      3.00000      2664.00
      16114.8      2030.48     -79.0000      3.00000      2665.00
      9181.75      13600.2     -15.8000      3.00000      2665.00
      7276.33      15270.2     -23.7000      3.00000      2665.00
      9188.96      13564.7     -47.4000      3.00000      2666.00
      9110.84      13421.7     -118.500      3.00000      2667.00
      9163.86      1493.31     -31.6000      3.00000      2668.00
      12090.2      13073.2     -39.5000      3.00000      2668.00
      9547.12      14863.3      63.2000      3.00000      2668.00
      16327.4      731.427      23.7000      3.00000      2669.00
      14145.4      12255.9     -86.9000      3.00000      2669.00
      9538.74      14820.7      110.600      3.00000      2669.00
      4759.21      3795.13      86.9000      3.00000      2670.00
      11785.7      12938.4     -205.400      3.00000      2670.00
      7382.13      14081.7     -31.6000      3.00000      2670.00
      16336.3      755.717      47.4000      3.00000      2671.00
      6599.55      1959.76     -23.7000      3.00000      2671.00
      4242.63      10913.8     -7.90000      3.00000      2671.00
      16036.2      481.481     -23.7000      3.00000      2673.00
      3447.02      10934.2      47.4000      3.00000      2673.00
      16338.0      586.421     -616.200      3.00000      2674.00
      3968.77      3285.85     -7.90000      3.00000      2674.00
      9408.01      13712.2     -63.2000      3.00000      2676.00
      9516.47      14720.7     -15.8000      3.00000      2676.00
      9466.57      1690.56     -86.9000      3.00000      2677.00
      3501.19      10925.1     -23.7000      3.00000      2677.00
      9336.63      13870.6     -71.1000      3.00000      2677.00
      13929.2      12801.8     -63.2000      3.00000      2678.00
      9396.19      14731.0     -39.5000      3.00000      2678.00
      8014.94      1465.25      110.600      3.00000      2679.00
      6695.14      4688.16     -102.700      3.00000      2679.00
      16114.9      3031.41     -47.4000      3.00000      2680.00
      11942.3      12956.5      15.8000      3.00000      2680.00
      16195.9      760.974     -118.500      3.00000      2681.00
      9462.15      2315.32     -39.5000      3.00000      2681.00
      3066.68      7763.25      7.90000      3.00000      2682.00
      14635.9      12505.6     -31.6000      3.00000      2682.00
      9583.63      14711.1     -39.5000      3.00000      2682.00
      2212.91      815.300     -79.0000      3.00000      2683.00
      2569.83      2877.14      118.500      3.00000      2683.00
      14649.9      12517.8     -15.8000      3.00000      2685.00
      3020.00      14875.9     -31.6000      3.00000      2685.00
      16035.6      545.549     -47.4000      3.00000      2686.00
      4705.30      10622.6      47.4000      3.00000      2686.00
      16224.9      733.300     -31.6000      3.00000      2687.00
      2491.64      2993.77      7.90000      3.00000      2688.00
      16259.3      741.566     -71.1000      3.00000      2689.00
      16612.4      2949.55     -142.200      3.00000      2689.00
      16191.5      727.881     0.000000      3.00000      2690.00
      7996.65      1404.38      126.400      3.00000      2690.00
      10565.4      2206.74      15.8000      3.00000      2690.00
      7212.98      15282.1     -79.0000      3.00000      2690.00
      3107.49      14977.3     -55.3000      3.00000      2692.00
      8917.93      12665.5      7.90000      3.00000      2693.00
      2369.81      1391.94     -7.90000      3.00000      2694.00
      9329.54      14834.6     -55.3000      3.00000      2694.00
      10289.6      1920.49      15.8000      3.00000      2698.00
      9003.20      12707.8      102.700      3.00000      2698.00
      3146.66      7670.62     -71.1000      3.00000      2699.00
      7413.87      14276.0     -102.700      3.00000      2699.00
      6186.82      4265.74     -31.6000      3.00000      2700.00
      7948.26      1473.64      102.700      3.00000      2701.00
      3957.38      1679.31     -71.1000      3.00000      2701.00
      7779.82      3993.87     0.000000      3.00000      2701.00
      3882.56      1820.90     -15.8000      3.00000      2702.00
      7760.77      3981.24     -15.8000      3.00000      2702.00
      5656.31      4624.06      23.7000      3.00000      2702.00
      2863.63      15431.8      47.4000      3.00000      2704.00
      3517.53      1977.38     0.000000      3.00000      2706.00
      5536.33      4684.06     -47.4000      3.00000      2706.00
      2015.61      1350.50     -118.500      3.00000      2708.00
      9453.94      14887.7     -7.90000      3.00000      2708.00
      3306.42      1966.71      15.8000      3.00000      2710.00
      14971.4      12597.4      31.6000      3.00000      2710.00
      9205.37      3269.38     -134.300      3.00000      2711.00
      5644.63      4536.14     -126.400      3.00000      2713.00
      2455.63      2641.45      371.300      3.00000      2714.00
      2558.88      2596.26      15.8000      3.00000      2715.00
      3530.68      1681.16     -47.4000      3.00000      2716.00
      5591.35      4572.60     -39.5000      3.00000      2717.00
      7881.74      4404.92     -71.1000      3.00000      2718.00
      15079.7      12574.1      15.8000      3.00000      2718.00
      3606.79      1850.63     -39.5000      3.00000      2719.00
      7979.22      4337.79     -23.7000      3.00000      2719.00
      16140.0      1239.39     -7.90000      3.00000      2720.00
      6553.40      3175.50     -94.8000      3.00000      2722.00
      3404.55      2124.30      31.6000      3.00000      2724.00
      8189.85      3863.70     -47.4000      3.00000      2724.00
      3441.65      2051.59     -39.5000      3.00000      2725.00
      8057.02      3866.46     0.000000      3.00000      2725.00
      9610.46      2269.08      23.7000      3.00000      2727.00
      9552.51      15470.6      418.700      3.00000      2727.00
      3753.80      2278.16      23.7000      3.00000      2729.00
      3890.33      2297.13      15.8000      3.00000      2730.00
      3270.45      7271.24     -47.4000      3.00000      2730.00
      3988.63      2328.01     -47.4000      3.00000      2731.00
      3408.73      7463.53     -86.9000      3.00000      2731.00
      4052.31      15595.3      63.2000      3.00000      2732.00
      3319.26      7335.93     -63.2000      3.00000      2734.00
      13679.9      12611.3     -15.8000      3.00000      2734.00
      3919.43      1415.94     -71.1000      3.00000      2735.00
      3841.11      1898.48     -173.800      3.00000      2737.00
      16150.7      2250.67      292.300      3.00000      2737.00
      16252.9      2506.88     -39.5000      3.00000      2739.00
      2602.93      2977.28      568.800      3.00000      2739.00
      9142.47      1727.27     -63.2000      3.00000      2740.00
      16427.3      2601.99      63.2000      3.00000      2740.00
      515.292      9223.18     -47.4000      3.00000      2740.00
      3569.61      1686.21     -55.3000      3.00000      2742.00
      3554.72      1900.45     -86.9000      3.00000      2743.00
      9440.55      3176.38      39.5000      3.00000      2743.00
      15108.2      12540.7     -86.9000      3.00000      2743.00
      3576.93      1881.63      23.7000      3.00000      2744.00
      2623.76      15439.6     -47.4000      3.00000      2744.00
      12507.0      12915.1      7.90000      3.00000      2745.00
      16391.7      614.462     -86.9000      3.00000      2746.00
      9218.26      1987.18     -55.3000      3.00000      2746.00
      15139.1      12574.9      31.6000      3.00000      2746.00
      11735.9      12836.3     0.000000      3.00000      2746.00
      12215.3      12796.0      47.4000      3.00000      2748.00
      12247.7      12814.9      23.7000      3.00000      2749.00
      2560.62      3047.99      39.5000      3.00000      2750.00
      4057.84      6748.38     -71.1000      3.00000      2750.00
      9339.55      14098.9     -126.400      3.00000      2750.00
      2714.47      15433.1     -71.1000      3.00000      2750.00
      4173.96      15633.3     -47.4000      3.00000      2750.00
      3809.58      2419.35     -23.7000      3.00000      2751.00
      12288.5      12906.5     -7.90000      3.00000      2751.00
      7223.91      14189.6      39.5000      3.00000      2751.00
      2555.14      3069.60      15.8000      3.00000      2752.00
      6356.11      4107.60     -86.9000      3.00000      2753.00
      4336.59      6612.58      23.7000      3.00000      2753.00
      2059.18      13187.8     -47.4000      3.00000      2753.00
      11976.6      13184.1      39.5000      3.00000      2753.00
      9414.01      15039.7      15.8000      3.00000      2753.00
      3902.76      15829.0     -15.8000      3.00000      2753.00
      12552.9      13034.7      63.2000      3.00000      2754.00
      7354.24      14370.9      47.4000      3.00000      2754.00
      2140.97      2194.06     -31.6000      3.00000      2755.00
      4238.32      6607.22     -110.600      3.00000      2755.00
      12619.7      13075.8      31.6000      3.00000      2755.00
      8538.44      1352.69      39.5000      3.00000      2756.00
      2184.69      2076.70      118.500      3.00000      2756.00
      4125.57      6632.17     -323.900      3.00000      2756.00
      7364.13      14263.7     -110.600      3.00000      2756.00
      4304.27      6579.17      86.9000      3.00000      2757.00
      15080.4      12664.8     -181.700      3.00000      2757.00
      12642.5      13222.1     -39.5000      3.00000      2757.00
      2195.73      2150.22      134.300      3.00000      2758.00
      4141.39      6704.53     -31.6000      3.00000      2758.00
      4076.50      1902.18      102.700      3.00000      2759.00
      2211.16      2115.22      23.7000      3.00000      2759.00
      4146.91      6652.57     -23.7000      3.00000      2759.00
      15080.0      12750.4      79.0000      3.00000      2759.00
      2214.39      2113.12      7.90000      3.00000      2760.00
      12626.6      13256.0     -94.8000      3.00000      2760.00
      3884.94      1882.94      71.1000      3.00000      2761.00
      2726.41      3004.67      79.0000      3.00000      2761.00
      4315.15      6566.03     -94.8000      3.00000      2761.00
      12659.2      13212.0     -15.8000      3.00000      2761.00
      4263.55      6604.66     -134.300      3.00000      2762.00
      12674.7      13166.1     -23.7000      3.00000      2762.00
      4248.59      6555.31     -31.6000      3.00000      2763.00
      12672.7      13257.0      71.1000      3.00000      2763.00
      4224.51      6507.28     -31.6000      3.00000      2764.00
      13918.8      12883.7     -63.2000      3.00000      2764.00
      12669.8      13231.2     -47.4000      3.00000      2764.00
      3758.48      1888.98     -47.4000      3.00000      2765.00
      4145.64      6592.30     -134.300      3.00000      2765.00
      11998.7      13323.1     -15.8000      3.00000      2766.00
      13400.9      3646.69      71.1000      3.00000      2768.00
      6393.40      5575.69     -102.700      3.00000      2769.00
      2194.25      2140.83     -23.7000      3.00000      2770.00
      16282.4      2707.31      15.8000      3.00000      2770.00
      12739.5      13281.1     0.000000      3.00000      2770.00
      3955.77      1999.28     -71.1000      3.00000      2771.00
      2169.31      2227.20     -23.7000      3.00000      2771.00
      8184.47      1900.95     -15.8000      3.00000      2772.00
      3942.62      2016.18     -47.4000      3.00000      2772.00
      12683.7      13330.4     -31.6000      3.00000      2772.00
      8216.92      1875.05     -31.6000      3.00000      2773.00
      16568.2      2344.78     -79.0000      3.00000      2773.00
      12592.6      13309.8     -260.700      3.00000      2773.00
      2225.15      2317.54     -126.400      3.00000      2774.00
      3152.74      16089.8     -15.8000      3.00000      2776.00
      3148.45      14939.5     -71.1000      3.00000      2777.00
      11834.3      13510.9     -31.6000      3.00000      2778.00
      3059.58      14954.5     -126.400      3.00000      2779.00
      2579.55      3052.85     -39.5000      3.00000      2780.00
      11914.6      13388.3      15.8000      3.00000      2780.00
      16288.3      1295.60      71.1000      3.00000      2781.00
      2182.37      2294.25      15.8000      3.00000      2781.00
      9102.90      12618.0      197.500      3.00000      2781.00
      16231.0      1378.04     -94.8000      3.00000      2782.00
      11741.0      13492.5     -39.5000      3.00000      2783.00
      2101.86      682.139     -39.5000      3.00000      2784.00
      16375.9      1083.48      31.6000      3.00000      2784.00
      3780.02      7354.46     -63.2000      3.00000      2784.00
      9445.93      15038.1      102.700      3.00000      2784.00
      16566.9      1186.65      23.7000      3.00000      2785.00
      9414.40      15256.2     -63.2000      3.00000      2785.00
      7851.71      1716.64     -237.000      3.00000      2786.00
      3293.02      2137.30     -55.3000      3.00000      2786.00
      9446.62      15194.8      134.300      3.00000      2786.00
      3470.11      2271.68      221.200      3.00000      2787.00
      16007.9      591.394     -47.4000      3.00000      2788.00
      3338.02      2020.70     -31.6000      3.00000      2788.00
      3358.16      2003.96     -39.5000      3.00000      2789.00
      16395.9      3088.47     -126.400      3.00000      2790.00
      4044.87      722.369     -308.100      3.00000      2792.00
      9214.11      2603.67     -244.900      3.00000      2792.00
      3624.38      1992.70      31.6000      3.00000      2793.00
      4035.47      15506.0      55.3000      3.00000      2794.00
      1123.07      10081.6     -23.7000      3.00000      2797.00
      7539.47      4608.93      31.6000      3.00000      2798.00
      1043.54      10230.7      47.4000      3.00000      2798.00
      11367.6      13200.3     -55.3000      3.00000      2799.00
      11281.1      13231.2     -39.5000      3.00000      2800.00
      7459.13      4562.84      94.8000      3.00000      2801.00
      3077.46      15333.8      55.3000      3.00000      2801.00
      4360.07      15500.8     0.000000      3.00000      2801.00
      7346.12      4522.83     -205.400      3.00000      2802.00
      5035.51      10290.3      55.3000      3.00000      2802.00
      4406.47      15285.1     -7.90000      3.00000      2802.00
      6591.90      15850.6     -71.1000      3.00000      2802.00
      8687.81      3258.35     -7.90000      3.00000      2803.00
      2519.50      3110.27     -86.9000      3.00000      2804.00
      9228.83      4337.53     -632.000      3.00000      2804.00
      7458.95      4481.48     0.000000      3.00000      2804.00
      4271.26      15074.0      110.600      3.00000      2804.00
      6592.18      15809.5     0.000000      3.00000      2804.00
      7397.41      4502.98     -15.8000      3.00000      2805.00
      4192.17      15142.2     -47.4000      3.00000      2805.00
      7456.32      4437.40     -15.8000      3.00000      2806.00
      4205.43      600.185      7.90000      3.00000      2809.00
      7468.04      4531.45     -31.6000      3.00000      2810.00
      6858.67      15634.5     -23.7000      3.00000      2810.00
      16498.0      621.406     -134.300      3.00000      2811.00
      7454.81      4497.95      7.90000      3.00000      2812.00
      4161.23      14879.0     -63.2000      3.00000      2813.00
      7455.06      4517.15     -86.9000      3.00000      2814.00
      16477.9      1834.30      7.90000      3.00000      2815.00
      16415.9      1927.82     -15.8000      3.00000      2816.00
      13211.3      3573.19      197.500      3.00000      2816.00
      16200.2      1796.32     -15.8000      3.00000      2817.00
      4162.15      688.668      7.90000      3.00000      2818.00
      8326.00      1574.88     -150.100      3.00000      2818.00
      16408.5      1764.16      15.8000      3.00000      2818.00
      2498.73      2985.85     -31.6000      3.00000      2818.00
      4149.94      15406.1     0.000000      3.00000      2818.00
      16435.9      1515.02      71.1000      3.00000      2819.00
      9231.40      12954.0      71.1000      3.00000      2819.00
      9191.82      15271.1     -94.8000      3.00000      2819.00
      16267.5      1811.80     -39.5000      3.00000      2820.00
      1240.32      9675.80     -23.7000      3.00000      2822.00
      7495.19      4435.71     -23.7000      3.00000      2824.00
      7574.02      14264.4     -71.1000      3.00000      2824.00
      2491.27      1017.03     -102.700      3.00000      2825.00
      7563.25      4471.99     -55.3000      3.00000      2825.00
      6167.57      4987.21     -71.1000      3.00000      2825.00
      14879.8      12470.7      94.8000      3.00000      2826.00
      2552.60      3064.29     -7.90000      3.00000      2827.00
      3265.38      7655.79     -86.9000      3.00000      2828.00
      9162.95      15636.0      55.3000      3.00000      2828.00
      6920.43      4363.89     -86.9000      3.00000      2829.00
      3301.11      7730.60     -39.5000      3.00000      2829.00
      9182.33      15838.2      15.8000      3.00000      2829.00
      8379.03      1703.39     -39.5000      3.00000      2830.00
      16240.3      1915.05     -7.90000      3.00000      2830.00
      7464.51      4449.93     -39.5000      3.00000      2830.00
      3217.77      7682.18     0.000000      3.00000      2830.00
      4084.61      15263.9     -63.2000      3.00000      2830.00
      9121.74      15253.8     -86.9000      3.00000      2830.00
      8260.07      1647.42     -86.9000      3.00000      2831.00
      6790.64      16612.4     -39.5000      3.00000      2831.00
      16277.1      2055.23      15.8000      3.00000      2832.00
      2663.11      1350.12     -158.000      3.00000      2833.00
      16311.9      2038.59      31.6000      3.00000      2833.00
      9328.36      2620.19     -110.600      3.00000      2833.00
      4300.24      6080.80     -39.5000      3.00000      2834.00
      2428.61      3180.41     -55.3000      3.00000      2835.00
      4244.71      6010.91      71.1000      3.00000      2835.00
      3356.46      7784.47     -150.100      3.00000      2835.00
      3461.73      10956.3     -39.5000      3.00000      2835.00
      6709.55      15664.0     -31.6000      3.00000      2835.00
      4162.39      15382.7      15.8000      3.00000      2836.00
      6539.68      2803.33     -7.90000      3.00000      2837.00
      2543.20      3197.66     -7.90000      3.00000      2837.00
      7155.32      4843.74     -150.100      3.00000      2837.00
      4144.42      15552.7     -39.5000      3.00000      2837.00
      7947.47      1309.79      110.600      3.00000      2838.00
      6424.67      2878.29     -63.2000      3.00000      2838.00
      7318.34      4674.88     -15.8000      3.00000      2839.00
      6591.95      15800.2      94.8000      3.00000      2839.00
      2519.95      3168.98     -31.6000      3.00000      2840.00
      4879.18      13647.2     -23.7000      3.00000      2840.00
      14149.7      12142.3     -86.9000      3.00000      2841.00
      4913.18      13597.8     -15.8000      3.00000      2841.00
      8242.27      1673.45      39.5000      3.00000      2842.00
      6432.32      3011.25     -23.7000      3.00000      2842.00
      8829.25      3661.46     -31.6000      3.00000      2842.00
      14211.3      12227.5     -15.8000      3.00000      2842.00
      4960.96      13516.5     -15.8000      3.00000      2842.00
      9154.97      15143.5     -55.3000      3.00000      2842.00
      8275.79      1683.89     -7.90000      3.00000      2843.00
      6515.69      3024.77     -31.6000      3.00000      2843.00
      9142.22      3853.22      15.8000      3.00000      2843.00
      8247.33      1739.55     -39.5000      3.00000      2845.00
      16072.9      1721.21     -23.7000      3.00000      2845.00
      7278.95      14620.4      23.7000      3.00000      2846.00
      9143.79      15087.4      7.90000      3.00000      2846.00
      16221.4      2358.51     -39.5000      3.00000      2847.00
      3256.05      7230.49     -158.000      3.00000      2847.00
      6666.57      15908.2      7.90000      3.00000      2847.00
      8166.53      1791.04     -39.5000      3.00000      2848.00
      8922.60      12462.0     -63.2000      3.00000      2850.00
      14704.5      12686.1     -86.9000      3.00000      2850.00
      7903.38      1416.35     -47.4000      3.00000      2851.00
      16147.8      1747.42      63.2000      3.00000      2851.00
      14641.3      12610.0     -71.1000      3.00000      2851.00
      16018.5      735.298      39.5000      3.00000      2852.00
      9115.67      1953.33      15.8000      3.00000      2852.00
      2525.84      13962.7      7.90000      3.00000      2852.00
      7913.35      1370.13     -7.90000      3.00000      2853.00
      16225.8      1697.59     -94.8000      3.00000      2853.00
      2727.24      14016.0      79.0000      3.00000      2853.00
      9131.57      15116.3     -39.5000      3.00000      2855.00
      8823.49      2201.70      110.600      3.00000      2856.00
      3094.31      7386.92     -260.700      3.00000      2856.00
      8965.28      2253.81     0.000000      3.00000      2857.00
      7681.23      14126.3      94.8000      3.00000      2857.00
      9148.34      15067.7     -23.7000      3.00000      2857.00
      7906.37      1488.99     -23.7000      3.00000      2858.00
      8965.37      2371.57      23.7000      3.00000      2858.00
      9295.27      12520.5     -39.5000      3.00000      2858.00
      14667.7      12757.4     -47.4000      3.00000      2858.00
      7957.19      1449.93     -23.7000      3.00000      2859.00
      8906.53      2316.90      39.5000      3.00000      2859.00
      6368.67      3352.04      23.7000      3.00000      2859.00
      7845.27      1486.10      47.4000      3.00000      2860.00
      2231.28      10813.6      15.8000      3.00000      2860.00
      8934.24      12450.4      63.2000      3.00000      2860.00
      15953.9      2396.98      55.3000      3.00000      2861.00
      9093.37      2531.56      71.1000      3.00000      2861.00
      7796.03      4369.28     -39.5000      3.00000      2861.00
      8919.09      12487.5     -23.7000      3.00000      2862.00
      9000.92      2577.48     -7.90000      3.00000      2863.00
      9060.15      12459.5      323.900      3.00000      2863.00
      14790.7      12761.2     -47.4000      3.00000      2863.00
      4488.70      1510.89      86.9000      3.00000      2864.00
      9155.67      2644.31     -31.6000      3.00000      2864.00
      4520.24      1443.66     -55.3000      3.00000      2865.00
      2617.45      3272.72     -23.7000      3.00000      2865.00
      4460.73      1468.83     -15.8000      3.00000      2867.00
      9456.75      3057.88      47.4000      3.00000      2867.00
      2720.92      14337.2     -47.4000      3.00000      2867.00
      9476.36      15182.0      86.9000      3.00000      2867.00
      4459.75      1527.11      260.700      3.00000      2868.00
      8751.97      3036.82     -31.6000      3.00000      2869.00
      16436.3      1266.95     -39.5000      3.00000      2870.00
      8824.51      2937.02     -39.5000      3.00000      2870.00
      6636.90      3234.39     -39.5000      3.00000      2870.00
      2212.72      10605.7     -23.7000      3.00000      2870.00
      3415.67      7447.90      31.6000      3.00000      2871.00
      2098.51      10581.1     -23.7000      3.00000      2871.00
      9168.75      15037.1      7.90000      3.00000      2871.00
      4089.27      1522.07     -118.500      3.00000      2872.00
      2273.22      10930.2     -55.3000      3.00000      2872.00
      9344.82      2944.62     -7.90000      3.00000      2874.00
      6729.36      3385.55     -466.100      3.00000      2874.00
      9459.01      15381.4     -7.90000      3.00000      2874.00
      4315.33      1568.69     -126.400      3.00000      2875.00
      7885.97      3899.34     -39.5000      3.00000      2875.00
      1746.76      10977.4     -158.000      3.00000      2875.00
      4306.18      1606.63     -31.6000      3.00000      2876.00
      13981.1      12373.9     0.000000      3.00000      2876.00
      4421.21      1502.76     -63.2000      3.00000      2877.00
      14012.8      12404.8     -23.7000      3.00000      2877.00
      16511.5      1561.19     0.000000      3.00000      2878.00
      9134.70      3264.84     -7.90000      3.00000      2878.00
      14116.8      12593.1     -134.300      3.00000      2878.00
      16507.6      1628.36      15.8000      3.00000      2879.00
      9275.55      3564.41      63.2000      3.00000      2879.00
      2269.54      10787.3     -31.6000      3.00000      2879.00
      14200.5      12554.6     -94.8000      3.00000      2879.00
      16500.7      1784.94     -47.4000      3.00000      2880.00
      2361.36      11017.1     -118.500      3.00000      2880.00
      16461.5      1711.08     -71.1000      3.00000      2881.00
      2334.41      10972.9     -23.7000      3.00000      2881.00
      16469.1      1720.68      15.8000      3.00000      2882.00
      3161.62      7447.95     -79.0000      3.00000      2882.00
      14599.4      12768.1     -7.90000      3.00000      2882.00
      9718.15      15682.3      71.1000      3.00000      2882.00
      16476.5      1699.59     -63.2000      3.00000      2883.00
      4243.81      1299.38     -118.500      3.00000      2884.00
      16196.5      1627.63      15.8000      3.00000      2884.00
      14317.2      12731.9     -23.7000      3.00000      2884.00
      16160.9      1619.29      23.7000      3.00000      2885.00
      14576.4      12874.5     -47.4000      3.00000      2885.00
      9620.85      14311.5      55.3000      3.00000      2885.00
      9241.62      15513.6     -47.4000      3.00000      2885.00
      16347.1      1718.04     -63.2000      3.00000      2886.00
      4282.77      1393.16     -7.90000      3.00000      2887.00
      2354.49      10634.0     -63.2000      3.00000      2887.00
      9020.79      3445.56      300.200      3.00000      2888.00
      9635.50      13821.3     -632.000      3.00000      2888.00
      2568.98      14755.3     -31.6000      3.00000      2890.00
      2483.03      10955.1      197.500      3.00000      2891.00
      5745.83      5404.40     -23.7000      3.00000      2893.00
      3380.83      7715.99     -23.7000      3.00000      2893.00
      14362.2      12959.8     -86.9000      3.00000      2893.00
      7616.33      14869.4     -7.90000      3.00000      2893.00
      9262.16      16095.2     -7.90000      3.00000      2893.00
      3318.26      7908.06     -79.0000      3.00000      2894.00
      9140.25      15078.7     -55.3000      3.00000      2894.00
      9362.05      16026.4      15.8000      3.00000      2895.00
      4990.78      710.918     -23.7000      3.00000      2897.00
      9153.98      1681.52     -31.6000      3.00000      2897.00
      9157.90      1685.54     -39.5000      3.00000      2897.00
      6617.06      2739.25     -39.5000      3.00000      2897.00
      3632.93      1551.41     -86.9000      3.00000      2899.00
      8626.01      3434.72      15.8000      3.00000      2900.00
      6139.52      4379.52      39.5000      3.00000      2900.00
      9326.32      15356.1     -15.8000      3.00000      2901.00
      2546.18      3056.09      23.7000      3.00000      2903.00
      11200.7      13488.0     -71.1000      3.00000      2903.00
      9112.02      15083.1      31.6000      3.00000      2903.00
      7200.18      15246.7     -7.90000      3.00000      2904.00
      4069.21      1724.42     -86.9000      3.00000      2905.00
      5700.94      4349.16     -86.9000      3.00000      2906.00
      3593.05      6003.42     -15.8000      3.00000      2906.00
      13350.2      12866.2      7.90000      3.00000      2906.00
      4370.91      1535.45     -63.2000      3.00000      2907.00
      13404.1      12762.3      31.6000      3.00000      2907.00
      7476.30      14348.7     -55.3000      3.00000      2907.00
      4132.92      1285.89     -23.7000      3.00000      2908.00
      4208.62      4071.86     -39.5000      3.00000      2908.00
      4036.58      1454.43      181.700      3.00000      2910.00
      3834.91      1544.12      63.2000      3.00000      2911.00
      13356.8      3567.22      237.000      3.00000      2912.00
      13394.3      12846.9     -47.4000      3.00000      2912.00
      8921.60      14584.5     -23.7000      3.00000      2912.00
      4223.50      1471.20     -47.4000      3.00000      2913.00
      13255.3      12646.7     -71.1000      3.00000      2913.00
      9019.44      14402.5     -15.8000      3.00000      2913.00
      7320.61      15562.6     -71.1000      3.00000      2913.00
      13160.6      3644.13      189.600      3.00000      2914.00
      10942.7      12952.9     -15.8000      3.00000      2914.00
      7653.06      14313.6      23.7000      3.00000      2914.00
      5516.76      5475.15      47.4000      3.00000      2915.00
      4285.09      4074.53     -63.2000      3.00000      2916.00
      5527.18      5461.76     -39.5000      3.00000      2916.00
      13299.3      12457.6     -79.0000      3.00000      2916.00
      7462.33      15596.3     -55.3000      3.00000      2916.00
      5480.66      5500.85     -55.3000      3.00000      2917.00
      13054.3      12582.6     -7.90000      3.00000      2917.00
      9192.06      14559.5     -39.5000      3.00000      2917.00
      2802.80      15018.1      79.0000      3.00000      2917.00
      4092.99      1370.14     -39.5000      3.00000      2918.00
      7079.63      4631.59     -31.6000      3.00000      2918.00
      13239.1      12749.5      7.90000      3.00000      2918.00
      9308.35      14463.2     0.000000      3.00000      2918.00
      2002.99      1076.56     -15.8000      3.00000      2920.00
      5565.98      5432.28     0.000000      3.00000      2920.00
      9268.14      3215.74     -23.7000      3.00000      2921.00
      7111.38      16345.1     -86.9000      3.00000      2921.00
      7528.77      2419.15     -39.5000      3.00000      2922.00
      9399.53      3249.95     -71.1000      3.00000      2922.00
      6737.45      4861.01      7.90000      3.00000      2922.00
      12993.5      12769.0     -31.6000      3.00000      2922.00
      2682.26      14764.1     0.000000      3.00000      2922.00
      6473.51      2944.84     -102.700      3.00000      2923.00
      6989.31      16241.5     -47.4000      3.00000      2923.00
      7135.57      2564.98     -79.0000      3.00000      2924.00
      5546.40      5476.57     -7.90000      3.00000      2924.00
      14973.2      12367.0     -23.7000      3.00000      2925.00
      16521.1      1165.13     -118.500      3.00000      2926.00
      5475.30      5519.66     0.000000      3.00000      2926.00
      13014.9      13198.9     -7.90000      3.00000      2926.00
      9241.38      14900.3      39.5000      3.00000      2926.00
      9227.22      12708.0      308.100      3.00000      2929.00
      6766.68      16321.2     -521.400      3.00000      2929.00
      8036.42      1139.16     -31.6000      3.00000      2930.00
      7911.55      1808.78     -47.4000      3.00000      2931.00
      8911.23      4041.48     -7.90000      3.00000      2931.00
      12538.5      13305.1     -15.8000      3.00000      2931.00
      6392.75      16748.8      23.7000      3.00000      2931.00
      12490.5      13303.8     -63.2000      3.00000      2932.00
      6588.30      3075.98     -55.3000      3.00000      2933.00
      12189.1      12779.4     -173.800      3.00000      2933.00
      12700.1      13343.0     -79.0000      3.00000      2934.00
      6588.29      3022.45     0.000000      3.00000      2935.00
      7643.85      3955.38     -47.4000      3.00000      2935.00
      7331.28      15968.2     -39.5000      3.00000      2935.00
      6516.04      2959.74     0.000000      3.00000      2936.00
      5528.25      5369.16     -63.2000      3.00000      2936.00
      12336.4      13211.3     -31.6000      3.00000      2936.00
      11220.4      13307.4      47.4000      3.00000      2936.00
      8026.96      1130.05     -15.8000      3.00000      2937.00
      9391.47      1174.30     -31.6000      3.00000      2937.00
      12621.9      13274.0      126.400      3.00000      2937.00
      7259.91      15889.7     -55.3000      3.00000      2937.00
      16293.7      592.863     -55.3000      3.00000      2938.00
      5504.01      5388.03     -55.3000      3.00000      2938.00
      16313.2      637.369      55.3000      3.00000      2939.00
      5515.94      5350.14     -15.8000      3.00000      2939.00
      7123.14      15828.9      94.8000      3.00000      2939.00
      5495.92      5415.84     -94.8000      3.00000      2940.00
      1313.01      10192.7     -339.700      3.00000      2940.00
      7137.25      15617.5      15.8000      3.00000      2940.00
      3380.62      2391.54     -23.7000      3.00000      2941.00
      6512.66      3123.48     -71.1000      3.00000      2941.00
      11178.1      13388.1     -31.6000      3.00000      2941.00
      12566.2      13330.3      86.9000      3.00000      2941.00
      6978.78      15602.0     -47.4000      3.00000      2941.00
      4737.96      1152.62      15.8000      3.00000      2942.00
      6288.20      3111.91     -126.400      3.00000      2942.00
      11205.9      13367.6     -31.6000      3.00000      2942.00
      12602.9      13333.2     -23.7000      3.00000      2942.00
      4351.90      14429.3     -197.500      3.00000      2942.00
      6340.46      2990.55     -63.2000      3.00000      2943.00
      5483.93      3796.15      31.6000      3.00000      2944.00
      12536.0      13296.8      15.8000      3.00000      2944.00
      6348.36      3239.80     -39.5000      3.00000      2946.00
      5575.37      5295.36     -23.7000      3.00000      2946.00
      5549.11      5274.20     -15.8000      3.00000      2947.00
      4036.91      1228.56      7.90000      3.00000      2948.00
      6237.11      3033.77     0.000000      3.00000      2948.00
      11151.0      13212.3     -15.8000      3.00000      2948.00
      9367.86      14901.5     -23.7000      3.00000      2948.00
      7103.90      15786.8     -31.6000      3.00000      2948.00
      3982.74      1218.92      39.5000      3.00000      2949.00
      6308.00      3042.07     -110.600      3.00000      2949.00
      1371.16      10248.6      23.7000      3.00000      2949.00
      7056.87      16192.5     -102.700      3.00000      2950.00
      7088.00      16087.0     -23.7000      3.00000      2951.00
      6343.79      3068.70     -15.8000      3.00000      2952.00
      12544.4      13341.0     -55.3000      3.00000      2952.00
      7069.38      16183.2     -23.7000      3.00000      2952.00
      12496.7      13317.0      31.6000      3.00000      2953.00
      4044.90      1138.85     -47.4000      3.00000      2954.00
      4964.00      10114.8      23.7000      3.00000      2954.00
      9324.08      16095.4     -7.90000      3.00000      2954.00
      7957.12      1109.48     -118.500      3.00000      2955.00
      4452.20      14730.8     -63.2000      3.00000      2955.00
      9419.58      16032.4     -39.5000      3.00000      2955.00
      6291.21      3139.95     -7.90000      3.00000      2956.00
      4809.62      10496.7     -79.0000      3.00000      2957.00
      4904.61      10640.3     -158.000      3.00000      2958.00
      5693.08      5117.40      47.4000      3.00000      2959.00
      4599.42      518.384      15.8000      3.00000      2960.00
      2588.22      2938.24     -79.0000      3.00000      2960.00
      14650.6      13022.9     -63.2000      3.00000      2960.00
      9109.45      13408.6      79.0000      3.00000      2960.00
      2868.95      14307.8      55.3000      3.00000      2960.00
      9307.09      14779.6     -47.4000      3.00000      2960.00
      7275.61      16195.6      110.600      3.00000      2960.00
      6540.44      3022.30     -39.5000      3.00000      2961.00
      9148.07      13260.8      7.90000      3.00000      2961.00
      12426.1      13310.3     -39.5000      3.00000      2961.00
      7082.58      16126.1      63.2000      3.00000      2961.00
      4495.25      380.540      7.90000      3.00000      2962.00
      6581.50      3014.33     -94.8000      3.00000      2962.00
      9328.07      13005.8     -7.90000      3.00000      2962.00
      14803.7      12933.9     -7.90000      3.00000      2962.00
      7169.02      16163.1     -55.3000      3.00000      2962.00
      3999.95      1218.74     -55.3000      3.00000      2963.00
      3993.45      5364.58     -63.2000      3.00000      2963.00
      506.867      9901.00     -632.000      3.00000      2963.00
      11327.3      13409.8     -94.8000      3.00000      2963.00
      7651.86      14459.0      55.3000      3.00000      2963.00
      11354.3      13197.3      23.7000      3.00000      2964.00
      12535.0      13357.4     -86.9000      3.00000      2964.00
      7259.30      15907.1     -15.8000      3.00000      2964.00
      1014.14      10185.3     -39.5000      3.00000      2965.00
      4288.58      736.448     -31.6000      3.00000      2966.00
      11056.9      13303.5     0.000000      3.00000      2966.00
      12480.8      13324.4     -31.6000      3.00000      2966.00
      7257.27      15943.8     -31.6000      3.00000      2966.00
      6741.40      3065.79     -47.4000      3.00000      2968.00
      11099.3      13115.6     -15.8000      3.00000      2968.00
      7184.81      15824.1     -23.7000      3.00000      2968.00
      6739.96      3068.83     -15.8000      3.00000      2969.00
      7461.73      14222.1      7.90000      3.00000      2969.00
      765.146      9803.23      23.7000      3.00000      2970.00
      5126.09      9788.20     -7.90000      3.00000      2970.00
      10884.1      13406.7     -15.8000      3.00000      2970.00
      9495.50      15302.1     -7.90000      3.00000      2970.00
      6994.31      15765.4      7.90000      3.00000      2970.00
      5158.83      10164.8      15.8000      3.00000      2971.00
      7216.46      15763.6     -39.5000      3.00000      2971.00
      9075.54      13522.6     0.000000      3.00000      2972.00
      16486.8      1514.06     -39.5000      3.00000      2973.00
      7317.22      14360.3     -7.90000      3.00000      2973.00
      12476.2      13317.6      15.8000      3.00000      2974.00
      7628.62      15061.1     -47.4000      3.00000      2974.00
      16140.9      2874.25     -86.9000      3.00000      2975.00
      8941.27      13873.8      71.1000      3.00000      2975.00
      4310.76      1294.59     -86.9000      3.00000      2976.00
      7385.43      14551.6      15.8000      3.00000      2976.00
      4700.84      541.501      79.0000      3.00000      2977.00
      9461.53      13636.1     -15.8000      3.00000      2977.00
      7295.56      14548.0     -23.7000      3.00000      2977.00
      7175.01      15762.1     -23.7000      3.00000      2977.00
      11199.9      13045.6     -63.2000      3.00000      2978.00
      7085.67      15693.7     -15.8000      3.00000      2978.00
      9440.36      13690.8      23.7000      3.00000      2979.00
      8205.19      1898.72     -79.0000      3.00000      2980.00
      2408.46      2868.74     -15.8000      3.00000      2980.00
      14816.9      12884.3     0.000000      3.00000      2980.00
      2395.87      2837.61     -15.8000      3.00000      2981.00
      9297.63      3425.40     -63.2000      3.00000      2981.00
      2548.22      15116.1      7.90000      3.00000      2981.00
      7050.87      15602.3      15.8000      3.00000      2981.00
      4077.38      10809.5      63.2000      3.00000      2982.00
      14909.1      12864.8     -55.3000      3.00000      2982.00
      9289.81      14841.5     -63.2000      3.00000      2982.00
      2659.68      15145.3      86.9000      3.00000      2982.00
      4684.63      10000.3     -63.2000      3.00000      2983.00
      14755.0      12833.6      31.6000      3.00000      2983.00
      2742.55      15096.4     -86.9000      3.00000      2983.00
      12560.3      13224.9      7.90000      3.00000      2984.00
      7320.84      14545.3      7.90000      3.00000      2984.00
      12480.6      13019.1      7.90000      3.00000      2985.00
      12684.8      13236.1     -63.2000      3.00000      2986.00
      12814.2      13247.2     -31.6000      3.00000      2987.00
      7322.09      14297.8      39.5000      3.00000      2987.00
      7085.63      15516.8     -55.3000      3.00000      2987.00
      9245.21      887.674     -31.6000      3.00000      2988.00
      8838.87      3377.67      15.8000      3.00000      2988.00
      7128.61      3277.37     -39.5000      3.00000      2989.00
      5018.37      9718.34     -86.9000      3.00000      2989.00
      2743.09      12529.1      632.000      3.00000      2989.00
      4435.92      723.494     -102.700      3.00000      2990.00
      4939.68      9672.16     0.000000      3.00000      2990.00
      7369.21      15045.9      31.6000      3.00000      2990.00
      9452.23      15381.4     -31.6000      3.00000      2990.00
      4580.50      644.906     -86.9000      3.00000      2991.00
      4759.48      9779.10     -31.6000      3.00000      2991.00
      7082.94      15637.0     -244.900      3.00000      2991.00
      4918.12      9870.09     -31.6000      3.00000      2992.00
      7336.08      15566.0     -86.9000      3.00000      2992.00
      3963.15      2058.87      142.200      3.00000      2993.00
      7123.23      15505.6     -205.400      3.00000      2993.00
      9159.36      836.525     -134.300      3.00000      2994.00
      16568.2      1049.79     -71.1000      3.00000      2994.00
      3702.53      1848.80      47.4000      3.00000      2994.00
      6984.86      2912.86     -31.6000      3.00000      2995.00
      12649.7      13299.8      7.90000      3.00000      2995.00
      5111.27      13480.7     -55.3000      3.00000      2995.00
      9110.97      2154.60     -63.2000      3.00000      2996.00
      7097.20      3033.87     -47.4000      3.00000      2996.00
      7229.49      2902.73      15.8000      3.00000      2997.00
      4809.37      9864.98      71.1000      3.00000      2997.00
      5210.61      13214.6      71.1000      3.00000      2997.00
      2889.22      14565.2      71.1000      3.00000      2997.00
      7122.08      15584.6     -47.4000      3.00000      2997.00
      6989.30      2754.60     -7.90000      3.00000      2998.00
      4736.60      9883.11     -23.7000      3.00000      2998.00
      7256.15      15348.9      197.500      3.00000      2998.00
      4755.00      9886.88     -7.90000      3.00000      2999.00
      7301.56      15421.5     -23.7000      3.00000      2999.00
      7098.78      15269.6     -47.4000      3.00000      3000.00
      7178.34      15296.8     -23.7000      3.00000      3001.00
      3022.29      11670.2      158.000      3.00000      3002.00
      16508.4      1114.18      94.8000      3.00000      3003.00
      6701.01      3183.76     -79.0000      3.00000      3003.00
      2832.82      14643.1     -134.300      3.00000      3003.00
      6982.23      3263.28     -71.1000      3.00000      3004.00
      7205.40      15391.2     -23.7000      3.00000      3005.00
      6638.44      2812.40     -7.90000      3.00000      3006.00
      7541.71      3911.20     -31.6000      3.00000      3006.00
      4123.92      477.247     -47.4000      3.00000      3007.00
      6794.53      2782.45     -142.200      3.00000      3007.00
      5654.52      4035.61     -55.3000      3.00000      3007.00
      2889.26      14589.1     0.000000      3.00000      3007.00
      5666.07      4009.58     -118.500      3.00000      3008.00
      5610.91      5116.63     -39.5000      3.00000      3008.00
      654.150      9548.62     -86.9000      3.00000      3008.00
      7294.78      15379.5     -71.1000      3.00000      3008.00
      7297.42      15320.0     -63.2000      3.00000      3009.00
      4356.74      1364.77      260.700      3.00000      3010.00
      7922.31      1729.24     -55.3000      3.00000      3010.00
      4198.34      10849.5     -47.4000      3.00000      3010.00
      2337.49      12994.6      150.100      3.00000      3010.00
      9123.26      13912.7     -39.5000      3.00000      3010.00
      5696.19      4027.31     -71.1000      3.00000      3011.00
      3652.92      2147.97     -7.90000      3.00000      3012.00
      7094.03      15302.5     -71.1000      3.00000      3012.00
      7153.29      15360.1      79.0000      3.00000      3013.00
      9071.74      13531.0      7.90000      3.00000      3014.00
      7142.09      15296.7     -55.3000      3.00000      3014.00
      5706.05      4075.95     -110.600      3.00000      3015.00
      7095.13      15347.3     -86.9000      3.00000      3015.00
      3160.81      10925.2     -55.3000      3.00000      3016.00
      9191.30      12800.3     0.000000      3.00000      3016.00
      7113.02      15169.4      15.8000      3.00000      3016.00
      5806.15      3852.22     -63.2000      3.00000      3017.00
      7540.29      3947.22     -134.300      3.00000      3017.00
      2257.23      13062.4     -47.4000      3.00000      3017.00
      7264.67      15269.2      15.8000      3.00000      3017.00
      8696.32      3031.12     -39.5000      3.00000      3018.00
      2368.02      13098.9     -71.1000      3.00000      3018.00
      7390.84      15244.3     -55.3000      3.00000      3018.00
      1776.90      10123.2     -15.8000      3.00000      3019.00
      2364.90      13188.2     -63.2000      3.00000      3019.00
      16171.9      1374.71      7.90000      3.00000      3020.00
      6181.54      4139.25      63.2000      3.00000      3020.00
      8264.79      4144.24      47.4000      3.00000      3020.00
      6439.68      3928.21     -63.2000      3.00000      3021.00
      2743.46      14951.8      205.400      3.00000      3021.00
      6636.54      16394.9      7.90000      3.00000      3021.00
      3770.78      10512.6     -15.8000      3.00000      3022.00
      7671.13      15197.4     -39.5000      3.00000      3022.00
      6771.17      16330.9      23.7000      3.00000      3022.00
      16158.0      1043.92      7.90000      3.00000      3023.00
      6779.58      16298.7     -23.7000      3.00000      3023.00
      9056.47      3648.07     -63.2000      3.00000      3024.00
      2724.11      14970.1     -39.5000      3.00000      3024.00
      6716.93      16308.8     -47.4000      3.00000      3024.00
      8694.64      2681.73      173.800      3.00000      3025.00
      8960.24      13548.5     -47.4000      3.00000      3025.00
      2720.98      14809.1      150.100      3.00000      3025.00
      4862.55      14846.1      86.9000      3.00000      3025.00
      1168.72      10709.5     -126.400      3.00000      3026.00
      4790.26      13579.6     -39.5000      3.00000      3026.00
      9339.25      13868.5      31.6000      3.00000      3026.00
      2689.69      14920.5     -31.6000      3.00000      3026.00
      4859.79      13719.0     -7.90000      3.00000      3027.00
      2705.55      15060.4      142.200      3.00000      3027.00
      13809.0      12498.6      39.5000      3.00000      3028.00
      4795.79      13787.3     -7.90000      3.00000      3028.00
      2723.64      14905.9      79.0000      3.00000      3028.00
      16263.3      1224.05      23.7000      3.00000      3029.00
      4758.89      13761.2     -94.8000      3.00000      3029.00
      7037.59      16326.0     -15.8000      3.00000      3029.00
      8948.21      3600.72     -31.6000      3.00000      3030.00
      9031.51      3526.37      39.5000      3.00000      3031.00
      2380.00      2979.08      79.0000      3.00000      3032.00
      9034.48      3505.31     -39.5000      3.00000      3032.00
      2529.97      1928.92      632.000      3.00000      3032.00
      3790.06      5262.16     -86.9000      3.00000      3032.00
      3740.93      5191.30      126.400      3.00000      3033.00
      11285.5      13128.3     -79.0000      3.00000      3033.00
      1635.42      10235.1      15.8000      3.00000      3034.00
      6187.16      3880.86     -118.500      3.00000      3035.00
      2838.32      11778.4     -7.90000      3.00000      3035.00
      9096.98      12931.8      15.8000      3.00000      3035.00
      5130.79      3994.83     -47.4000      3.00000      3036.00
      2502.73      11378.3     -47.4000      3.00000      3036.00
      2475.99      13473.0     -55.3000      3.00000      3036.00
      4757.58      13641.2     -15.8000      3.00000      3036.00
      2384.89      13432.2     -71.1000      3.00000      3037.00
      9205.51      3171.65     0.000000      3.00000      3038.00
      2457.14      11806.9      63.2000      3.00000      3038.00
      2373.41      13496.8     -39.5000      3.00000      3038.00
      3699.47      4804.42     -31.6000      3.00000      3040.00
      3643.73      4824.38     0.000000      3.00000      3041.00
      4753.16      9847.42     0.000000      3.00000      3041.00
      9107.07      3173.97     -55.3000      3.00000      3044.00
      3900.93      4732.58      31.6000      3.00000      3044.00
      4844.12      9916.42     -71.1000      3.00000      3044.00
      3811.49      4912.57     -23.7000      3.00000      3045.00
      9235.68      15532.7     0.000000      3.00000      3045.00
      2448.78      2918.40     -23.7000      3.00000      3046.00
      3790.29      5074.60     -23.7000      3.00000      3046.00
      7786.00      2102.05      23.7000      3.00000      3047.00
      3835.38      5172.43     -86.9000      3.00000      3047.00
      1262.33      9682.94     -63.2000      3.00000      3047.00
      6497.98      2874.94      71.1000      3.00000      3050.00
      3939.14      5122.66     -47.4000      3.00000      3050.00
      1801.94      10371.9     0.000000      3.00000      3050.00
      3505.37      1641.85     -71.1000      3.00000      3051.00
      8012.42      1804.16     -39.5000      3.00000      3051.00
      2533.52      2798.10      102.700      3.00000      3051.00
      3878.95      5183.80     -23.7000      3.00000      3051.00
      2204.04      11029.9     -47.4000      3.00000      3051.00
      16151.2      1392.28     0.000000      3.00000      3052.00
      3400.14      1749.83      31.6000      3.00000      3052.00
      2424.77      2562.12     -173.800      3.00000      3052.00
      2244.22      10865.1     -39.5000      3.00000      3052.00
      2469.29      2706.67     -86.9000      3.00000      3054.00
      2446.25      10909.7     -31.6000      3.00000      3054.00
      3741.16      1621.93      79.0000      3.00000      3055.00
      2303.59      2662.04      150.100      3.00000      3055.00
      2365.73      10896.3     -150.100      3.00000      3055.00
      3796.17      11919.4      94.8000      3.00000      3055.00
      9114.75      13606.3     -86.9000      3.00000      3057.00
      4080.31      5116.56     -102.700      3.00000      3059.00
      2245.43      10723.2     -15.8000      3.00000      3059.00
      4310.77      4868.63     -23.7000      3.00000      3060.00
      2460.28      10802.7     -23.7000      3.00000      3060.00
      4325.38      1288.02      7.90000      3.00000      3061.00
      2498.28      11097.5     -165.900      3.00000      3061.00
      9514.56      2240.52      237.000      3.00000      3062.00
      2499.39      10987.6      7.90000      3.00000      3062.00
      5922.85      3602.55      55.3000      3.00000      3063.00
      9220.06      14742.5     -55.3000      3.00000      3063.00
      2489.56      11028.3     -39.5000      3.00000      3064.00
      3448.33      1522.77     -158.000      3.00000      3065.00
      6919.30      15269.8     -118.500      3.00000      3065.00
      3522.02      1745.98      142.200      3.00000      3066.00
      16527.4      1000.68     -134.300      3.00000      3067.00
      9187.80      14413.1      150.100      3.00000      3068.00
      8075.17      1924.35      31.6000      3.00000      3070.00
      9317.79      14115.9     -142.200      3.00000      3071.00
      16334.6      1050.59     0.000000      3.00000      3072.00
      5604.65      5777.57     -23.7000      3.00000      3072.00
      1577.11      10181.8     -39.5000      3.00000      3072.00
      9182.78      14331.1     -142.200      3.00000      3073.00
      7966.52      1339.35      15.8000      3.00000      3074.00
      9088.82      14633.2      71.1000      3.00000      3074.00
      16397.9      875.694      31.6000      3.00000      3075.00
      16719.3      1923.49     -23.7000      3.00000      3075.00
      3005.46      14501.8      63.2000      3.00000      3076.00
      16440.3      531.590     -47.4000      3.00000      3077.00
      3985.59      1083.06      7.90000      3.00000      3077.00
      16589.4      2429.81     -55.3000      3.00000      3077.00
      8910.46      12357.5      23.7000      3.00000      3078.00
      7298.35      14622.1     -31.6000      3.00000      3078.00
      5945.92      4195.21     -47.4000      3.00000      3079.00
      5279.37      13968.5     -94.8000      3.00000      3079.00
      5589.56      5599.38      7.90000      3.00000      3080.00
      1785.52      10783.4      7.90000      3.00000      3080.00
      2715.07      11328.7      15.8000      3.00000      3080.00
      2630.70      11344.8     -63.2000      3.00000      3081.00
      9212.37      14945.8      39.5000      3.00000      3081.00
      3149.73      2227.49      118.500      3.00000      3082.00
      4575.15      10624.4     -23.7000      3.00000      3083.00
      4571.23      10542.4     -7.90000      3.00000      3084.00
      9084.03      15031.6     -7.90000      3.00000      3084.00
      7911.80      1675.09     -150.100      3.00000      3086.00
      4128.01      4457.09     -47.4000      3.00000      3086.00
      4582.86      10506.0     -39.5000      3.00000      3086.00
      3970.30      788.565     -150.100      3.00000      3087.00
      8017.67      1746.84      118.500      3.00000      3087.00
      4547.60      10641.5     -94.8000      3.00000      3087.00
      9160.31      4187.70      102.700      3.00000      3088.00
      7976.00      1658.77     -23.7000      3.00000      3089.00
      9045.32      4048.46     -31.6000      3.00000      3089.00
      4451.63      10566.8     -55.3000      3.00000      3089.00
      8758.88      4209.23     -55.3000      3.00000      3090.00
      6177.52      4259.23     -150.100      3.00000      3091.00
      4146.32      10891.2     -110.600      3.00000      3091.00
      4266.48      1301.83      55.3000      3.00000      3092.00
      4036.40      10962.6     -189.600      3.00000      3092.00
      5697.87      3751.37     -142.200      3.00000      3093.00
      2097.79      10958.4      15.8000      3.00000      3093.00
      5722.71      3782.59     -23.7000      3.00000      3094.00
      8940.17      4143.75     -31.6000      3.00000      3094.00
      5744.85      3833.68      47.4000      3.00000      3095.00
      1802.00      10430.3     -23.7000      3.00000      3095.00
      1901.39      13135.2     -15.8000      3.00000      3095.00
      16337.7      1451.94     0.000000      3.00000      3096.00
      7524.63      1715.30     -55.3000      3.00000      3096.00
      1844.71      10845.7      560.900      3.00000      3096.00
      4882.49      13859.2     -23.7000      3.00000      3096.00
      16384.7      572.239      15.8000      3.00000      3097.00
      1987.03      13102.4     -39.5000      3.00000      3097.00
      4950.90      13808.8     -79.0000      3.00000      3097.00
      1729.23      10366.4     -23.7000      3.00000      3098.00
      7433.14      1705.03     0.000000      3.00000      3099.00
      1632.12      10495.2     -47.4000      3.00000      3099.00
      16415.3      1725.48     -23.7000      3.00000      3100.00
      7692.45      2122.11      79.0000      3.00000      3100.00
      7831.17      3718.70      23.7000      3.00000      3100.00
      9120.08      4063.20      63.2000      3.00000      3100.00
      2410.70      10881.6     -79.0000      3.00000      3100.00
      4924.82      13821.7      63.2000      3.00000      3100.00
      7506.09      1800.16     -23.7000      3.00000      3101.00
      5155.50      4957.18      15.8000      3.00000      3101.00
      4126.23      10865.0     -86.9000      3.00000      3101.00
      4985.22      13799.1     -63.2000      3.00000      3101.00
      4573.28      1322.52      23.7000      3.00000      3102.00
      7502.91      1708.87     -158.000      3.00000      3102.00
      16513.3      1009.52     -86.9000      3.00000      3103.00
      5661.93      4007.59     -71.1000      3.00000      3103.00
      5922.28      3929.04      7.90000      3.00000      3104.00
      7173.49      4295.07      79.0000      3.00000      3104.00
      3142.33      10985.6     -189.600      3.00000      3104.00
      16409.6      1691.61      71.1000      3.00000      3105.00
      6040.08      4249.60     -63.2000      3.00000      3105.00
      9230.38      12952.8      102.700      3.00000      3106.00
      14557.5      12897.9     -63.2000      3.00000      3106.00
      5573.40      4229.53      173.800      3.00000      3107.00
      7812.13      1490.11      15.8000      3.00000      3108.00
      6160.27      4081.40      15.8000      3.00000      3108.00
      7743.22      1490.72      15.8000      3.00000      3109.00
      7813.16      1335.77     -63.2000      3.00000      3110.00
      7676.27      1518.70      221.200      3.00000      3111.00
      1877.67      10645.1      55.3000      3.00000      3111.00
      12306.5      13337.6     -110.600      3.00000      3111.00
      16135.3      1310.29      31.6000      3.00000      3112.00
      1614.64      10698.9      86.9000      3.00000      3112.00
      3962.70      925.570     -94.8000      3.00000      3114.00
      5501.08      5266.34      79.0000      3.00000      3114.00
      8138.66      1608.62      23.7000      3.00000      3115.00
      1574.66      10540.8     -118.500      3.00000      3115.00
      4927.07      13588.0      15.8000      3.00000      3115.00
      4079.74      769.626      23.7000      3.00000      3116.00
      8092.01      1571.43      31.6000      3.00000      3116.00
      16371.5      2119.63     -134.300      3.00000      3116.00
      1435.68      10518.8      23.7000      3.00000      3116.00
      1446.15      10363.0     -71.1000      3.00000      3117.00
      3460.13      1750.01     -7.90000      3.00000      3119.00
      8174.79      4106.60     -86.9000      3.00000      3119.00
      1541.12      10385.0     -39.5000      3.00000      3119.00
      16106.0      1846.26     -7.90000      3.00000      3120.00
      1564.20      10489.2     -39.5000      3.00000      3120.00
      2362.37      2709.31     0.000000      3.00000      3121.00
      2340.08      2736.68     -63.2000      3.00000      3122.00
      4992.82      14588.0      39.5000      3.00000      3122.00
      2290.16      1456.36      173.800      3.00000      3123.00
      2358.52      2695.97     -47.4000      3.00000      3123.00
      1286.52      10457.7     -23.7000      3.00000      3123.00
      2637.48      3128.64     -86.9000      3.00000      3124.00
      1308.15      10377.2     -31.6000      3.00000      3124.00
      2349.85      2715.69     -47.4000      3.00000      3125.00
      2359.40      2685.52      31.6000      3.00000      3126.00
      3212.19      14691.8      205.400      3.00000      3126.00
      16204.0      1264.54      126.400      3.00000      3127.00
      2312.30      2674.77     0.000000      3.00000      3127.00
      640.573      9693.34      442.400      3.00000      3127.00
      2265.71      12250.0      39.5000      3.00000      3127.00
      4850.77      13649.0     -7.90000      3.00000      3127.00
      2374.76      2703.40     -31.6000      3.00000      3128.00
      4890.37      13664.4     -15.8000      3.00000      3128.00
      16205.4      578.005     -197.500      3.00000      3129.00
      1921.51      11102.5      134.300      3.00000      3130.00
      12693.1      13182.0      7.90000      3.00000      3130.00
      9074.58      15618.1     -86.9000      3.00000      3131.00
      9216.75      15443.8      7.90000      3.00000      3132.00
      1921.17      10782.1     -39.5000      3.00000      3134.00
      7844.53      1323.72     -71.1000      3.00000      3135.00
      5483.62      4207.55     -118.500      3.00000      3137.00
      4175.90      1344.72     -39.5000      3.00000      3140.00
      4572.41      14583.5     -47.4000      3.00000      3140.00
      6355.01      3798.36     -31.6000      3.00000      3141.00
      16265.4      590.054     -142.200      3.00000      3142.00
      3609.04      1249.64      47.4000      3.00000      3142.00
      8211.13      1393.53     -31.6000      3.00000      3142.00
      1288.87      10334.6      63.2000      3.00000      3143.00
      3566.86      1245.28     -86.9000      3.00000      3144.00
      16346.0      1832.88     -47.4000      3.00000      3144.00
      2582.60      2758.70     0.000000      3.00000      3144.00
      16399.1      1853.38      79.0000      3.00000      3145.00
      2622.42      2894.60     0.000000      3.00000      3145.00
      5636.64      5448.20     -7.90000      3.00000      3145.00
      16429.2      2006.82      55.3000      3.00000      3146.00
      6090.29      3860.76     -39.5000      3.00000      3146.00
      5938.20      3776.33     0.000000      3.00000      3147.00
      5571.86      5316.60      7.90000      3.00000      3147.00
      16410.4      1752.63      15.8000      3.00000      3148.00
      6021.23      3625.13     -15.8000      3.00000      3148.00
      5744.89      5643.19     -79.0000      3.00000      3148.00
      4568.92      14460.0     0.000000      3.00000      3148.00
      16344.8      1810.67      379.200      3.00000      3149.00
      5577.31      5312.45      55.3000      3.00000      3149.00
      4548.77      14434.6      79.0000      3.00000      3149.00
      7139.82      2502.90     -142.200      3.00000      3150.00
      3940.19      15860.1      39.5000      3.00000      3150.00
      2673.61      2494.39     -15.8000      3.00000      3151.00
      16543.1      1637.19     -165.900      3.00000      3152.00
      2638.50      2477.58     -23.7000      3.00000      3152.00
      5468.90      5373.92     -15.8000      3.00000      3153.00
      16215.5      555.383     -94.8000      3.00000      3154.00
      2465.30      13888.3     -197.500      3.00000      3154.00
      7454.23      14641.3      63.2000      3.00000      3156.00
      16156.6      542.339      94.8000      3.00000      3158.00
      1227.64      10594.0      79.0000      3.00000      3158.00
      2690.72      13855.2     -47.4000      3.00000      3158.00
      1229.30      10656.8     -23.7000      3.00000      3159.00
      1870.10      10476.9      15.8000      3.00000      3160.00
      9402.86      15593.3      7.90000      3.00000      3160.00
      1727.13      10395.7     -15.8000      3.00000      3161.00
      7259.00      14450.7      15.8000      3.00000      3162.00
      2461.32      1380.64     -31.6000      3.00000      3163.00
      12466.3      13009.1      63.2000      3.00000      3163.00
      7284.58      14521.2     -15.8000      3.00000      3163.00
      6506.81      3293.69     -47.4000      3.00000      3164.00
      1682.38      10369.0     0.000000      3.00000      3164.00
      12019.8      12758.1     -79.0000      3.00000      3164.00
      7206.81      14487.6      23.7000      3.00000      3164.00
      6358.62      2988.58      47.4000      3.00000      3165.00
      1585.17      9688.31      47.4000      3.00000      3165.00
      12279.8      12789.1      23.7000      3.00000      3165.00
      6436.07      3240.38     0.000000      3.00000      3166.00
      12053.6      12949.4     -23.7000      3.00000      3166.00
      12267.1      12637.3     -79.0000      3.00000      3167.00
      7322.31      14494.2     -23.7000      3.00000      3167.00
      8979.44      15821.9     -158.000      3.00000      3167.00
      12492.1      12662.3     -79.0000      3.00000      3168.00
      12411.4      12731.5     -110.600      3.00000      3169.00
      7333.41      14445.5      39.5000      3.00000      3169.00
      7339.53      14485.6     -47.4000      3.00000      3170.00
      9466.57      15092.2     -15.8000      3.00000      3170.00
      3794.60      1872.92     -150.100      3.00000      3171.00
      1659.83      10070.7      47.4000      3.00000      3171.00
      7365.50      14512.8     -15.8000      3.00000      3171.00
      1650.37      10070.5     -31.6000      3.00000      3172.00
      12506.0      12772.1      197.500      3.00000      3172.00
      7388.83      14473.0     -47.4000      3.00000      3172.00
      11970.9      12941.6     -189.600      3.00000      3174.00
      7372.47      14392.4     -63.2000      3.00000      3174.00
      3607.99      1265.05      39.5000      3.00000      3176.00
      4530.84      9811.70     -165.900      3.00000      3177.00
      7373.59      14409.1     -31.6000      3.00000      3177.00
      9447.96      15026.8     -94.8000      3.00000      3177.00
      16286.9      1561.58      31.6000      3.00000      3181.00
      2564.06      2934.38     -110.600      3.00000      3181.00
      12258.0      13169.0     -79.0000      3.00000      3181.00
      9106.08      15496.3     -126.400      3.00000      3182.00
      12185.7      13270.9     -126.400      3.00000      3183.00
      9054.47      15417.1     -31.6000      3.00000      3183.00
      16448.0      1691.57      15.8000      3.00000      3184.00
      11740.1      12807.6     -7.90000      3.00000      3184.00
      7309.78      14408.1     -63.2000      3.00000      3184.00
      2709.37      15026.6      23.7000      3.00000      3185.00
      2039.94      1255.04     -71.1000      3.00000      3187.00
      16440.2      1882.97     -15.8000      3.00000      3187.00
      9048.71      15439.1      7.90000      3.00000      3187.00
      7120.24      2858.39     -71.1000      3.00000      3188.00
      4674.17      581.549     -47.4000      3.00000      3190.00
      2447.82      1109.39     -31.6000      3.00000      3190.00
      1798.50      10970.4     -15.8000      3.00000      3190.00
      9450.13      15235.6     -15.8000      3.00000      3190.00
      3524.80      6541.86      150.100      3.00000      3191.00
      9553.93      15095.3     0.000000      3.00000      3191.00
      4301.38      478.631      7.90000      3.00000      3192.00
      6315.71      3644.82     -79.0000      3.00000      3192.00
      6398.41      3625.90     -55.3000      3.00000      3193.00
      16409.1      1495.37     -237.000      3.00000      3194.00
      2597.97      1749.60     -102.700      3.00000      3194.00
      6295.63      3673.02     -23.7000      3.00000      3194.00
      12150.6      13303.6      15.8000      3.00000      3194.00
      16493.2      1751.94     -79.0000      3.00000      3195.00
      4531.80      585.284     -63.2000      3.00000      3196.00
      11774.6      13194.8     -39.5000      3.00000      3196.00
      2833.15      2861.93      308.100      3.00000      3197.00
      2691.53      14952.2     -23.7000      3.00000      3197.00
      16505.5      1643.22     -7.90000      3.00000      3198.00
      11549.1      13184.6     -23.7000      3.00000      3198.00
      11953.4      13150.2     -110.600      3.00000      3199.00
      2592.68      3058.56     -79.0000      3.00000      3201.00
      8662.56      4129.71     -94.8000      3.00000      3201.00
      5823.48      5455.40      118.500      3.00000      3202.00
      16595.1      1787.32     -55.3000      3.00000      3203.00
      6583.83      3090.07      7.90000      3.00000      3203.00
      11310.7      13200.6     -23.7000      3.00000      3204.00
      9468.43      15135.4     -134.300      3.00000      3205.00
      6298.44      3547.48      15.8000      3.00000      3206.00
      12006.2      13155.2     -15.8000      3.00000      3206.00
      2785.56      14956.2      7.90000      3.00000      3206.00
      4714.07      972.142      47.4000      3.00000      3207.00
      6316.01      3549.25      23.7000      3.00000      3207.00
      10929.7      12876.6     -47.4000      3.00000      3207.00
      12015.2      13027.4     -86.9000      3.00000      3207.00
      4695.75      591.103      31.6000      3.00000      3208.00
      7292.16      4317.44     -31.6000      3.00000      3208.00
      10992.4      12957.4      31.6000      3.00000      3208.00
      16108.8      2040.11     0.000000      3.00000      3210.00
      11042.1      12872.1     -94.8000      3.00000      3210.00
      12243.5      13444.4     -173.800      3.00000      3210.00
      2409.84      2976.83     -39.5000      3.00000      3211.00
      10990.1      12858.7     -63.2000      3.00000      3211.00
      4358.93      11229.5      466.100      3.00000      3212.00
      11086.9      12894.0     -31.6000      3.00000      3212.00
      12273.9      13326.5      23.7000      3.00000      3212.00
      6304.75      3817.46      7.90000      3.00000      3213.00
      2750.23      14956.2     -55.3000      3.00000      3213.00
      9158.27      13887.3      86.9000      3.00000      3214.00
      16515.3      2341.80     -173.800      3.00000      3215.00
      16271.6      546.722     -55.3000      3.00000      3216.00
      7477.01      4479.69     -102.700      3.00000      3216.00
      2627.46      14962.8      102.700      3.00000      3216.00
      4241.58      10356.4     -118.500      3.00000      3217.00
      2669.19      11613.2     0.000000      3.00000      3217.00
      5319.40      13703.5      71.1000      3.00000      3217.00
      6307.03      3551.38     -79.0000      3.00000      3218.00
      6017.88      3513.35     -15.8000      3.00000      3220.00
      7706.61      4237.51     -15.8000      3.00000      3221.00
      13815.6      12770.0     -7.90000      3.00000      3221.00
      9282.65      14547.6     -15.8000      3.00000      3221.00
      2723.60      14913.7      15.8000      3.00000      3221.00
      6354.15      3632.43     0.000000      3.00000      3222.00
      1264.38      10307.1     -23.7000      3.00000      3222.00
      13001.4      13195.7      110.600      3.00000      3222.00
      9345.96      14614.9     -15.8000      3.00000      3222.00
      7748.44      4398.99     -142.200      3.00000      3223.00
      12859.8      13139.6      7.90000      3.00000      3223.00
      7756.03      4401.41     -15.8000      3.00000      3224.00
      13764.0      12379.5     -39.5000      3.00000      3225.00
      12243.6      13438.7      63.2000      3.00000      3225.00
      2755.32      14947.8      63.2000      3.00000      3227.00
[truncated: 1,182,523 more chars]
