# Supplementary material for: Dynamic interactions between the RNA chaperone Hfq, small regulatory RNAs, and mRNAs in live bacterial cells
Source: eLife. 2021 Feb 22;10:e64207. doi: 10.7554/eLife.64207 (PMC7987339; doi:10.7554/eLife.64207)
Supplement: Source code 1. [file elife-64207-code1.zip › sptPALM_MSD_osd2/Test_data/Test_data_sptPALM_x_y_z_color_frame_1.txt]

      5047.32      7095.18     -47.4000      3.00000     0.000000
      13351.1      10505.1     -86.9000      3.00000     0.000000
      12314.4      16342.4     -23.7000      3.00000     0.000000
      4992.33      6935.74      189.600      3.00000      1.00000
      9628.02      14043.6      7.90000      3.00000      1.00000
      12268.7      16326.9     -31.6000      3.00000      1.00000
      15174.0      10644.7      47.4000      3.00000      4.00000
      4655.02      2211.44      23.7000      3.00000      7.00000
      12370.7      16619.7     -23.7000      3.00000      7.00000
      4652.76      2207.86     -39.5000      3.00000      8.00000
      12485.7      16658.9      15.8000      3.00000      8.00000
      4632.95      2191.67     -55.3000      3.00000      9.00000
      4664.48      2126.79     -134.300      3.00000      10.0000
      5206.65      6887.46      55.3000      3.00000      10.0000
      3999.12      8806.61     -31.6000      3.00000      14.0000
      5156.06      12029.5     -71.1000      3.00000      17.0000
      12675.6      16625.4     -31.6000      3.00000      24.0000
      5800.78      6401.55     -55.3000      3.00000      25.0000
      5793.96      6446.01     0.000000      3.00000      27.0000
      5712.90      6450.69     -23.7000      3.00000      28.0000
      15204.1      11956.6      86.9000      3.00000      28.0000
      935.180      6974.11     -31.6000      3.00000      29.0000
      5777.76      6449.06     -31.6000      3.00000      33.0000
      10660.4      10615.5      7.90000      3.00000      34.0000
      5828.81      6389.41     -71.1000      3.00000      37.0000
      5877.52      6357.98     -39.5000      3.00000      38.0000
      5824.73      6349.16     -39.5000      3.00000      39.0000
      5794.27      6415.72      7.90000      3.00000      40.0000
      5923.90      8832.01      7.90000      3.00000      42.0000
      13133.4      10404.3      15.8000      3.00000      50.0000
      12952.7      10280.8     -39.5000      3.00000      52.0000
      4575.97      1592.21      71.1000      3.00000      56.0000
      12457.2      9238.48      39.5000      3.00000      59.0000
      3049.87      8814.29     0.000000      3.00000      61.0000
      13588.7      10991.1     -39.5000      3.00000      63.0000
      4530.53      1901.20     -71.1000      3.00000      65.0000
      5195.73      8254.09     -632.000      3.00000      65.0000
      2953.00      8561.91     -39.5000      3.00000      65.0000
      13554.1      10878.7     -23.7000      3.00000      66.0000
      10866.0      12919.2     -15.8000      3.00000      67.0000
      2639.22      8540.83     -63.2000      3.00000      68.0000
      13508.1      10917.7     -79.0000      3.00000      68.0000
      10900.2      12984.0     -23.7000      3.00000      68.0000
      10922.6      13072.5      47.4000      3.00000      69.0000
      11042.7      13104.5     -23.7000      3.00000      70.0000
      5986.57      5481.56     -39.5000      3.00000      71.0000
      10980.7      13218.9     -23.7000      3.00000      71.0000
      6105.04      5369.24      7.90000      3.00000      72.0000
      16331.2      9444.53     -15.8000      3.00000      72.0000
      10957.9      13263.1     -15.8000      3.00000      72.0000
      16397.5      9589.27      15.8000      3.00000      73.0000
      10944.5      13239.5     -31.6000      3.00000      73.0000
      6078.80      5268.00      7.90000      3.00000      74.0000
      16193.8      9628.61      31.6000      3.00000      74.0000
      6130.14      5534.51     -23.7000      3.00000      75.0000
      16332.3      9535.66     0.000000      3.00000      76.0000
      10929.5      13230.1     -181.700      3.00000      76.0000
      10999.9      13199.1     -7.90000      3.00000      77.0000
      6175.40      5043.82     -86.9000      3.00000      78.0000
      16297.6      9718.85     0.000000      3.00000      78.0000
      10987.0      13241.9     -31.6000      3.00000      78.0000
      11806.8      3154.86      213.300      3.00000      79.0000
      5847.07      5451.24     -55.3000      3.00000      80.0000
      4892.23      8405.77     -31.6000      3.00000      80.0000
      13407.0      10907.6     -86.9000      3.00000      80.0000
      11156.4      13280.9      7.90000      3.00000      80.0000
      13412.1      10919.4      39.5000      3.00000      81.0000
      11151.0      13324.1     -23.7000      3.00000      81.0000
      3511.98      7554.53     -23.7000      3.00000      82.0000
      4855.26      8310.25      15.8000      3.00000      82.0000
      4870.08      8288.60     -63.2000      3.00000      82.0000
      13386.0      10922.3     -79.0000      3.00000      82.0000
      11143.0      13308.4     -47.4000      3.00000      82.0000
      4897.94      8297.65     -79.0000      3.00000      83.0000
      13388.2      10922.3     -39.5000      3.00000      83.0000
      11136.8      13284.8     -23.7000      3.00000      83.0000
      4909.17      8267.46      102.700      3.00000      84.0000
      11158.0      13286.6     -31.6000      3.00000      84.0000
      15878.0      11872.4      15.8000      3.00000      85.0000
      11154.9      13327.1     -31.6000      3.00000      85.0000
      13414.0      10839.5     0.000000      3.00000      86.0000
      13443.2      10890.0      23.7000      3.00000      87.0000
      5782.52      8521.82      55.3000      3.00000      88.0000
      1286.75      7277.90     -31.6000      3.00000      89.0000
      5991.71      8608.93     -63.2000      3.00000      89.0000
      2592.45      9124.57     -55.3000      3.00000      90.0000
      11817.8      13777.1     -23.7000      3.00000      90.0000
      5244.91      7739.08     -102.700      3.00000      91.0000
      2595.26      9093.13     -39.5000      3.00000      91.0000
      13404.9      10880.2     -31.6000      3.00000      91.0000
      11833.6      13738.1     -7.90000      3.00000      91.0000
      5044.30      8357.71     -7.90000      3.00000      92.0000
      2633.81      9160.27     -47.4000      3.00000      92.0000
      7686.47      3238.74      102.700      3.00000      93.0000
      13458.7      10868.1     -39.5000      3.00000      93.0000
      15886.3      11703.0     -15.8000      3.00000      93.0000
      7817.51      3213.56     -71.1000      3.00000      94.0000
      5111.89      6555.16      55.3000      3.00000      94.0000
      7609.42      3164.97     -15.8000      3.00000      96.0000
      15900.6      11734.3     -79.0000      3.00000      96.0000
      7511.94      3180.21     -71.1000      3.00000      97.0000
      15883.9      11739.2     -55.3000      3.00000      97.0000
      7465.56      3216.08     0.000000      3.00000      98.0000
      2601.03      9175.11     -39.5000      3.00000      98.0000
      13389.4      10880.1     -79.0000      3.00000      98.0000
      15864.0      11768.6      15.8000      3.00000      98.0000
      7530.50      3150.39     -39.5000      3.00000      99.0000
      13417.0      10867.5     -15.8000      3.00000      99.0000
      15899.8      11799.9     -55.3000      3.00000      99.0000
      4882.02      8246.01      31.6000      3.00000      100.000
      15900.0      11795.1      23.7000      3.00000      100.000
      1491.06      2570.44      94.8000      3.00000      101.000
      4914.37      8256.78     -31.6000      3.00000      101.000
      5953.60      8848.24     -23.7000      3.00000      101.000
      2611.26      9108.03     -142.200      3.00000      101.000
      13492.4      10877.1     -55.3000      3.00000      101.000
      15871.5      11757.6     0.000000      3.00000      101.000
      5116.11      6515.46     -7.90000      3.00000      102.000
      1579.00      7422.35      7.90000      3.00000      102.000
      4863.61      8242.48     -31.6000      3.00000      102.000
      5778.94      8845.05     -55.3000      3.00000      102.000
      7485.38      3075.93     -15.8000      3.00000      103.000
      4920.60      8396.28     -102.700      3.00000      103.000
      15900.6      11798.7      15.8000      3.00000      103.000
      7516.18      4679.08      47.4000      3.00000      104.000
      4834.13      8327.21      15.8000      3.00000      104.000
      15868.0      11760.0      15.8000      3.00000      104.000
      7343.54      4605.66     -15.8000      3.00000      105.000
      15894.1      11737.5     -47.4000      3.00000      105.000
      7346.59      4563.09      39.5000      3.00000      106.000
      15368.6      9922.67      15.8000      3.00000      106.000
      15841.2      11750.5     -39.5000      3.00000      106.000
      5079.15      6355.84     -47.4000      3.00000      107.000
      3428.41      6611.45     -47.4000      3.00000      107.000
      13482.8      10895.5     -31.6000      3.00000      107.000
      7530.89      4694.18     -126.400      3.00000      108.000
      4852.47      6284.05     -15.8000      3.00000      108.000
      12328.5      6418.56     -63.2000      3.00000      108.000
      3432.69      6722.15     -79.0000      3.00000      108.000
      4926.13      8281.49      15.8000      3.00000      108.000
      2588.29      9140.30     -79.0000      3.00000      108.000
      13530.4      10891.7      63.2000      3.00000      108.000
      7550.56      4400.84      86.9000      3.00000      109.000
      3496.16      6621.50      47.4000      3.00000      109.000
      5047.76      6606.14     -63.2000      3.00000      109.000
      7527.69      3279.07     -7.90000      3.00000      110.000
      3430.96      6695.44     -47.4000      3.00000      110.000
      1528.90      2601.26     -86.9000      3.00000      111.000
      3457.95      6766.48      31.6000      3.00000      111.000
      15890.4      11750.7     -94.8000      3.00000      111.000
      1496.59      2571.69     0.000000      3.00000      112.000
      4850.13      6719.25     0.000000      3.00000      112.000
      1411.68      2573.50     -94.8000      3.00000      113.000
      5477.91      6600.80      23.7000      3.00000      113.000
      4828.37      8448.12      7.90000      3.00000      113.000
      2703.97      9247.43     -39.5000      3.00000      113.000
      2679.89      9233.27     -23.7000      3.00000      115.000
      1360.16      7364.44     -15.8000      3.00000      116.000
      2675.71      9269.58     -55.3000      3.00000      116.000
      7335.42      3218.59     -71.1000      3.00000      118.000
      2691.08      9252.09      47.4000      3.00000      118.000
      2675.69      9258.25     -7.90000      3.00000      119.000
      2689.05      9232.55     -15.8000      3.00000      120.000
      3729.22      8276.45     -244.900      3.00000      121.000
      16478.9      9687.15     -86.9000      3.00000      122.000
      10411.4      12523.3      71.1000      3.00000      122.000
      2689.09      9293.28      7.90000      3.00000      123.000
      10389.7      12532.2     -31.6000      3.00000      123.000
      13066.1      15364.2     -7.90000      3.00000      123.000
      2650.23      9291.52     -39.5000      3.00000      124.000
      13147.2      15645.1     -39.5000      3.00000      124.000
      2661.76      9239.04     -79.0000      3.00000      125.000
      10885.8      12131.5     -71.1000      3.00000      125.000
      5366.52      6571.83      31.6000      3.00000      126.000
      2645.58      9247.25     -31.6000      3.00000      126.000
      11078.0      12161.5     -142.200      3.00000      126.000
      13240.1      15641.7     -47.4000      3.00000      126.000
      5749.33      8264.07     -86.9000      3.00000      127.000
      2704.78      9244.02     -39.5000      3.00000      127.000
      2640.28      9197.54     -39.5000      3.00000      128.000
      16455.8      9715.98     -31.6000      3.00000      128.000
      3582.49      8208.52      55.3000      3.00000      129.000
      2282.23      9239.63     -79.0000      3.00000      129.000
      16422.9      9773.49     -55.3000      3.00000      129.000
      12783.7      15634.6     -47.4000      3.00000      129.000
      5089.47      6697.34      276.500      3.00000      130.000
      2507.06      9363.47     -63.2000      3.00000      130.000
      10873.5      12067.5     -31.6000      3.00000      130.000
      11091.8      13501.9      165.900      3.00000      130.000
      1312.33      7270.24      79.0000      3.00000      131.000
      2680.68      9201.06     -39.5000      3.00000      131.000
      10905.0      11457.8     -7.90000      3.00000      132.000
      10916.5      13641.7     -7.90000      3.00000      132.000
      6820.43      2577.02      79.0000      3.00000      133.000
      16400.2      9724.85     -31.6000      3.00000      133.000
      4271.40      2440.33     -39.5000      3.00000      134.000
      11034.6      11677.4     -86.9000      3.00000      134.000
      4290.21      4563.94     -94.8000      3.00000      135.000
      1383.54      7236.71     0.000000      3.00000      135.000
      11139.8      11681.0     -79.0000      3.00000      135.000
      1392.02      7227.61     -15.8000      3.00000      136.000
      11035.9      11697.2     -15.8000      3.00000      136.000
      1316.15      7300.03      15.8000      3.00000      137.000
      1331.44      7189.69      7.90000      3.00000      138.000
      12714.0      15185.8     -47.4000      3.00000      138.000
      10919.2      11722.3      7.90000      3.00000      140.000
      4954.26      1782.87     -55.3000      3.00000      141.000
      6590.94      3078.33     -23.7000      3.00000      141.000
      10884.1      13465.4      39.5000      3.00000      141.000
      12557.1      15303.5     -47.4000      3.00000      141.000
      2444.59      9340.36     -47.4000      3.00000      142.000
      7183.04      3422.29     -110.600      3.00000      143.000
      2440.69      9372.85     0.000000      3.00000      143.000
      16437.5      9805.49     -31.6000      3.00000      143.000
      10887.0      13547.5     -39.5000      3.00000      143.000
      11575.1      16053.4     -39.5000      3.00000      144.000
      1296.95      7348.06      102.700      3.00000      145.000
      12673.1      15263.5     -31.6000      3.00000      145.000
      11582.3      16108.7     -71.1000      3.00000      145.000
      5288.90      5853.52     -31.6000      3.00000      146.000
      12901.2      15335.4     -47.4000      3.00000      146.000
      11691.1      16132.2     -15.8000      3.00000      146.000
      5446.06      5965.67     -15.8000      3.00000      147.000
      16475.7      9828.13     -189.600      3.00000      147.000
      12951.1      15370.3     -55.3000      3.00000      147.000
      6595.99      3112.96     0.000000      3.00000      148.000
      3497.75      8232.53      15.8000      3.00000      148.000
      16495.4      9707.42     -110.600      3.00000      148.000
      12846.3      15399.6      7.90000      3.00000      148.000
      4718.18      1624.18     -23.7000      3.00000      149.000
      1263.40      7290.02     -31.6000      3.00000      149.000
      3506.47      8306.50     -7.90000      3.00000      149.000
      4541.70      1716.90     -79.0000      3.00000      150.000
      6688.64      3061.19     -94.8000      3.00000      150.000
      2684.98      9546.11     -55.3000      3.00000      150.000
      13259.3      11472.6     -23.7000      3.00000      150.000
      11467.6      15543.9     -7.90000      3.00000      150.000
      4559.79      1613.32      55.3000      3.00000      151.000
      1116.63      7227.34     -31.6000      3.00000      152.000
      3592.25      8209.36     -63.2000      3.00000      152.000
      13247.8      11369.3     -47.4000      3.00000      152.000
      11901.6      15700.8     -63.2000      3.00000      152.000
      1164.69      7309.28     -15.8000      3.00000      153.000
      13290.1      11400.6     -86.9000      3.00000      153.000
      3626.24      8189.94     -31.6000      3.00000      154.000
      13345.9      11380.4     -23.7000      3.00000      154.000
      5135.50      9952.03     -63.2000      3.00000      155.000
      13359.5      11326.0     0.000000      3.00000      155.000
      3663.99      8222.65     -86.9000      3.00000      156.000
      13373.8      11369.8      7.90000      3.00000      156.000
      5119.77      6370.41     -31.6000      3.00000      157.000
      16462.4      9890.27     -31.6000      3.00000      158.000
      2681.40      9521.02     -331.800      3.00000      159.000
      13297.6      11286.1     -7.90000      3.00000      160.000
      11844.8      15861.7     -55.3000      3.00000      160.000
      6452.63      3271.55     -79.0000      3.00000      161.000
      3618.52      8264.63     -39.5000      3.00000      161.000
      6555.50      3124.92     -134.300      3.00000      162.000
      2849.23      9233.63     -23.7000      3.00000      162.000
      5338.59      6483.26     -94.8000      3.00000      163.000
      3713.61      8389.90     -39.5000      3.00000      163.000
      5479.60      6341.39     -31.6000      3.00000      165.000
      1245.23      7084.22     -63.2000      3.00000      165.000
      13456.6      11193.1     -7.90000      3.00000      165.000
      12142.8      16423.5     -71.1000      3.00000      165.000
      4843.71      7074.65      39.5000      3.00000      166.000
      13442.3      11277.8      7.90000      3.00000      166.000
      4802.99      3090.12     -55.3000      3.00000      167.000
      6608.85      3098.12     -118.500      3.00000      167.000
      13462.8      11218.4      15.8000      3.00000      167.000
      4593.37      3318.60     -632.000      3.00000      168.000
      13472.1      11156.8      31.6000      3.00000      168.000
      5399.39      6468.01      79.0000      3.00000      169.000
      13515.0      11122.1     -31.6000      3.00000      169.000
      4478.10      1470.55     -7.90000      3.00000      170.000
      6457.53      2860.14      7.90000      3.00000      170.000
      5652.66      8219.30      94.8000      3.00000      170.000
      5972.90      2776.96     -608.300      3.00000      171.000
      6185.19      8482.78     -31.6000      3.00000      171.000
      10861.2      11586.9      371.300      3.00000      171.000
      6615.01      2922.87     -31.6000      3.00000      172.000
      13026.8      4375.29      39.5000      3.00000      172.000
      6226.38      8513.12      63.2000      3.00000      172.000
      6449.69      2928.54     -31.6000      3.00000      173.000
      11812.7      3212.99     -79.0000      3.00000      173.000
      6469.45      2929.95     -15.8000      3.00000      174.000
      10911.0      11497.8     -7.90000      3.00000      174.000
      9035.14      13841.1     -23.7000      3.00000      174.000
      11922.9      16364.1     -55.3000      3.00000      174.000
      12831.8      5056.12     -39.5000      3.00000      175.000
      4890.22      8791.93     -55.3000      3.00000      176.000
      8480.86      14028.6      47.4000      3.00000      177.000
      7243.28      3019.24     -15.8000      3.00000      178.000
      6220.97      8509.92     -47.4000      3.00000      178.000
      10914.2      11469.2     -15.8000      3.00000      180.000
      12831.1      4550.25     -529.300      3.00000      181.000
      6982.76      2659.94     0.000000      3.00000      182.000
      6216.60      8606.58     -7.90000      3.00000      182.000
      6243.74      2779.73      55.3000      3.00000      183.000
      10768.5      9959.02     0.000000      3.00000      183.000
      12751.9      15194.5      15.8000      3.00000      183.000
      6846.30      2676.29      23.7000      3.00000      185.000
      14073.9      10566.7     0.000000      3.00000      185.000
      1600.13      7718.79     -71.1000      3.00000      186.000
      7878.74      2861.94     -632.000      3.00000      187.000
      2568.37      9531.14     -450.300      3.00000      187.000
      3568.31      8401.53      142.200      3.00000      189.000
      10847.6      11448.9     -47.4000      3.00000      189.000
      3481.49      8524.52      150.100      3.00000      190.000
      6593.56      2526.10     -31.6000      3.00000      191.000
      5329.16      6768.27     -7.90000      3.00000      191.000
      11618.5      16189.0     -205.400      3.00000      191.000
      5295.73      1498.58      86.9000      3.00000      193.000
      6672.12      2661.84      181.700      3.00000      193.000
      12273.2      15305.7     0.000000      3.00000      193.000
      6710.10      2413.50      15.8000      3.00000      194.000
      5820.11      5856.18     -23.7000      3.00000      194.000
      12867.5      11557.6      79.0000      3.00000      194.000
      6595.18      2483.80     -39.5000      3.00000      195.000
      4905.62      6834.24     -39.5000      3.00000      195.000
      6231.17      8727.43     -150.100      3.00000      195.000
      4947.48      6920.69     -55.3000      3.00000      196.000
      6758.58      2513.23     -126.400      3.00000      197.000
      6216.60      8664.47     -15.8000      3.00000      197.000
      12590.9      11691.5     -39.5000      3.00000      197.000
      6699.90      2512.77     -47.4000      3.00000      198.000
      6766.53      2679.97     -7.90000      3.00000      199.000
      8284.61      14073.5     -86.9000      3.00000      199.000
      5111.05      1830.59     -15.8000      3.00000      201.000
      12478.0      11989.8     -7.90000      3.00000      203.000
      5776.83      2747.78     -110.600      3.00000      204.000
      12494.7      11972.8      31.6000      3.00000      204.000
      6462.88      3303.36     -23.7000      3.00000      205.000
      13869.5      10564.9      55.3000      3.00000      205.000
      4668.03      8699.05     -71.1000      3.00000      206.000
      6232.63      8611.81     -23.7000      3.00000      206.000
      13916.5      10585.5      31.6000      3.00000      206.000
      10885.5      11465.4     -23.7000      3.00000      206.000
      11767.8      3972.78     -118.500      3.00000      208.000
      13878.4      10490.2     -63.2000      3.00000      208.000
      12010.7      13797.1      126.400      3.00000      208.000
      14095.1      10209.3      79.0000      3.00000      211.000
      11738.4      3977.08     -316.000      3.00000      212.000
      13796.5      10541.1     -86.9000      3.00000      212.000
      11956.2      13778.4      15.8000      3.00000      212.000
      13748.5      10533.7     -308.100      3.00000      213.000
      4692.45      1963.86     -63.2000      3.00000      215.000
      13956.1      10546.4     -23.7000      3.00000      215.000
      7226.65      3530.22     -31.6000      3.00000      216.000
      6217.24      8530.02     -126.400      3.00000      216.000
      4170.60      10651.7     -63.2000      3.00000      216.000
      5687.05      8949.43     -39.5000      3.00000      217.000
      11926.7      13798.9      7.90000      3.00000      217.000
      5692.03      8846.12     -118.500      3.00000      218.000
      10895.2      11474.2     0.000000      3.00000      218.000
      11886.1      13778.6      23.7000      3.00000      218.000
      13938.7      10490.5     -7.90000      3.00000      219.000
      11934.7      13799.6     0.000000      3.00000      219.000
      10881.0      11515.3     -79.0000      3.00000      220.000
      12030.3      13779.2      23.7000      3.00000      221.000
      2961.47      3365.92     -126.400      3.00000      222.000
      11926.6      13787.0      47.4000      3.00000      222.000
      2944.64      3171.75     -55.3000      3.00000      223.000
      7631.28      3348.78     -134.300      3.00000      223.000
      11976.1      13774.6     0.000000      3.00000      223.000
      1118.40      7191.41     -86.9000      3.00000      224.000
      6186.10      8635.58     -39.5000      3.00000      224.000
      11945.6      13760.1     -23.7000      3.00000      224.000
      6186.97      8717.17     0.000000      3.00000      225.000
      5262.73      6031.43     -513.500      3.00000      226.000
      13814.3      10520.6     -15.8000      3.00000      226.000
      11988.9      13803.5      55.3000      3.00000      226.000
      5137.94      2306.17     -23.7000      3.00000      227.000
      7658.21      3444.53      23.7000      3.00000      227.000
      14005.7      10596.5      79.0000      3.00000      227.000
      5061.03      2340.29     -23.7000      3.00000      228.000
      7706.11      3380.63     0.000000      3.00000      228.000
      7837.07      3421.55     -31.6000      3.00000      229.000
      3557.38      3201.59      15.8000      3.00000      230.000
      12775.0      4392.40      31.6000      3.00000      230.000
      6164.63      8656.55      15.8000      3.00000      230.000
      11932.1      13771.3     0.000000      3.00000      230.000
      3505.54      3284.28     -39.5000      3.00000      231.000
      5083.09      8582.92     -79.0000      3.00000      231.000
      6230.04      8650.64     -31.6000      3.00000      231.000
      9956.34      12013.0     -23.7000      3.00000      231.000
      11943.5      13806.1     -47.4000      3.00000      231.000
      11708.9      16077.5      63.2000      3.00000      231.000
      3362.77      3221.44      39.5000      3.00000      232.000
      6226.40      8605.13     -55.3000      3.00000      232.000
      9963.56      12049.3      7.90000      3.00000      232.000
      6216.44      8633.19     -15.8000      3.00000      233.000
      9927.53      12055.4     -47.4000      3.00000      233.000
      13364.8      10195.7     -47.4000      3.00000      234.000
      9973.09      12102.6      7.90000      3.00000      234.000
      6672.35      2794.35     -126.400      3.00000      235.000
      3297.56      3148.95     -7.90000      3.00000      235.000
      10068.2      12051.3     -15.8000      3.00000      235.000
      13662.6      9105.65      31.6000      3.00000      236.000
      13704.1      9078.08     -31.6000      3.00000      237.000
      6843.40      2731.23     -118.500      3.00000      238.000
      7593.65      3398.95     -15.8000      3.00000      238.000
      15940.8      11798.9     -23.7000      3.00000      238.000
      3854.75      6018.48     -31.6000      3.00000      239.000
      3277.53      3351.72     0.000000      3.00000      240.000
      6669.82      4918.74     -86.9000      3.00000      240.000
      11244.1      13229.6     -39.5000      3.00000      240.000
      11511.5      3043.48     -118.500      3.00000      241.000
      3079.95      3224.91      15.8000      3.00000      241.000
      6742.79      4946.04     -31.6000      3.00000      241.000
      11211.1      13249.7      23.7000      3.00000      241.000
      13457.8      15814.1      7.90000      3.00000      241.000
      11692.7      2981.83     -150.100      3.00000      242.000
      11149.9      13271.9     -71.1000      3.00000      242.000
      13451.2      15892.1     -39.5000      3.00000      242.000
      11696.8      16119.0     -47.4000      3.00000      242.000
      11834.4      13778.5      15.8000      3.00000      243.000
      6707.02      4923.15     -23.7000      3.00000      244.000
      12048.3      7030.95      39.5000      3.00000      244.000
      13631.7      9197.10      79.0000      3.00000      244.000
      3151.65      3143.98     -23.7000      3.00000      245.000
      6778.51      4913.75     -63.2000      3.00000      245.000
      13518.8      9063.37     -71.1000      3.00000      245.000
      11181.3      13272.0     -47.4000      3.00000      245.000
      6779.08      4873.10     -15.8000      3.00000      246.000
      11231.7      13279.5     0.000000      3.00000      246.000
      13597.2      9059.01      7.90000      3.00000      247.000
      11148.9      13373.1      23.7000      3.00000      247.000
      15876.4      11823.7      7.90000      3.00000      248.000
      15829.8      11810.0      7.90000      3.00000      249.000
      10246.2      14086.0     -31.6000      3.00000      249.000
      13432.7      16025.6     -23.7000      3.00000      249.000
      10807.1      10865.8      371.300      3.00000      250.000
      11837.6      3206.25     -55.3000      3.00000      251.000
      12982.1      4698.78      102.700      3.00000      251.000
      12380.2      6383.01     -189.600      3.00000      251.000
      12471.8      6629.12     -7.90000      3.00000      252.000
      10940.8      11509.5     -7.90000      3.00000      253.000
      11113.4      13227.2     -39.5000      3.00000      253.000
      11866.3      13825.2     -39.5000      3.00000      253.000
      6524.15      4907.48     -94.8000      3.00000      254.000
      10891.7      11520.6      102.700      3.00000      254.000
      11903.1      13836.2     -7.90000      3.00000      254.000
      11749.7      16141.1     -118.500      3.00000      254.000
      6602.04      4787.90     -23.7000      3.00000      255.000
      11882.0      13794.7     -23.7000      3.00000      255.000
      6554.02      4825.73     -118.500      3.00000      257.000
      2947.38      7433.10     -55.3000      3.00000      257.000
      11168.1      13191.5     -23.7000      3.00000      257.000
      6603.32      4799.15     -23.7000      3.00000      258.000
      11169.3      13167.5     -39.5000      3.00000      258.000
      11881.7      13843.3     -31.6000      3.00000      258.000
      11833.3      13798.5     -23.7000      3.00000      259.000
      9132.44      14307.6     -15.8000      3.00000      260.000
      1154.94      7141.04      7.90000      3.00000      261.000
      4429.73      9117.19     -23.7000      3.00000      261.000
      11995.2      13752.6     -205.400      3.00000      261.000
      12840.7      4533.53     -79.0000      3.00000      262.000
      10000.1      12213.3     0.000000      3.00000      262.000
      11853.5      13821.7     -47.4000      3.00000      262.000
      10814.8      10723.7     -55.3000      3.00000      263.000
      9946.84      12169.9     -23.7000      3.00000      263.000
      10808.3      10810.6     -23.7000      3.00000      264.000
      10026.5      12250.4      7.90000      3.00000      264.000
      11879.9      13833.6     -15.8000      3.00000      264.000
      11869.7      13847.1     -39.5000      3.00000      265.000
      10724.5      10793.9     -7.90000      3.00000      266.000
      11578.2      2643.65      55.3000      3.00000      267.000
      11197.0      13198.5      39.5000      3.00000      267.000
      11937.5      13889.7      7.90000      3.00000      267.000
      11921.1      13860.6     0.000000      3.00000      268.000
      13791.6      7679.48      71.1000      3.00000      269.000
      10744.3      10833.2     -31.6000      3.00000      269.000
      11886.1      13795.2     -7.90000      3.00000      269.000
      11885.6      13793.6     -7.90000      3.00000      269.000
      10774.0      10770.5     -15.8000      3.00000      271.000
      11712.1      2634.21     -55.3000      3.00000      272.000
      10797.8      10793.7     0.000000      3.00000      272.000
      6629.77      4750.06     -55.3000      3.00000      273.000
      1114.24      7263.64     -31.6000      3.00000      273.000
      10668.9      10656.3      47.4000      3.00000      273.000
      11900.3      13828.2     -86.9000      3.00000      273.000
      3753.34      3162.34      79.0000      3.00000      274.000
      10735.1      10814.3     -71.1000      3.00000      274.000
      11905.7      13847.2     -15.8000      3.00000      274.000
      1184.63      7174.95      102.700      3.00000      275.000
      5090.67      9142.44     -63.2000      3.00000      275.000
      12910.4      4451.36     -23.7000      3.00000      276.000
      11902.7      13832.7     -39.5000      3.00000      276.000
      1069.85      7717.14     -7.90000      3.00000      277.000
      5058.24      7881.53     -79.0000      3.00000      277.000
      11736.2      2700.76     -15.8000      3.00000      278.000
      11945.6      13863.8      7.90000      3.00000      278.000
      10925.3      10829.4     -308.100      3.00000      279.000
      11187.4      13148.4     0.000000      3.00000      279.000
      6544.77      4752.85     -118.500      3.00000      280.000
      10261.3      11404.2     -71.1000      3.00000      280.000
      11875.7      13759.2     0.000000      3.00000      280.000
      6543.05      4742.10      15.8000      3.00000      281.000
      5146.92      9215.32     0.000000      3.00000      281.000
      10759.9      10831.7     -39.5000      3.00000      281.000
      10759.2      10831.1     -39.5000      3.00000      281.000
      11910.4      13763.1     -15.8000      3.00000      281.000
      1057.95      7654.95     0.000000      3.00000      282.000
      14161.5      9101.95     -15.8000      3.00000      282.000
      5292.69      9756.29      23.7000      3.00000      282.000
      10170.8      11429.6     -23.7000      3.00000      282.000
      11959.9      13783.8     -39.5000      3.00000      282.000
      11702.7      16116.4     -86.9000      3.00000      282.000
      14197.6      9026.02     -244.900      3.00000      283.000
      5280.55      9611.63      7.90000      3.00000      283.000
      12090.0      13607.1     -86.9000      3.00000      283.000
      6612.80      4728.10     -47.4000      3.00000      284.000
      2834.09      9233.60      15.8000      3.00000      284.000
      14135.5      9061.90     -31.6000      3.00000      284.000
      5220.61      9371.76      31.6000      3.00000      284.000
      10021.5      11455.4     0.000000      3.00000      284.000
      11920.9      13789.5      7.90000      3.00000      284.000
      12444.9      4426.82     -39.5000      3.00000      285.000
      1089.89      7752.89     -15.8000      3.00000      285.000
      9958.13      11477.2     -15.8000      3.00000      285.000
      5562.31      7461.21     -102.700      3.00000      286.000
      10309.7      11061.2     -31.6000      3.00000      286.000
      10778.0      10749.7      7.90000      3.00000      287.000
      1221.69      7083.57      79.0000      3.00000      288.000
      10259.2      11051.7     -23.7000      3.00000      288.000
      3506.25      3596.70     -126.400      3.00000      289.000
      10307.1      11036.3     -86.9000      3.00000      289.000
      3474.06      3522.75      55.3000      3.00000      290.000
      6564.78      4746.82      31.6000      3.00000      290.000
      10268.1      11037.4     -15.8000      3.00000      290.000
      12151.0      13696.0      47.4000      3.00000      290.000
      10628.9      13783.9      79.0000      3.00000      290.000
      6574.84      4810.20     -7.90000      3.00000      291.000
      5529.82      7215.09     -39.5000      3.00000      291.000
      5590.15      7753.50     -71.1000      3.00000      292.000
      10276.7      11116.9     -39.5000      3.00000      292.000
      13631.3      10209.1     -47.4000      3.00000      293.000
      10320.7      11059.4     -39.5000      3.00000      293.000
      12171.8      13760.1     -31.6000      3.00000      293.000
      11759.1      16097.8     -63.2000      3.00000      293.000
      10290.9      11019.0     -23.7000      3.00000      294.000
      2875.63      3442.70     -7.90000      3.00000      296.000
      1172.51      7402.85     0.000000      3.00000      296.000
      10323.1      11087.0     -94.8000      3.00000      296.000
      2836.59      3434.33     -47.4000      3.00000      297.000
      12289.0      9705.70     -55.3000      3.00000      297.000
      11998.0      13729.4     -142.200      3.00000      297.000
      2761.17      3280.15     -47.4000      3.00000      298.000
      6015.90      8728.56      86.9000      3.00000      298.000
      10802.9      10774.5     -7.90000      3.00000      298.000
      2713.12      3051.49     -63.2000      3.00000      299.000
      13535.1      10253.7     -300.200      3.00000      299.000
      10317.5      11074.7     -31.6000      3.00000      299.000
      12103.3      9699.24     -94.8000      3.00000      300.000
      10260.7      11122.7     -31.6000      3.00000      300.000
      5884.03      8500.87     -118.500      3.00000      301.000
      12174.2      9803.68     -39.5000      3.00000      301.000
      13668.6      10264.4     -15.8000      3.00000      301.000
      466.802      6567.82     -7.90000      3.00000      302.000
      12058.0      10070.0      7.90000      3.00000      302.000
      13647.7      10247.4     -39.5000      3.00000      302.000
      9978.73      13973.3      158.000      3.00000      302.000
      6602.47      4747.54     -71.1000      3.00000      303.000
      12123.6      10186.6     -39.5000      3.00000      303.000
      12135.2      10164.4     -244.900      3.00000      304.000
      13710.4      10221.4     -31.6000      3.00000      304.000
      5612.25      5631.90     -23.7000      3.00000      305.000
      12311.3      10229.6     0.000000      3.00000      305.000
      10495.2      12910.8      23.7000      3.00000      305.000
      5492.14      5766.51     -47.4000      3.00000      306.000
      12393.8      10216.6     0.000000      3.00000      306.000
      12821.5      13873.3     -63.2000      3.00000      306.000
      5543.60      5623.81     -55.3000      3.00000      307.000
      1036.53      7225.20     -23.7000      3.00000      307.000
      837.755      3452.48      173.800      3.00000      308.000
      2544.82      3514.63      55.3000      3.00000      308.000
      12343.1      9987.63     -102.700      3.00000      308.000
      6630.51      4813.23      55.3000      3.00000      309.000
      12287.5      9937.12     -15.8000      3.00000      309.000
      2432.35      3500.48     -434.500      3.00000      310.000
      6591.58      4820.27      31.6000      3.00000      310.000
      12746.8      10094.5     -118.500      3.00000      310.000
      10251.1      11154.1     -102.700      3.00000      310.000
      13230.5      11964.4     -102.700      3.00000      310.000
      2431.06      3323.34      31.6000      3.00000      311.000
      5524.53      6248.52     -173.800      3.00000      311.000
      10281.5      11133.7     -31.6000      3.00000      311.000
      13288.3      11975.4     -15.8000      3.00000      311.000
      12305.1      14064.9     0.000000      3.00000      311.000
      6624.32      4775.61     -31.6000      3.00000      312.000
      2422.22      7684.08      15.8000      3.00000      312.000
      13715.2      10159.5     -23.7000      3.00000      312.000
      13361.1      11925.3     -86.9000      3.00000      312.000
      6666.08      4743.80     -110.600      3.00000      313.000
      2430.61      6929.96     -63.2000      3.00000      313.000
      13722.9      10136.9     -47.4000      3.00000      313.000
      13377.7      11882.2     -39.5000      3.00000      313.000
      1752.56      4331.38     -94.8000      3.00000      314.000
      13794.7      10175.4     -71.1000      3.00000      314.000
      13737.3      10138.6     -23.7000      3.00000      315.000
      6638.54      4779.16      7.90000      3.00000      317.000
      13712.6      10114.1     -7.90000      3.00000      317.000
      11082.1      2567.63      55.3000      3.00000      319.000
      6609.29      4741.20     -102.700      3.00000      320.000
      6582.69      4815.73      31.6000      3.00000      321.000
      10470.4      12980.5      39.5000      3.00000      321.000
      3272.25      3464.36     -23.7000      3.00000      322.000
      5574.80      5871.67     0.000000      3.00000      322.000
      10352.0      11153.8     -15.8000      3.00000      322.000
      11783.8      16074.1     -31.6000      3.00000      322.000
      6185.75      8574.67      31.6000      3.00000      324.000
      5566.32      6065.39     -55.3000      3.00000      325.000
      13814.8      10139.8     -47.4000      3.00000      325.000
      3355.24      3320.36     -134.300      3.00000      326.000
      6701.82      4764.58     -7.90000      3.00000      326.000
      5450.71      6130.67      7.90000      3.00000      326.000
      13783.1      10255.5     -23.7000      3.00000      326.000
      3213.88      3403.80      15.8000      3.00000      327.000
      5405.56      5967.27     -23.7000      3.00000      327.000
      13688.8      10173.7     -39.5000      3.00000      327.000
      10479.6      12908.2      23.7000      3.00000      327.000
      3342.89      3288.36     -71.1000      3.00000      328.000
      6737.61      4902.25      15.8000      3.00000      328.000
      5313.87      6043.94     -55.3000      3.00000      328.000
      2647.98      9213.62      7.90000      3.00000      328.000
      13777.4      10281.8     -31.6000      3.00000      328.000
      10400.1      12949.0     -63.2000      3.00000      328.000
      11752.9      16062.0     -7.90000      3.00000      328.000
      1552.97      5705.39     -55.3000      3.00000      329.000
      13807.0      10203.5     -39.5000      3.00000      329.000
      10379.4      12921.3     -15.8000      3.00000      329.000
      13848.8      10158.1      7.90000      3.00000      330.000
      10375.8      12903.1     -31.6000      3.00000      330.000
      12427.5      4293.51     -31.6000      3.00000      331.000
      6741.63      4799.27      15.8000      3.00000      331.000
      5581.40      8914.01     -63.2000      3.00000      331.000
      13801.8      10175.2      63.2000      3.00000      331.000
      10354.4      12907.2     -31.6000      3.00000      331.000
      6629.05      4812.24     -23.7000      3.00000      332.000
      6037.34      5911.42     -39.5000      3.00000      332.000
      13766.1      10151.2     -7.90000      3.00000      332.000
      6681.00      4848.90     -71.1000      3.00000      333.000
      6003.38      5896.20     -110.600      3.00000      333.000
      12098.2      3725.61     -86.9000      3.00000      337.000
      5606.95      8926.96     -23.7000      3.00000      337.000
      9328.09      13782.8     -79.0000      3.00000      337.000
      4006.67      9833.67     -173.800      3.00000      338.000
      9634.42      13734.5     -55.3000      3.00000      338.000
      5731.52      5417.02      23.7000      3.00000      339.000
      5527.57      8923.42     -102.700      3.00000      339.000
      6645.39      4860.51      39.5000      3.00000      340.000
      13931.0      15638.4     -55.3000      3.00000      340.000
      11746.0      16077.8     -15.8000      3.00000      340.000
      12374.5      3680.24     -23.7000      3.00000      341.000
      5575.10      8931.89     -31.6000      3.00000      341.000
      14794.0      10663.3     -63.2000      3.00000      341.000
      11220.0      13230.9     -39.5000      3.00000      341.000
      13958.2      15590.0     -23.7000      3.00000      341.000
      11777.5      16046.5     -63.2000      3.00000      341.000
      12134.9      3836.61     -31.6000      3.00000      342.000
      2645.85      9281.15     -110.600      3.00000      342.000
      13922.5      15590.0     -7.90000      3.00000      342.000
      11753.0      16089.9      7.90000      3.00000      342.000
      3470.39      3485.31     -47.4000      3.00000      343.000
      12115.2      3677.99     -47.4000      3.00000      343.000
      6672.48      4893.47     -63.2000      3.00000      343.000
      5773.58      9201.14     -23.7000      3.00000      343.000
      10220.0      11411.6     -15.8000      3.00000      343.000
      10275.6      11494.4     -23.7000      3.00000      344.000
      5633.29      9191.79     -158.000      3.00000      345.000
      4129.06      1923.64     -47.4000      3.00000      346.000
      6655.87      4872.74     -15.8000      3.00000      346.000
      10902.7      11437.9      7.90000      3.00000      346.000
      5629.06      9015.63     -15.8000      3.00000      347.000
      10143.4      11888.2     -39.5000      3.00000      347.000
      5723.35      5588.32     -63.2000      3.00000      348.000
      5619.52      9039.79     -23.7000      3.00000      348.000
      10216.9      11781.1      7.90000      3.00000      348.000
      5616.67      9055.24     0.000000      3.00000      349.000
      12253.1      3611.01      63.2000      3.00000      350.000
      5623.63      9066.75     -79.0000      3.00000      350.000
      13769.5      10739.0      63.2000      3.00000      351.000
      5039.63      2175.52     -110.600      3.00000      352.000
      5582.62      9102.55     -71.1000      3.00000      352.000
      13732.7      10607.3      63.2000      3.00000      352.000
      11121.7      13262.4      7.90000      3.00000      352.000
      6543.81      4861.75      23.7000      3.00000      353.000
      11203.0      13323.7      7.90000      3.00000      353.000
      6638.04      5033.96     -126.400      3.00000      354.000
      5569.48      9060.01     -47.4000      3.00000      354.000
      6524.65      4984.26     -31.6000      3.00000      355.000
      11170.6      13335.5     -47.4000      3.00000      355.000
      6585.15      5020.79      158.000      3.00000      356.000
      13672.7      10543.6      55.3000      3.00000      356.000
      6663.88      5026.37      71.1000      3.00000      360.000
      13374.9      10742.3     -15.8000      3.00000      360.000
      2205.46      3263.66     0.000000      3.00000      361.000
      6654.29      4902.39     -181.700      3.00000      361.000
      13301.2      6784.73     -7.90000      3.00000      361.000
      5631.98      6363.34     -221.200      3.00000      362.000
      2675.83      9264.94     -23.7000      3.00000      362.000
      13594.9      10790.9     0.000000      3.00000      362.000
      12907.9      11570.7     -7.90000      3.00000      362.000
      10958.2      13423.8      15.8000      3.00000      362.000
      8911.69      13694.6      31.6000      3.00000      362.000
      12841.2      11577.9      7.90000      3.00000      363.000
      11792.2      16109.2     -39.5000      3.00000      363.000
      5807.59      6230.12     -79.0000      3.00000      364.000
      13721.2      10840.6     -23.7000      3.00000      364.000
      12899.7      11571.7     0.000000      3.00000      364.000
      13901.1      10677.7     -15.8000      3.00000      365.000
      13956.9      10645.8     -7.90000      3.00000      366.000
      9059.40      14132.0     -39.5000      3.00000      366.000
      14047.9      10665.0     -47.4000      3.00000      367.000
      13100.7      11635.9      39.5000      3.00000      367.000
      13078.3      11593.9     -55.3000      3.00000      368.000
      1817.63      3144.76      15.8000      3.00000      369.000
      2878.71      3385.68      39.5000      3.00000      369.000
      16225.6      12065.4     -7.90000      3.00000      369.000
      8788.02      13761.8     -63.2000      3.00000      369.000
      2878.80      3364.35      71.1000      3.00000      370.000
      6770.85      5174.78     -86.9000      3.00000      370.000
      5289.06      8671.87     -126.400      3.00000      370.000
      14306.6      10269.2      7.90000      3.00000      370.000
      13038.9      11571.1     -7.90000      3.00000      370.000
      6612.41      4892.03     -110.600      3.00000      371.000
      6566.88      14081.0      31.6000      3.00000      371.000
      2883.69      3258.27      63.2000      3.00000      372.000
      6591.67      4943.96      7.90000      3.00000      372.000
      13352.0      15554.4      39.5000      3.00000      372.000
      6904.87      3638.65      39.5000      3.00000      373.000
      5450.53      6098.61      15.8000      3.00000      373.000
      2866.47      3387.49     -79.0000      3.00000      374.000
      6885.03      3675.66     0.000000      3.00000      374.000
      5550.71      6109.21     -63.2000      3.00000      374.000
      16340.4      11786.2     -39.5000      3.00000      374.000
      1777.49      3011.97     -102.700      3.00000      375.000
      6518.88      4873.26      31.6000      3.00000      375.000
      5482.13      6210.87     -23.7000      3.00000      375.000
      5594.77      5964.18     -102.700      3.00000      376.000
      14827.5      8165.60     -7.90000      3.00000      376.000
      5706.05      6295.30     -31.6000      3.00000      377.000
      2910.86      3395.03     0.000000      3.00000      378.000
      6418.14      4893.16     -15.8000      3.00000      378.000
      14658.4      8234.17     -23.7000      3.00000      378.000
      8766.30      13721.7      7.90000      3.00000      378.000
      6032.31      13966.8      7.90000      3.00000      378.000
      14680.1      8217.90     -7.90000      3.00000      379.000
      6216.61      13883.2     -379.200      3.00000      379.000
      6521.06      4920.93      7.90000      3.00000      380.000
      5578.61      6039.94     -31.6000      3.00000      380.000
      6434.86      14011.4      537.200      3.00000      380.000
      2924.26      3418.13     -63.2000      3.00000      381.000
      6635.96      4771.04     -150.100      3.00000      381.000
      5514.10      6029.68     -39.5000      3.00000      381.000
      6567.40      14237.1      118.500      3.00000      381.000
      5344.66      6279.93     -31.6000      3.00000      382.000
      1045.25      7283.01      39.5000      3.00000      382.000
      4383.83      10076.8     -23.7000      3.00000      382.000
      6669.70      14168.4     -31.6000      3.00000      382.000
      2813.89      3373.74     -79.0000      3.00000      383.000
      6741.05      4821.03     -71.1000      3.00000      383.000
      6580.69      14295.7     -7.90000      3.00000      383.000
      6623.40      4749.49      31.6000      3.00000      384.000
      10027.4      13947.0      7.90000      3.00000      384.000
      6563.70      14186.0     -150.100      3.00000      384.000
      13074.3      15869.7     -39.5000      3.00000      384.000
      6359.79      4811.73     -47.4000      3.00000      385.000
      9933.15      11644.1      63.2000      3.00000      385.000
      6483.63      14282.6      63.2000      3.00000      385.000
      11882.8      16179.5     -118.500      3.00000      385.000
      7781.63      3652.59     -632.000      3.00000      386.000
      6471.65      4793.57     -7.90000      3.00000      386.000
      14704.0      8341.36     -7.90000      3.00000      387.000
      10026.5      13604.1      23.7000      3.00000      387.000
      11815.7      16111.1     -31.6000      3.00000      387.000
      11769.5      16158.1     -63.2000      3.00000      388.000
      6390.46      4821.80     -47.4000      3.00000      390.000
      12925.0      6916.92     -71.1000      3.00000      390.000
      6407.79      4821.97      15.8000      3.00000      391.000
      10541.8      11756.7     -63.2000      3.00000      391.000
      13027.3      6928.84      31.6000      3.00000      392.000
      10383.1      12019.9      55.3000      3.00000      392.000
      2862.75      3400.13     -55.3000      3.00000      393.000
      12956.9      6934.13     -79.0000      3.00000      393.000
      2971.10      3458.45     -47.4000      3.00000      394.000
      13048.0      6919.27     -15.8000      3.00000      394.000
      12988.5      6903.54      39.5000      3.00000      395.000
      1254.28      7103.77      165.900      3.00000      397.000
      4382.69      8998.50     -86.9000      3.00000      397.000
      10159.0      12231.3     -165.900      3.00000      397.000
      9649.09      13845.0      292.300      3.00000      398.000
      11686.7      15971.6     -94.8000      3.00000      398.000
      7589.55      3998.78     -71.1000      3.00000      400.000
      9701.68      13561.7     -23.7000      3.00000      401.000
      10673.6      13813.4      23.7000      3.00000      401.000
      5902.08      14135.0     -47.4000      3.00000      401.000
      6149.49      8697.18      31.6000      3.00000      402.000
      11153.8      13262.2     -31.6000      3.00000      402.000
      10911.2      11445.6     -23.7000      3.00000      403.000
      11199.6      13208.3      7.90000      3.00000      403.000
      9763.92      13670.5     -118.500      3.00000      403.000
      6373.91      4954.52     -158.000      3.00000      404.000
      12650.9      6617.20      47.4000      3.00000      404.000
      9872.12      13647.8      15.8000      3.00000      404.000
      6412.54      4965.46      23.7000      3.00000      405.000
      907.594      6312.14      23.7000      3.00000      405.000
      12922.2      9526.00      86.9000      3.00000      405.000
      11140.7      13299.7     -55.3000      3.00000      405.000
      6297.45      5073.75     -15.8000      3.00000      406.000
      985.286      6458.37     -23.7000      3.00000      406.000
      4853.97      10559.4     -23.7000      3.00000      406.000
      11192.0      13205.1     -47.4000      3.00000      406.000
      9863.38      14070.4      94.8000      3.00000      406.000
      6523.11      5020.59     -71.1000      3.00000      407.000
      727.117      6127.25      47.4000      3.00000      407.000
      10117.6      12214.7     -71.1000      3.00000      407.000
      6559.59      5279.36     -39.5000      3.00000      408.000
      10162.1      12256.2     -102.700      3.00000      408.000
      6708.38      4940.86     -23.7000      3.00000      409.000
      13002.1      9246.88      39.5000      3.00000      409.000
      10872.7      9858.02      94.8000      3.00000      409.000
      9933.97      12359.7      15.8000      3.00000      409.000
      6376.91      4765.40     -79.0000      3.00000      410.000
      12632.6      6566.98     -63.2000      3.00000      410.000
      10940.9      11433.7     -31.6000      3.00000      410.000
      4974.73      7239.13      102.700      3.00000      411.000
      8759.27      13582.6     -71.1000      3.00000      411.000
      6798.14      4914.91     -165.900      3.00000      412.000
      12721.5      6431.55      23.7000      3.00000      412.000
      10798.8      10011.2     -31.6000      3.00000      412.000
      8583.13      13580.9     -15.8000      3.00000      412.000
      6973.44      4786.35     -63.2000      3.00000      413.000
      8592.06      13486.6      23.7000      3.00000      413.000
      6855.10      4910.24      55.3000      3.00000      414.000
      9291.71      13936.0     -15.8000      3.00000      414.000
      13680.5      16380.3     -71.1000      3.00000      414.000
      6798.98      4577.00     -94.8000      3.00000      415.000
      6598.16      5591.77     -47.4000      3.00000      415.000
      2967.39      8495.96      158.000      3.00000      416.000
      13647.9      16409.4     0.000000      3.00000      416.000
      7259.52      4566.70     -79.0000      3.00000      417.000
      11475.0      6120.15     -15.8000      3.00000      417.000
      12565.0      6469.78     -15.8000      3.00000      417.000
      11594.2      6035.22     0.000000      3.00000      418.000
      12740.2      6457.29      15.8000      3.00000      418.000
      11594.4      6089.78     0.000000      3.00000      419.000
      12693.8      6591.81     -15.8000      3.00000      419.000
      10129.5      12434.4     -63.2000      3.00000      419.000
      11620.1      6131.97     -23.7000      3.00000      420.000
      5220.40      6476.04     -102.700      3.00000      420.000
      13666.7      16311.0     -71.1000      3.00000      420.000
      8672.58      13711.4      31.6000      3.00000      421.000
      2981.39      3413.43     -47.4000      3.00000      423.000
      12722.9      6720.39      79.0000      3.00000      423.000
      7082.11      4768.92     -71.1000      3.00000      424.000
      7202.34      4780.91      15.8000      3.00000      425.000
      10883.8      11450.9      47.4000      3.00000      426.000
      13598.2      16339.9     -71.1000      3.00000      426.000
      11795.7      16071.7     -7.90000      3.00000      427.000
      11779.6      16080.4     -7.90000      3.00000      428.000
      13659.3      16354.3     -31.6000      3.00000      429.000
      5555.22      8915.73     0.000000      3.00000      430.000
      9593.60      13943.1      79.0000      3.00000      430.000
      11729.3      16080.7      55.3000      3.00000      431.000
      11272.2      6299.29     0.000000      3.00000      432.000
      5729.52      9071.52     -47.4000      3.00000      432.000
      10021.1      12382.2     -7.90000      3.00000      432.000
      10831.0      11439.9     -134.300      3.00000      433.000
      5577.29      7725.56      7.90000      3.00000      434.000
      2934.92      3389.79     0.000000      3.00000      435.000
      7139.07      4974.80      55.3000      3.00000      436.000
      5622.40      7731.74     -39.5000      3.00000      436.000
      5505.99      8907.50     -86.9000      3.00000      436.000
      5603.24      7761.94     -47.4000      3.00000      437.000
      5570.87      7722.80     -23.7000      3.00000      438.000
      13151.0      9569.43      47.4000      3.00000      438.000
      5604.98      7730.85     -7.90000      3.00000      439.000
      2850.60      3298.40     -7.90000      3.00000      440.000
      7065.05      5147.44      31.6000      3.00000      440.000
      2834.34      3422.67     -221.200      3.00000      441.000
      1598.61      8339.18     -86.9000      3.00000      441.000
      10984.8      11367.6      102.700      3.00000      441.000
      8635.23      13836.8      142.200      3.00000      441.000
      2863.81      3453.16     -237.000      3.00000      442.000
      5420.65      6441.56      426.600      3.00000      444.000
      12200.2      9897.82      79.0000      3.00000      445.000
      10919.3      11427.6     0.000000      3.00000      445.000
      6856.01      5239.58     -31.6000      3.00000      447.000
      10853.6      11472.3      7.90000      3.00000      447.000
      3703.34      3449.61     -31.6000      3.00000      448.000
      6849.85      5111.76      31.6000      3.00000      449.000
      1162.17      7323.50      55.3000      3.00000      450.000
      6358.76      14175.3     -15.8000      3.00000      450.000
      3516.68      3480.71     -94.8000      3.00000      451.000
      6930.87      5133.42      63.2000      3.00000      451.000
      4434.36      10046.8     0.000000      3.00000      452.000
      10919.9      11458.5     -15.8000      3.00000      452.000
      13247.3      11551.1     -55.3000      3.00000      452.000
      1477.21      3221.32      7.90000      3.00000      453.000
      6928.06      5124.66      23.7000      3.00000      453.000
      9003.59      13982.2     0.000000      3.00000      453.000
      1494.80      3204.17     -63.2000      3.00000      454.000
      6959.72      5227.02     -86.9000      3.00000      454.000
      1477.30      3185.49      15.8000      3.00000      455.000
      1454.17      3252.23     -7.90000      3.00000      456.000
      11796.2      3300.94     -86.9000      3.00000      456.000
      3519.63      3525.07      23.7000      3.00000      457.000
      13213.4      11811.7     -102.700      3.00000      457.000
      6847.30      5158.57      15.8000      3.00000      458.000
      13097.3      11582.4      86.9000      3.00000      458.000
      1489.04      3179.90     -63.2000      3.00000      459.000
      8903.20      13922.2     -7.90000      3.00000      459.000
      5207.18      9262.80     -31.6000      3.00000      460.000
      11888.4      10329.0     -31.6000      3.00000      460.000
      11275.2      13337.2     -31.6000      3.00000      460.000
      5239.34      9310.61     -134.300      3.00000      461.000
      11785.0      16155.7     -15.8000      3.00000      461.000
      13010.2      7145.33     -39.5000      3.00000      462.000
      5128.14      9207.89     -86.9000      3.00000      462.000
      7082.25      4511.11      15.8000      3.00000      463.000
      13223.6      7230.88     -126.400      3.00000      463.000
      5078.90      9020.39     -79.0000      3.00000      463.000
      6904.57      4693.48     -63.2000      3.00000      464.000
      5544.84      9270.93      39.5000      3.00000      465.000
      10224.8      13917.7     -260.700      3.00000      465.000
      6480.50      14225.4      39.5000      3.00000      465.000
      7187.40      4782.63     -71.1000      3.00000      466.000
      11581.8      6156.41     -31.6000      3.00000      466.000
      4993.46      9026.79     -300.200      3.00000      466.000
      10011.5      13706.9      55.3000      3.00000      466.000
      11868.0      3736.83      63.2000      3.00000      469.000
      5430.23      7977.19     -31.6000      3.00000      469.000
      12451.8      9641.69      71.1000      3.00000      469.000
      12550.7      12028.3     -23.7000      3.00000      469.000
      13415.3      9782.09     -632.000      3.00000      470.000
      12473.8      11986.6      15.8000      3.00000      470.000
      12782.0      13607.7     -15.8000      3.00000      470.000
      11375.1      6215.91     -126.400      3.00000      473.000
      5564.79      8974.60      15.8000      3.00000      473.000
      11161.0      10606.3     -150.100      3.00000      473.000
      6847.76      5073.72      260.700      3.00000      474.000
      11436.8      10659.6     -55.3000      3.00000      474.000
      13323.0      13913.6      15.8000      3.00000      474.000
      11408.1      10750.3     -47.4000      3.00000      475.000
      13300.2      13753.5     -55.3000      3.00000      475.000
      978.438      6744.17      316.000      3.00000      476.000
      12618.6      11514.0     -47.4000      3.00000      477.000
      13184.3      13725.0     -39.5000      3.00000      477.000
      12348.9      11566.6     0.000000      3.00000      478.000
      4928.11      8385.73     -63.2000      3.00000      481.000
      13510.5      8909.97      23.7000      3.00000      481.000
      5021.33      9517.12      23.7000      3.00000      481.000
      11774.3      3291.81     -63.2000      3.00000      482.000
      13433.5      13761.3     -86.9000      3.00000      482.000
      5304.38      9431.47     -94.8000      3.00000      483.000
      13262.8      13836.2      23.7000      3.00000      483.000
      5287.58      9526.53     -63.2000      3.00000      484.000
      11731.6      10655.1     -39.5000      3.00000      484.000
      13354.2      13902.2     -15.8000      3.00000      484.000
      11790.1      3029.02      7.90000      3.00000      486.000
      13352.3      14023.8     -165.900      3.00000      486.000
      11789.2      3171.37      23.7000      3.00000      487.000
      2788.97      9296.48      15.8000      3.00000      487.000
      11866.1      10535.4      31.6000      3.00000      489.000
      13142.1      13911.4     0.000000      3.00000      489.000
      11776.0      10479.2     -31.6000      3.00000      490.000
      9789.91      13967.6     -15.8000      3.00000      490.000
      13223.6      13992.3     -71.1000      3.00000      490.000
      5084.41      6469.93      15.8000      3.00000      491.000
      11735.0      10364.2     -79.0000      3.00000      491.000
      9662.49      14028.1     -94.8000      3.00000      491.000
      5082.60      6441.02      23.7000      3.00000      492.000
      4705.35      8151.32     -7.90000      3.00000      492.000
      11656.1      11741.1      31.6000      3.00000      492.000
      9643.52      14068.9     -23.7000      3.00000      492.000
      4709.19      8122.56     -15.8000      3.00000      493.000
      5426.63      9547.23     -23.7000      3.00000      493.000
      11915.4      10389.1     -7.90000      3.00000      493.000
      13231.0      14016.3     -47.4000      3.00000      493.000
      9966.06      14136.6      63.2000      3.00000      493.000
      4865.39      8232.10     -31.6000      3.00000      494.000
      4600.21      9703.71     -110.600      3.00000      494.000
      9570.55      13915.1     -23.7000      3.00000      494.000
      13175.0      14056.1      23.7000      3.00000      494.000
      4835.81      8584.68     -71.1000      3.00000      495.000
      4299.87      10529.0     -23.7000      3.00000      495.000
      8482.80      13848.2     -7.90000      3.00000      495.000
      13146.3      14080.6     -47.4000      3.00000      495.000
      4991.98      9871.38     -31.6000      3.00000      497.000
      11711.9      11682.2     -102.700      3.00000      497.000
      8497.98      13927.7      15.8000      3.00000      497.000
      9557.42      13972.2     -7.90000      3.00000      497.000
      13306.7      14090.7     -284.400      3.00000      497.000
      8550.05      13946.4      39.5000      3.00000      498.000
      5083.54      6696.14     -39.5000      3.00000      499.000
      4983.60      10055.9     -86.9000      3.00000      499.000
      10805.2      11626.5     0.000000      3.00000      499.000
      13261.6      14128.7     -47.4000      3.00000      499.000
      4767.16      10245.3     -7.90000      3.00000      500.000
      10811.3      11477.2     -63.2000      3.00000      500.000
      13301.0      14124.3     -205.400      3.00000      500.000
      4440.02      10272.5     -23.7000      3.00000      501.000
      12642.6      10695.2     -47.4000      3.00000      501.000
      9383.67      13736.4      7.90000      3.00000      501.000
      5435.96      7885.45     -39.5000      3.00000      502.000
      9460.51      13825.9      7.90000      3.00000      502.000
      13136.6      14167.0     -47.4000      3.00000      502.000
      14478.2      16228.0     -47.4000      3.00000      502.000
      10524.2      11320.0      15.8000      3.00000      503.000
      9538.97      13755.3     0.000000      3.00000      503.000
      14454.6      16255.5     -7.90000      3.00000      503.000
      13065.5      4769.49     -173.800      3.00000      504.000
      5428.41      9468.87      7.90000      3.00000      504.000
      3965.68      10561.4     -252.800      3.00000      504.000
      9587.67      13685.7     -47.4000      3.00000      504.000
      13134.3      14241.1     -47.4000      3.00000      504.000
      14481.3      16230.7     -79.0000      3.00000      504.000
      13014.9      4455.82     -39.5000      3.00000      505.000
      10505.6      11374.9     -47.4000      3.00000      505.000
      9497.67      13773.2      118.500      3.00000      505.000
      14428.7      16111.9      31.6000      3.00000      505.000
      12906.4      4568.73      31.6000      3.00000      506.000
      10433.6      11428.5     -31.6000      3.00000      506.000
      14369.6      16122.7      23.7000      3.00000      506.000
      12738.6      4494.93     -15.8000      3.00000      507.000
      10311.1      11194.3      118.500      3.00000      507.000
      5120.30      8405.07      63.2000      3.00000      508.000
      3593.51      10756.1     -134.300      3.00000      508.000
      12750.1      12362.4      165.900      3.00000      509.000
      13186.7      14039.6     -63.2000      3.00000      509.000
      10036.7      11317.3     -47.4000      3.00000      510.000
      14339.6      16111.5     0.000000      3.00000      510.000
      14361.7      16108.1      15.8000      3.00000      511.000
      5560.93      6029.03      7.90000      3.00000      512.000
      14280.7      16130.2     0.000000      3.00000      512.000
      7023.90      2950.88     -110.600      3.00000      513.000
      7121.07      3102.73     -55.3000      3.00000      514.000
      10544.5      13158.1     -173.800      3.00000      514.000
      13035.2      14340.3     -110.600      3.00000      514.000
      7060.08      3050.48      23.7000      3.00000      515.000
      10693.5      13124.4      47.4000      3.00000      515.000
      7221.14      2512.03      632.000      3.00000      516.000
      12701.8      4114.80      39.5000      3.00000      516.000
      10568.3      11369.1     -15.8000      3.00000      516.000
      10671.2      13076.3      7.90000      3.00000      516.000
      10036.6      13795.8     -7.90000      3.00000      516.000
      10048.2      13709.8     0.000000      3.00000      517.000
      7126.62      3185.71     0.000000      3.00000      518.000
      12702.0      4152.08     -7.90000      3.00000      518.000
      5395.92      5918.88     -15.8000      3.00000      518.000
      4730.11      10083.0     -31.6000      3.00000      518.000
      14327.1      16248.1     -118.500      3.00000      518.000
      11726.0      2737.73     -71.1000      3.00000      520.000
      5599.40      6070.53     -23.7000      3.00000      520.000
      5319.76      5910.98     -63.2000      3.00000      521.000
      8522.10      13902.2     -63.2000      3.00000      524.000
      1098.81      6662.97      71.1000      3.00000      525.000
      9983.31      11722.7     -7.90000      3.00000      525.000
      12317.8      11838.2     0.000000      3.00000      525.000
      2257.90      1201.44      7.90000      3.00000      526.000
      10331.4      11247.5     -47.4000      3.00000      526.000
      10306.6      11418.5     -31.6000      3.00000      527.000
      10408.7      13637.2      47.4000      3.00000      527.000
      10452.8      11406.2     -31.6000      3.00000      528.000
      10567.0      11382.8     -63.2000      3.00000      529.000
      10596.0      13522.3     0.000000      3.00000      529.000
      12569.7      15456.1      31.6000      3.00000      530.000
      12590.3      15359.3     -15.8000      3.00000      531.000
      11881.4      10120.9     -7.90000      3.00000      532.000
      12706.9      15287.6     -31.6000      3.00000      532.000
      11838.8      10325.4     -39.5000      3.00000      533.000
      10560.6      13851.5     -134.300      3.00000      533.000
      12540.9      15223.1     -15.8000      3.00000      533.000
      7300.62      3221.71     -86.9000      3.00000      534.000
      12049.0      3313.01     -150.100      3.00000      534.000
      3512.59      7575.54     -31.6000      3.00000      534.000
      10101.4      11250.6     -23.7000      3.00000      534.000
      7258.62      3124.16     -39.5000      3.00000      535.000
      4700.43      6769.62     -39.5000      3.00000      535.000
      10240.8      11246.8     -39.5000      3.00000      535.000
      7281.93      3069.93      142.200      3.00000      536.000
      6177.40      5731.33     -31.6000      3.00000      536.000
      7216.31      3188.40     -15.8000      3.00000      537.000
      5932.41      5757.68     -387.100      3.00000      537.000
      12961.6      8717.73      15.8000      3.00000      537.000
      10709.6      13891.0     -126.400      3.00000      537.000
      7165.96      3291.72     -71.1000      3.00000      538.000
      11607.5      10099.2     0.000000      3.00000      538.000
      10396.3      14141.6     -31.6000      3.00000      538.000
      4744.46      7012.48     -308.100      3.00000      539.000
      3890.24      9842.30     -94.8000      3.00000      539.000
      11625.9      10116.6     -47.4000      3.00000      539.000
      10397.6      14006.1     -39.5000      3.00000      539.000
      7069.07      2797.18     0.000000      3.00000      540.000
      1605.94      7890.43      339.700      3.00000      541.000
      3977.61      9858.99     -86.9000      3.00000      541.000
      10944.8      11460.6      39.5000      3.00000      541.000
      10725.7      12848.8     -86.9000      3.00000      541.000
      6646.76      2826.41     -47.4000      3.00000      542.000
      5500.20      5489.69     -126.400      3.00000      542.000
      11956.5      6803.82     -7.90000      3.00000      542.000
      5577.13      5437.13     -126.400      3.00000      543.000
      11893.3      6812.30     -15.8000      3.00000      543.000
      3883.47      7100.51     -47.4000      3.00000      543.000
      10535.8      13803.3      7.90000      3.00000      543.000
      6354.72      2556.52     -94.8000      3.00000      544.000
      11896.1      6882.49     -31.6000      3.00000      544.000
      4656.36      10554.2      39.5000      3.00000      544.000
      10534.3      13674.7     -39.5000      3.00000      544.000
      6322.88      2733.96      23.7000      3.00000      545.000
      11790.4      6771.13     0.000000      3.00000      545.000
      10393.1      13653.7     -7.90000      3.00000      545.000
      14562.8      16066.2     -47.4000      3.00000      545.000
      5654.86      5877.64     -23.7000      3.00000      546.000
      10763.2      12716.5      134.300      3.00000      546.000
      10604.0      13829.5     -39.5000      3.00000      546.000
      1679.65      3201.95     -63.2000      3.00000      547.000
      10573.3      13747.1     -15.8000      3.00000      547.000
      14517.3      16053.6      47.4000      3.00000      547.000
      7215.71      2963.44      7.90000      3.00000      548.000
      5580.64      5787.81     0.000000      3.00000      548.000
      7278.12      2949.99      23.7000      3.00000      549.000
      5575.91      5809.49      15.8000      3.00000      549.000
      10848.1      11541.9     -63.2000      3.00000      549.000
      10270.5      13569.8      23.7000      3.00000      549.000
      2866.05      2796.39      7.90000      3.00000      550.000
      7236.57      2989.61     -15.8000      3.00000      550.000
      12536.1      13422.4     -126.400      3.00000      550.000
      2848.31      2728.92     -23.7000      3.00000      551.000
      6175.88      3027.56     -102.700      3.00000      551.000
      12987.1      10016.1     -47.4000      3.00000      551.000
      12524.8      13448.0      23.7000      3.00000      551.000
      10454.9      13774.2      23.7000      3.00000      551.000
      14509.9      16059.7     -23.7000      3.00000      551.000
      6221.52      2855.92     -63.2000      3.00000      552.000
      10475.0      13809.7     -7.90000      3.00000      552.000
      14538.4      16124.7     -31.6000      3.00000      552.000
      2874.19      2654.50      7.90000      3.00000      553.000
      6248.62      2963.48      15.8000      3.00000      553.000
      5267.12      6449.68     -15.8000      3.00000      553.000
      10850.4      11124.5     -47.4000      3.00000      553.000
      10355.2      13861.3      55.3000      3.00000      553.000
      2765.76      2739.03     -55.3000      3.00000      554.000
      14266.7      10058.9     -31.6000      3.00000      554.000
      10341.9      13838.4      79.0000      3.00000      554.000
      10384.2      13885.6      7.90000      3.00000      555.000
      6133.44      3092.24     -31.6000      3.00000      556.000
      11153.5      11149.5     -339.700      3.00000      556.000
      6124.30      3052.22     -15.8000      3.00000      557.000
      955.697      6386.41      142.200      3.00000      557.000
      5313.91      5754.75     -23.7000      3.00000      558.000
      5300.67      5668.14      102.700      3.00000      559.000
      6168.18      3045.76     -15.8000      3.00000      560.000
      5546.44      5868.72     -47.4000      3.00000      560.000
      13252.4      9115.29     -31.6000      3.00000      560.000
      3607.06      9369.00     -134.300      3.00000      560.000
      10367.2      13897.7     0.000000      3.00000      560.000
      5746.02      5888.48     -15.8000      3.00000      561.000
      10396.5      13762.4     -23.7000      3.00000      561.000
      5960.80      5583.86     -7.90000      3.00000      562.000
      5332.68      9735.21     -71.1000      3.00000      562.000
      10361.6      13774.2     -39.5000      3.00000      562.000
      5621.36      2381.62      31.6000      3.00000      563.000
      7344.88      3394.83     -23.7000      3.00000      563.000
      3822.68      9343.30     -23.7000      3.00000      563.000
      12498.5      13506.4      55.3000      3.00000      563.000
      10331.9      13767.8      15.8000      3.00000      563.000
      5705.33      2691.43     -39.5000      3.00000      564.000
      3648.14      9516.21     0.000000      3.00000      564.000
      10209.9      13898.6      23.7000      3.00000      564.000
      5623.07      2634.71      7.90000      3.00000      565.000
      7098.94      13638.8      55.3000      3.00000      565.000
      10335.1      13966.3     -86.9000      3.00000      565.000
      5713.72      2466.52      23.7000      3.00000      566.000
      14259.6      10203.6     -79.0000      3.00000      566.000
      7009.53      13573.2     -15.8000      3.00000      566.000
      6491.85      4478.38      15.8000      3.00000      567.000
      3957.00      10203.6     -31.6000      3.00000      567.000
      6959.72      13572.8      23.7000      3.00000      567.000
      14302.2      10107.8      15.8000      3.00000      568.000
      4305.37      10318.6      86.9000      3.00000      568.000
      6959.15      13553.6      15.8000      3.00000      568.000
      11170.8      2068.95     0.000000      3.00000      569.000
      1804.11      8318.62     -276.500      3.00000      569.000
      4382.59      10298.8     -23.7000      3.00000      569.000
      7061.11      13590.6      15.8000      3.00000      569.000
      6386.16      3241.04     -39.5000      3.00000      570.000
      6937.78      13523.4     -7.90000      3.00000      570.000
      6997.59      13528.6     -23.7000      3.00000      571.000
      9310.66      13482.4      7.90000      3.00000      571.000
      12501.4      13543.9     -47.4000      3.00000      571.000
      14492.8      16003.2      23.7000      3.00000      571.000
      3019.30      8009.21      55.3000      3.00000      572.000
      12481.3      13577.8      7.90000      3.00000      572.000
      6964.24      13654.5     0.000000      3.00000      572.000
      2994.16      8066.80      31.6000      3.00000      573.000
      11186.6      13268.7      7.90000      3.00000      573.000
      6911.12      13663.4     -39.5000      3.00000      573.000
      2955.14      8001.42     -31.6000      3.00000      574.000
      6937.01      13673.6      15.8000      3.00000      574.000
      6800.67      13839.7     -23.7000      3.00000      575.000
      1736.56      3194.96      7.90000      3.00000      576.000
      2988.08      8080.88     -15.8000      3.00000      576.000
      4341.31      9582.52     -134.300      3.00000      576.000
      6833.72      13808.9     -126.400      3.00000      576.000
      10957.8      2290.61      15.8000      3.00000      577.000
      2987.58      8004.02     -15.8000      3.00000      577.000
      10927.3      12623.1     -15.8000      3.00000      577.000
      6872.51      13792.9     -31.6000      3.00000      577.000
      6737.57      13790.6      79.0000      3.00000      578.000
      9319.79      14313.7      47.4000      3.00000      579.000
      3004.30      7959.75     -15.8000      3.00000      580.000
      5983.14      8689.99      39.5000      3.00000      580.000
      10934.4      11399.3     -7.90000      3.00000      580.000
      6756.65      13703.9     -39.5000      3.00000      580.000
      10323.6      11129.3     -39.5000      3.00000      581.000
      12806.5      13472.8     -31.6000      3.00000      581.000
      2883.22      2750.34     -15.8000      3.00000      582.000
      7530.30      3939.96      23.7000      3.00000      582.000
      3501.15      6250.48      15.8000      3.00000      582.000
      10153.0      11305.0     -15.8000      3.00000      582.000
      6933.77      13768.3     -47.4000      3.00000      582.000
      3571.18      6329.08     -47.4000      3.00000      583.000
      1953.26      7514.76     -31.6000      3.00000      583.000
      10897.2      11398.0     -39.5000      3.00000      583.000
      6955.50      13812.1     -39.5000      3.00000      583.000
      12829.8      13464.0     -55.3000      3.00000      584.000
      7100.49      13906.2      31.6000      3.00000      584.000
      6312.93      4982.83     0.000000      3.00000      585.000
      10818.2      12865.6      134.300      3.00000      585.000
      6312.55      5004.51      94.8000      3.00000      586.000
      1716.68      7613.09     -47.4000      3.00000      586.000
      10356.5      11215.3     -71.1000      3.00000      586.000
      8851.53      14171.3      7.90000      3.00000      586.000
      7438.67      5020.54      39.5000      3.00000      587.000
      12796.7      13502.4     -47.4000      3.00000      587.000
      10064.5      14202.8     -31.6000      3.00000      587.000
      5861.31      5262.48     -31.6000      3.00000      588.000
      1441.92      7550.71     -79.0000      3.00000      588.000
      12785.9      13479.4      15.8000      3.00000      588.000
      10153.9      14075.9     -23.7000      3.00000      588.000
      14467.4      16074.1     -110.600      3.00000      588.000
      5898.54      5297.02     -15.8000      3.00000      589.000
      1424.65      7484.39     -55.3000      3.00000      589.000
      12792.7      13487.6     -55.3000      3.00000      589.000
      10447.0      13793.9      23.7000      3.00000      589.000
      1502.73      7656.72      31.6000      3.00000      590.000
      7178.04      14217.9     -79.0000      3.00000      590.000
      5863.20      2623.26     -94.8000      3.00000      591.000
      1664.66      3324.72     -94.8000      3.00000      591.000
      1384.37      7856.42     -15.8000      3.00000      591.000
      12827.9      13529.3     -31.6000      3.00000      591.000
      7167.46      14257.8     -15.8000      3.00000      591.000
      6035.03      2306.26     -79.0000      3.00000      592.000
      4656.20      9779.84     -7.90000      3.00000      592.000
      10963.1      11351.1      15.8000      3.00000      592.000
      12839.8      13509.0     -23.7000      3.00000      592.000
      12770.5      13498.6     -15.8000      3.00000      593.000
      7238.98      14111.5     -39.5000      3.00000      593.000
      12737.6      13528.8      86.9000      3.00000      594.000
      14407.9      15904.5     -23.7000      3.00000      594.000
      3552.01      6525.42      31.6000      3.00000      595.000
      5944.40      8637.07      7.90000      3.00000      595.000
      12814.2      13489.6     -31.6000      3.00000      595.000
      3447.51      6623.74      110.600      3.00000      596.000
      1264.36      7627.66      55.3000      3.00000      596.000
      5013.21      9832.81      15.8000      3.00000      596.000
      12806.5      13504.1     -55.3000      3.00000      596.000
      7138.23      13772.8      55.3000      3.00000      596.000
      14457.5      15947.7     -7.90000      3.00000      596.000
      5161.03      9608.12     -31.6000      3.00000      597.000
      10917.2      14304.1     -181.700      3.00000      597.000
      2732.45      1483.54      63.2000      3.00000      598.000
      6441.86      4793.54      31.6000      3.00000      598.000
      11783.7      10272.7      173.800      3.00000      598.000
      11169.8      14127.3     -31.6000      3.00000      598.000
      1319.76      7422.63      7.90000      3.00000      599.000
      14340.2      10199.8      94.8000      3.00000      599.000
      12827.9      13491.9     -31.6000      3.00000      599.000
      11082.1      13835.2     -39.5000      3.00000      599.000
      4865.21      2025.07      15.8000      3.00000      600.000
      5580.71      7672.89     -94.8000      3.00000      600.000
      12872.9      13472.2     -15.8000      3.00000      600.000
      4769.39      2015.48     -31.6000      3.00000      601.000
      2499.67      1340.57     -31.6000      3.00000      602.000
      4740.98      2067.03      23.7000      3.00000      602.000
      3521.34      6328.08     -47.4000      3.00000      602.000
      7001.54      14138.6      15.8000      3.00000      603.000
      1762.24      3292.78      15.8000      3.00000      605.000
      6499.31      5102.33     -15.8000      3.00000      605.000
      3458.67      6399.46      15.8000      3.00000      606.000
      1669.59      3208.21      23.7000      3.00000      607.000
      14396.0      15907.4     -63.2000      3.00000      607.000
      12217.4      12162.0     -31.6000      3.00000      608.000
      12695.5      13509.0     -94.8000      3.00000      608.000
      6424.57      5046.03      7.90000      3.00000      609.000
      1282.49      7644.92     -94.8000      3.00000      609.000
      12766.0      13478.6     -47.4000      3.00000      609.000
      6858.75      5001.13      237.000      3.00000      610.000
      3425.26      6369.87     0.000000      3.00000      610.000
      12747.7      13533.4      7.90000      3.00000      610.000
      3434.21      6428.77     -71.1000      3.00000      611.000
      14384.7      10247.8      79.0000      3.00000      611.000
      12795.6      13491.3     -31.6000      3.00000      611.000
      6434.95      4943.40     -15.8000      3.00000      612.000
      12853.0      13596.9      23.7000      3.00000      612.000
      9886.62      14068.4      31.6000      3.00000      612.000
      12579.9      15362.9      86.9000      3.00000      612.000
      11209.1      2292.87      63.2000      3.00000      613.000
      5140.30      7791.05      39.5000      3.00000      613.000
      12433.7      12008.0     -110.600      3.00000      613.000
      12834.4      13583.3     -23.7000      3.00000      613.000
      9935.36      13964.0      39.5000      3.00000      613.000
      4990.48      1910.09      31.6000      3.00000      614.000
      12810.9      9174.05     -7.90000      3.00000      614.000
      3439.90      6410.08     -63.2000      3.00000      615.000
      3451.49      6489.37     -71.1000      3.00000      616.000
      12817.6      13609.0     -31.6000      3.00000      616.000
      7091.02      13944.2     -39.5000      3.00000      616.000
      553.997      2882.94     -23.7000      3.00000      617.000
      1727.27      7838.22      23.7000      3.00000      617.000
      12773.0      13652.2      15.8000      3.00000      617.000
      6803.95      13761.9     -39.5000      3.00000      617.000
      12487.0      12006.6     -39.5000      3.00000      618.000
      12778.3      13646.3     0.000000      3.00000      618.000
      3325.43      6545.54     -15.8000      3.00000      619.000
      11249.9      2029.42      181.700      3.00000      621.000
      10879.4      11400.1     -102.700      3.00000      621.000
      5991.19      8675.57      71.1000      3.00000      622.000
      14296.8      10163.1      23.7000      3.00000      623.000
      12699.8      13524.2     -63.2000      3.00000      623.000
      14709.0      9930.02     -7.90000      3.00000      624.000
      12744.6      13529.7      94.8000      3.00000      625.000
      6232.52      13983.4     -31.6000      3.00000      625.000
      14446.9      15950.2      47.4000      3.00000      625.000
      5634.86      7913.25     -23.7000      3.00000      626.000
      6191.18      14072.3     -63.2000      3.00000      626.000
      4530.37      1427.89     -47.4000      3.00000      627.000
      12728.7      13538.2     -55.3000      3.00000      627.000
      4665.13      1412.19     -205.400      3.00000      628.000
      1953.49      7947.32     -23.7000      3.00000      628.000
      14586.0      8458.04      15.8000      3.00000      628.000
      12766.5      13490.2     -23.7000      3.00000      628.000
      14522.4      8528.39     -31.6000      3.00000      629.000
      12790.7      13456.6      7.90000      3.00000      629.000
      11323.6      1917.79      55.3000      3.00000      630.000
      14971.5      9857.75      63.2000      3.00000      630.000
      5968.61      13802.6     -7.90000      3.00000      630.000
      4648.28      1005.23     -7.90000      3.00000      631.000
      11304.9      1928.78     -142.200      3.00000      631.000
      2128.79      7665.54     -55.3000      3.00000      631.000
      14610.3      8475.14     -86.9000      3.00000      631.000
      10970.9      12615.0     -86.9000      3.00000      631.000
      6059.41      13809.3      31.6000      3.00000      631.000
      4639.72      1227.11     -71.1000      3.00000      632.000
      2025.82      7586.61     -63.2000      3.00000      632.000
      5970.32      13843.3      15.8000      3.00000      632.000
      5824.17      8537.81     -229.100      3.00000      633.000
      10963.4      11387.3     -7.90000      3.00000      633.000
      5888.80      13879.3     -7.90000      3.00000      633.000
      9805.20      13774.8     -71.1000      3.00000      633.000
      11013.7      12673.5     -15.8000      3.00000      634.000
      6018.58      13806.0      31.6000      3.00000      634.000
      3740.50      1937.97     -118.500      3.00000      635.000
      4656.03      2084.22      7.90000      3.00000      635.000
      5142.97      5952.91      23.7000      3.00000      635.000
      5801.92      13887.7     -7.90000      3.00000      635.000
      14491.7      8641.98      150.100      3.00000      636.000
      1780.70      2708.39      126.400      3.00000      638.000
      6085.36      13593.7     -63.2000      3.00000      638.000
      14353.8      8585.15     -47.4000      3.00000      641.000
      10917.8      11423.0     -15.8000      3.00000      641.000
      10718.3      13066.5      39.5000      3.00000      641.000
      11057.5      2049.86     -118.500      3.00000      642.000
      11151.4      2141.99      118.500      3.00000      643.000
      3728.80      7373.91     -47.4000      3.00000      643.000
      15206.1      10270.5     0.000000      3.00000      643.000
      14420.8      15922.4     -39.5000      3.00000      643.000
      1188.99      6966.69     0.000000      3.00000      644.000
      3758.15      7389.92     -23.7000      3.00000      644.000
      14470.0      8683.15      39.5000      3.00000      644.000
      3730.89      7472.01     -71.1000      3.00000      645.000
      15137.3      10139.3     -55.3000      3.00000      645.000
      3706.57      7473.54     -39.5000      3.00000      646.000
      10384.5      10771.8     -86.9000      3.00000      646.000
      3811.05      7547.59     -23.7000      3.00000      647.000
      11306.5      15399.0     -15.8000      3.00000      647.000
      10313.6      11877.8     0.000000      3.00000      648.000
      14332.0      15973.9      23.7000      3.00000      648.000
      1847.00      8425.33      71.1000      3.00000      650.000
      15214.7      9638.81     -221.200      3.00000      650.000
      10984.0      11439.2     -15.8000      3.00000      650.000
      11423.0      2493.34     -142.200      3.00000      651.000
      15122.0      9838.50     -134.300      3.00000      651.000
      10970.7      11550.9      86.9000      3.00000      651.000
      10934.4      11457.4     -15.8000      3.00000      652.000
      6334.47      13592.9     -47.4000      3.00000      652.000
      2048.96      8465.79      118.500      3.00000      653.000
      15391.0      9590.42     -63.2000      3.00000      653.000
      6390.46      13633.3     -23.7000      3.00000      653.000
      4945.96      6347.29      7.90000      3.00000      654.000
      1980.11      8325.23     -7.90000      3.00000      654.000
      15335.0      9915.59     -31.6000      3.00000      654.000
      5190.08      2085.20     -47.4000      3.00000      655.000
      15301.5      10108.2     -63.2000      3.00000      655.000
      10304.1      10830.6      39.5000      3.00000      655.000
      6599.79      13669.9     -15.8000      3.00000      655.000
      11242.8      1976.37     -47.4000      3.00000      656.000
      5237.83      2125.20     -608.300      3.00000      656.000
      1572.45      8385.94      126.400      3.00000      656.000
      15495.2      10136.4     -23.7000      3.00000      656.000
      5941.46      8742.39     -39.5000      3.00000      657.000
      11698.8      10083.5      15.8000      3.00000      657.000
      15599.4      10333.5     -15.8000      3.00000      657.000
      952.305      5117.79     -31.6000      3.00000      658.000
      1837.33      8549.69      158.000      3.00000      658.000
      15357.9      9613.45     -71.1000      3.00000      659.000
      11206.1      2641.53      71.1000      3.00000      660.000
      15388.4      9607.01     -63.2000      3.00000      660.000
      11677.5      9993.69     -118.500      3.00000      660.000
      10045.8      10968.9     -71.1000      3.00000      660.000
      12263.4      11871.1     -15.8000      3.00000      660.000
      2022.26      8491.21     -31.6000      3.00000      661.000
      15294.8      10387.5     -55.3000      3.00000      661.000
      9836.01      11025.1     -23.7000      3.00000      661.000
      12720.7      14243.6     -71.1000      3.00000      661.000
      15212.0      11300.8      632.000      3.00000      662.000
      12724.2      14289.1     -126.400      3.00000      662.000
      12888.1      14260.8     -110.600      3.00000      663.000
      10878.6      2298.92     -7.90000      3.00000      664.000
      7256.85      13448.8     -31.6000      3.00000      664.000
      14923.8      10086.6      63.2000      3.00000      665.000
      12294.7      4081.31      63.2000      3.00000      666.000
      13902.0      10189.0     -7.90000      3.00000      666.000
      4842.18      1961.22     -23.7000      3.00000      667.000
      6510.08      4608.68     -7.90000      3.00000      667.000
      15375.8      9641.14     0.000000      3.00000      668.000
      15292.1      9715.20      94.8000      3.00000      669.000
      4621.51      1632.65      39.5000      3.00000      670.000
      15100.1      10086.4      15.8000      3.00000      670.000
      9617.58      754.223     -39.5000      3.00000      671.000
      4649.77      1564.84     -39.5000      3.00000      671.000
      15344.9      9772.13      497.700      3.00000      671.000
      13752.4      10034.8      134.300      3.00000      671.000
      12867.4      13666.2     0.000000      3.00000      671.000
      15255.1      10186.4      173.800      3.00000      672.000
      10458.4      10383.7      118.500      3.00000      672.000
      12907.4      13661.8     -23.7000      3.00000      672.000
      4720.00      1428.98     -23.7000      3.00000      673.000
      4945.58      7027.95     -71.1000      3.00000      673.000
      15416.0      9743.58      244.900      3.00000      673.000
      10497.3      10488.3      181.700      3.00000      673.000
      4603.89      1252.56      7.90000      3.00000      674.000
      3632.15      1953.85     -23.7000      3.00000      674.000
      1484.74      8239.03     -7.90000      3.00000      674.000
      15305.1      9794.09      158.000      3.00000      674.000
      10834.8      10876.0      39.5000      3.00000      674.000
      2526.71      2837.78      205.400      3.00000      675.000
      13349.8      4946.11      31.6000      3.00000      675.000
      1711.38      8359.19      23.7000      3.00000      675.000
      5749.52      8538.40      55.3000      3.00000      675.000
      4754.95      8986.79      23.7000      3.00000      675.000
      15395.5      10226.9      632.000      3.00000      675.000
      13206.8      4961.25     -55.3000      3.00000      676.000
      10839.1      10899.6     -39.5000      3.00000      676.000
      8264.83      14173.6     -63.2000      3.00000      676.000
      13161.8      4826.18     -94.8000      3.00000      677.000
      15538.5      10337.0     -39.5000      3.00000      677.000
      8263.18      14191.3     -39.5000      3.00000      677.000
      4586.84      1289.05     -63.2000      3.00000      678.000
      13291.5      4875.81     -134.300      3.00000      678.000
      15422.2      10436.4     -23.7000      3.00000      678.000
      6527.53      13555.1     -47.4000      3.00000      678.000
      8272.40      14187.7     -102.700      3.00000      678.000
      3655.48      1920.33     -39.5000      3.00000      679.000
      10877.7      10918.6     -71.1000      3.00000      679.000
      8223.64      14234.4     -31.6000      3.00000      679.000
      4646.26      1144.83     -79.0000      3.00000      680.000
      10912.8      11437.5     -47.4000      3.00000      680.000
      6833.97      13741.0      39.5000      3.00000      680.000
      4557.05      1295.98     0.000000      3.00000      681.000
      11303.3      9733.35      632.000      3.00000      681.000
      13129.7      10499.2      118.500      3.00000      681.000
      6875.49      13563.0     -79.0000      3.00000      681.000
      4530.10      1318.83     -31.6000      3.00000      682.000
      5006.45      9852.51      134.300      3.00000      683.000
      15802.0      10393.7      23.7000      3.00000      683.000
      11984.0      13342.6     -79.0000      3.00000      683.000
      6895.87      13739.0     -86.9000      3.00000      683.000
      7041.81      13819.3     -31.6000      3.00000      684.000
      1813.82      7690.53      632.000      3.00000      685.000
      11074.1      10562.9      47.4000      3.00000      686.000
      11805.7      13253.2     -31.6000      3.00000      686.000
      7137.57      14000.7     -31.6000      3.00000      686.000
      5400.67      2443.50     -31.6000      3.00000      687.000
      10792.4      10844.8     -55.3000      3.00000      687.000
      5358.94      2481.53     0.000000      3.00000      688.000
      4342.34      2207.87     -110.600      3.00000      689.000
      5315.43      2510.85     -47.4000      3.00000      689.000
      2779.41      1986.89     -632.000      3.00000      690.000
      1941.72      7773.80     -158.000      3.00000      690.000
      15122.2      10020.5     -47.4000      3.00000      690.000
      10901.1      11274.7      15.8000      3.00000      690.000
      12103.0      13441.2     -23.7000      3.00000      690.000
      12164.9      13461.9     0.000000      3.00000      691.000
      7250.17      14164.5     -39.5000      3.00000      691.000
      12319.5      13419.3      15.8000      3.00000      692.000
      7245.54      14210.4     -47.4000      3.00000      692.000
      1818.01      8129.67     0.000000      3.00000      693.000
      14745.0      10200.3      7.90000      3.00000      693.000
      12648.6      5123.40     -142.200      3.00000      694.000
      12251.2      11549.7     -63.2000      3.00000      694.000
      10850.2      12771.8     -260.700      3.00000      694.000
      12778.7      5077.78     -102.700      3.00000      695.000
      14868.1      10129.9      15.8000      3.00000      695.000
      7551.42      14098.5     -79.0000      3.00000      695.000
      2821.49      2465.92     -632.000      3.00000      696.000
      7425.79      13941.2     -23.7000      3.00000      696.000
      3618.91      2260.34     -23.7000      3.00000      697.000
      1865.39      8469.99     -7.90000      3.00000      697.000
      8349.77      14275.9     -39.5000      3.00000      697.000
      1942.06      8397.32     -31.6000      3.00000      698.000
      12239.6      13539.2     0.000000      3.00000      698.000
      7312.33      13927.1      7.90000      3.00000      698.000
      8366.86      14278.0     -55.3000      3.00000      698.000
      11145.4      12952.4      39.5000      3.00000      699.000
      12254.2      13503.6      23.7000      3.00000      699.000
      10850.7      12859.4     -39.5000      3.00000      700.000
      12165.4      13349.7     0.000000      3.00000      700.000
      951.711      5619.85     -7.90000      3.00000      701.000
      10129.9      11762.0      118.500      3.00000      701.000
      805.584      5714.44     0.000000      3.00000      702.000
      13133.9      10399.0      63.2000      3.00000      702.000
      4675.26      2353.71     -63.2000      3.00000      703.000
      10968.9      10894.5     -79.0000      3.00000      703.000
      4590.13      2247.85      7.90000      3.00000      704.000
      11879.2      13562.6     -79.0000      3.00000      704.000
      4678.40      2230.98     -15.8000      3.00000      705.000
      685.847      5615.52      47.4000      3.00000      707.000
      13231.3      10333.2      79.0000      3.00000      707.000
      10319.7      10830.1      165.900      3.00000      707.000
      8654.25      13540.4      15.8000      3.00000      707.000
      4396.61      2755.35      55.3000      3.00000      708.000
      752.218      5651.56     -47.4000      3.00000      708.000
      8696.01      13725.6      7.90000      3.00000      708.000
      738.601      5694.17     -47.4000      3.00000      709.000
      11852.0      11552.9      110.600      3.00000      709.000
      8673.27      13717.6     -7.90000      3.00000      709.000
      12021.4      13699.3      15.8000      3.00000      709.000
      12576.2      4934.19     -15.8000      3.00000      710.000
      12356.3      13654.0     -15.8000      3.00000      710.000
      12531.6      4926.79     -110.600      3.00000      711.000
      4912.87      6558.74     -39.5000      3.00000      711.000
      13622.9      10532.1     -31.6000      3.00000      711.000
      12390.0      13520.6     -15.8000      3.00000      711.000
      8362.10      14144.8     -39.5000      3.00000      711.000
      5676.31      7454.11     -31.6000      3.00000      712.000
      13689.3      10619.5     -15.8000      3.00000      712.000
      10394.6      11960.7      23.7000      3.00000      712.000
      12504.9      13593.9     -15.8000      3.00000      712.000
      5718.05      7512.24     -79.0000      3.00000      713.000
      14008.6      10213.6     -197.500      3.00000      713.000
      10245.9      11663.6     -7.90000      3.00000      713.000
      12308.6      13626.2     -94.8000      3.00000      713.000
      14175.1      10250.3      134.300      3.00000      714.000
      10069.3      11752.1     -47.4000      3.00000      714.000
      5731.69      7482.25     -23.7000      3.00000      715.000
      14241.8      10118.3     -31.6000      3.00000      715.000
      10171.4      10949.6     -47.4000      3.00000      715.000
      10139.8      10854.7     -39.5000      3.00000      716.000
      5805.79      7570.82      55.3000      3.00000      717.000
      14247.2      10131.7     -7.90000      3.00000      717.000
      10161.8      10860.5      7.90000      3.00000      717.000
      5745.74      7427.17     -94.8000      3.00000      718.000
      14351.1      9890.81     -7.90000      3.00000      718.000
      4833.72      6927.22     -7.90000      3.00000      719.000
      5723.57      7482.57      31.6000      3.00000      719.000
      14319.1      9911.42     -7.90000      3.00000      719.000
      13195.7      10373.4      181.700      3.00000      719.000
      14306.5      9866.19      7.90000      3.00000      720.000
      8206.44      13977.1      23.7000      3.00000      720.000
      7074.19      14180.0     -63.2000      3.00000      720.000
      5788.48      7499.65     -7.90000      3.00000      721.000
      3330.51      7725.70      23.7000      3.00000      721.000
      14289.9      9880.02     0.000000      3.00000      721.000
      6969.80      14072.5     -86.9000      3.00000      721.000
      3277.85      7826.98     -15.8000      3.00000      722.000
      1670.57      8316.89     -55.3000      3.00000      722.000
      3253.09      7626.06      47.4000      3.00000      723.000
      12061.8      7021.35     -94.8000      3.00000      724.000
      14879.9      9803.24     -94.8000      3.00000      724.000
      6457.09      2674.32     -489.800      3.00000      725.000
      12660.1      4793.72      7.90000      3.00000      725.000
      5497.33      9422.87     -71.1000      3.00000      725.000
      14857.9      9855.98      15.8000      3.00000      725.000
      6304.85      2560.41      39.5000      3.00000      726.000
      5688.29      9080.31     -71.1000      3.00000      726.000
      15007.7      9859.34     -63.2000      3.00000      726.000
      3466.03      7747.59     -23.7000      3.00000      727.000
      10152.7      11479.8     -86.9000      3.00000      727.000
      15161.1      9848.24     -31.6000      3.00000      728.000
      9784.05      12288.3      63.2000      3.00000      728.000
      3580.14      7800.49     -39.5000      3.00000      729.000
      11454.2      11911.8      55.3000      3.00000      729.000
      6417.35      2514.75     -23.7000      3.00000      730.000
      5758.77      7720.11     -15.8000      3.00000      730.000
      15333.6      9661.85     -15.8000      3.00000      730.000
      9896.97      11586.2     -7.90000      3.00000      730.000
      6572.89      13642.4      15.8000      3.00000      730.000
      6327.40      2488.85     -31.6000      3.00000      731.000
      3483.87      7668.78     -23.7000      3.00000      731.000
      15375.2      9651.85     -23.7000      3.00000      731.000
      4554.38      10368.6     -31.6000      3.00000      731.000
      4309.10      10120.5      55.3000      3.00000      732.000
      9923.63      11520.4     -15.8000      3.00000      732.000
      6580.75      13574.0      23.7000      3.00000      732.000
      4836.74      6278.67     -15.8000      3.00000      733.000
      15418.3      9629.79     -15.8000      3.00000      733.000
      6523.33      13760.1     -7.90000      3.00000      733.000
      12244.6      3848.46      79.0000      3.00000      734.000
      15251.8      9797.10     -55.3000      3.00000      734.000
      5945.20      8275.47     -55.3000      3.00000      735.000
      15466.9      9867.97     -23.7000      3.00000      735.000
      3319.12      7591.87     -47.4000      3.00000      736.000
      5994.95      8305.75     -71.1000      3.00000      736.000
      15609.3      9687.95      55.3000      3.00000      736.000
      11107.6      13247.6     0.000000      3.00000      736.000
      6354.38      2331.05      47.4000      3.00000      737.000
      6521.08      13903.9     -79.0000      3.00000      737.000
      5838.51      8179.82     -47.4000      3.00000      738.000
      10090.9      13914.0     -31.6000      3.00000      738.000
      3345.76      6797.55      23.7000      3.00000      739.000
      15274.7      10016.6     -31.6000      3.00000      739.000
      6444.26      13935.6     -15.8000      3.00000      739.000
      9993.95      14006.0     -134.300      3.00000      739.000
      5889.51      8239.25     -39.5000      3.00000      740.000
      2944.51      9097.91      71.1000      3.00000      740.000
      10159.3      12413.3     -55.3000      3.00000      740.000
      6758.71      13927.8      23.7000      3.00000      740.000
      9992.46      14088.2     -15.8000      3.00000      740.000
      3160.49      7791.41     -23.7000      3.00000      741.000
      10158.3      12358.0      15.8000      3.00000      741.000
      1602.53      8051.33      31.6000      3.00000      742.000
      11465.2      15641.3      47.4000      3.00000      742.000
      1027.60      6227.02     -7.90000      3.00000      743.000
      1534.02      8084.61     -55.3000      3.00000      743.000
      3178.01      8157.39      7.90000      3.00000      743.000
      11409.6      2145.69      7.90000      3.00000      744.000
      3243.94      7707.30     -7.90000      3.00000      744.000
      15120.4      9844.37     -31.6000      3.00000      745.000
      3841.33      10494.3      15.8000      3.00000      745.000
      2865.38      7850.23     -31.6000      3.00000      746.000
      5641.14      7748.56     -7.90000      3.00000      746.000
      13994.2      9331.16     -118.500      3.00000      746.000
      3060.47      7890.20     -31.6000      3.00000      747.000
      5933.02      8230.41     -63.2000      3.00000      747.000
      5933.94      8213.88     -31.6000      3.00000      748.000
      11094.5      12701.5     -39.5000      3.00000      748.000
      6745.30      13851.5      71.1000      3.00000      748.000
      2973.13      8223.98      7.90000      3.00000      749.000
      13977.7      9221.58     -79.0000      3.00000      749.000
      5861.87      8246.31      15.8000      3.00000      750.000
      9981.66      14073.1      7.90000      3.00000      751.000
      4547.00      942.023     -55.3000      3.00000      752.000
      3390.58      6984.61      150.100      3.00000      752.000
      6862.44      5148.78     -39.5000      3.00000      754.000
      3514.49      7142.52      7.90000      3.00000      754.000
      6949.62      14284.4      94.8000      3.00000      755.000
      6831.08      5156.21      15.8000      3.00000      756.000
      1464.66      8042.99      126.400      3.00000      756.000
      2985.45      8282.97     -63.2000      3.00000      756.000
      9892.60      13957.7     -7.90000      3.00000      757.000
      6693.67      5080.89     -63.2000      3.00000      758.000
      4222.36      7185.13     -55.3000      3.00000      758.000
      9825.54      13913.8     -23.7000      3.00000      758.000
      6661.44      5049.96     0.000000      3.00000      759.000
      1536.97      8184.81      110.600      3.00000      759.000
      9870.88      13857.6     -23.7000      3.00000      759.000
      11847.4      2877.89      244.900      3.00000      760.000
      5788.94      8209.20      55.3000      3.00000      760.000
      11851.8      2879.18      23.7000      3.00000      761.000
      5108.79      6337.38      15.8000      3.00000      761.000
      5815.08      8232.22     -102.700      3.00000      761.000
      6618.32      5191.62     -110.600      3.00000      763.000
      5776.81      8214.40     -55.3000      3.00000      763.000
      5105.13      8817.29     -23.7000      3.00000      763.000
      10068.9      13740.9     -47.4000      3.00000      763.000
      3433.23      7070.25     -23.7000      3.00000      764.000
      5151.64      8830.63     0.000000      3.00000      764.000
      13048.8      15701.8      94.8000      3.00000      764.000
      6657.45      5153.05     -31.6000      3.00000      765.000
      12397.9      6260.02     0.000000      3.00000      765.000
      1435.41      8090.53     -39.5000      3.00000      765.000
      3471.97      7124.90      197.500      3.00000      766.000
      12350.0      6277.31      39.5000      3.00000      768.000
      1495.49      8038.21     -23.7000      3.00000      768.000
      5838.49      8194.82     -15.8000      3.00000      768.000
      12083.7      3285.26      31.6000      3.00000      769.000
      7291.19      3457.54     -23.7000      3.00000      769.000
      12436.8      6251.42     -102.700      3.00000      769.000
      3086.38      7284.62      15.8000      3.00000      770.000
      12412.7      6275.97     -23.7000      3.00000      771.000
      3116.10      7283.48     -55.3000      3.00000      771.000
      6709.56      4967.51     0.000000      3.00000      772.000
      12426.7      6310.89     -15.8000      3.00000      772.000
      3167.04      7401.96     0.000000      3.00000      772.000
      6852.73      13969.3      7.90000      3.00000      772.000
      11810.0      3017.42     -7.90000      3.00000      773.000
      3146.10      7630.15     -31.6000      3.00000      773.000
      11568.4      10505.5     -31.6000      3.00000      773.000
      3283.73      7437.16      7.90000      3.00000      774.000
      6841.54      14113.6      31.6000      3.00000      774.000
      7327.72      3387.40     -15.8000      3.00000      775.000
      3172.04      7281.76     -55.3000      3.00000      775.000
      3549.90      2097.58      71.1000      3.00000      778.000
      3307.86      7252.61     -7.90000      3.00000      778.000
      11601.9      10474.4     -7.90000      3.00000      778.000
      13053.9      15719.7      31.6000      3.00000      778.000
      11525.8      10461.9     -63.2000      3.00000      779.000
      10465.7      11773.9      79.0000      3.00000      779.000
      13125.2      15751.4     -39.5000      3.00000      779.000
      7210.97      3460.90     -23.7000      3.00000      780.000
      12447.3      6234.33     -71.1000      3.00000      780.000
      3072.95      7303.06     -23.7000      3.00000      780.000
      12375.5      6379.28     -63.2000      3.00000      781.000
      11570.4      10609.8     0.000000      3.00000      781.000
      13036.4      15816.0      71.1000      3.00000      781.000
      3282.02      7216.76      31.6000      3.00000      782.000
      11482.1      10539.2     -31.6000      3.00000      782.000
      12481.4      6380.39     -110.600      3.00000      783.000
      3320.70      7211.91     -15.8000      3.00000      783.000
      6742.43      13996.6      23.7000      3.00000      783.000
      4865.09      3452.16     0.000000      3.00000      784.000
      1310.44      7126.14     -102.700      3.00000      784.000
      10441.8      13834.2      39.5000      3.00000      784.000
      6827.94      13944.0     -31.6000      3.00000      784.000
      12372.2      6297.35     -15.8000      3.00000      785.000
      3303.61      7260.34     -23.7000      3.00000      785.000
      6860.43      14063.9      15.8000      3.00000      785.000
      4589.84      2286.41     -15.8000      3.00000      786.000
      3508.55      7392.93      39.5000      3.00000      786.000
      1283.60      7239.01     0.000000      3.00000      788.000
      12547.5      6458.62     -63.2000      3.00000      789.000
      1305.45      7229.96     -55.3000      3.00000      789.000
      3429.66      7510.74     -47.4000      3.00000      789.000
      13070.9      10308.1     -39.5000      3.00000      790.000
      3653.24      7574.35     -7.90000      3.00000      791.000
      13170.7      15686.2      102.700      3.00000      791.000
      6521.80      4693.79      31.6000      3.00000      792.000
      1328.73      7233.94     0.000000      3.00000      792.000
      3857.18      7393.35     -7.90000      3.00000      792.000
      13645.7      11492.6     -86.9000      3.00000      792.000
      11122.6      13252.3     -39.5000      3.00000      792.000
      11103.0      13324.0     -39.5000      3.00000      793.000
      1287.53      7254.09     -15.8000      3.00000      794.000
      12842.6      9127.68     -23.7000      3.00000      794.000
      12358.9      6300.93     -31.6000      3.00000      795.000
      11652.4      13287.1     -63.2000      3.00000      795.000
      11570.4      15826.2     -23.7000      3.00000      795.000
      1272.05      7312.56     0.000000      3.00000      797.000
      10791.7      10697.1     -39.5000      3.00000      797.000
      8136.88      13542.2     -23.7000      3.00000      797.000
      13456.7      11297.5     -118.500      3.00000      798.000
      8026.99      13600.4     -71.1000      3.00000      798.000
      13234.0      15702.0     -94.8000      3.00000      798.000
      11643.2      13406.9     -7.90000      3.00000      799.000
      6254.76      3119.98     0.000000      3.00000      800.000
      13302.0      15683.6      118.500      3.00000      800.000
      3816.51      3393.20     -31.6000      3.00000      801.000
      12343.8      6232.04     -63.2000      3.00000      801.000
      4732.60      2262.81     -31.6000      3.00000      802.000
      3831.69      3394.80      63.2000      3.00000      802.000
      1565.86      8177.47      63.2000      3.00000      802.000
      10123.8      12024.5     -110.600      3.00000      802.000
      3928.86      3409.23     -142.200      3.00000      804.000
      12111.0      3687.54     -23.7000      3.00000      804.000
      4798.09      9551.29     -102.700      3.00000      804.000
      3924.80      3403.44     -47.4000      3.00000      805.000
      11911.9      3808.99     -23.7000      3.00000      805.000
      1529.64      8149.02     -86.9000      3.00000      805.000
      4776.23      9550.70      213.300      3.00000      805.000
      13601.1      11474.9     -15.8000      3.00000      805.000
      7870.82      14016.0     0.000000      3.00000      805.000
      2503.14      2670.39      63.2000      3.00000      806.000
      6214.22      3018.79     -47.4000      3.00000      806.000
      12041.2      3801.70     -244.900      3.00000      806.000
      11711.4      13331.2      15.8000      3.00000      806.000
      6353.65      3009.36     -79.0000      3.00000      807.000
      1653.16      8211.28      23.7000      3.00000      807.000
      6554.83      4610.90     -71.1000      3.00000      808.000
      848.088      5373.62     -15.8000      3.00000      808.000
      1628.47      8162.79     -189.600      3.00000      808.000
      10212.5      13549.9     -7.90000      3.00000      808.000
      4072.91      3316.72     -55.3000      3.00000      809.000
      1728.36      7937.91     -197.500      3.00000      809.000
      9865.80      12206.2     -71.1000      3.00000      809.000
      10083.3      13684.6      7.90000      3.00000      809.000
      13516.5      11630.0     -55.3000      3.00000      810.000
      11118.1      10836.1     -47.4000      3.00000      811.000
      13570.8      11540.4      110.600      3.00000      811.000
      6673.76      13928.7     -23.7000      3.00000      812.000
      13448.9      15774.6      39.5000      3.00000      812.000
      3896.35      1953.52     -31.6000      3.00000      813.000
      3680.75      3232.81      110.600      3.00000      813.000
      16213.1      9403.62      15.8000      3.00000      813.000
      6763.36      13965.6      23.7000      3.00000      813.000
      13333.4      15772.6      31.6000      3.00000      813.000
      6477.99      2886.72      23.7000      3.00000      814.000
      12149.7      3762.76     -55.3000      3.00000      814.000
      16281.6      9536.34     -15.8000      3.00000      814.000
      9576.23      12120.8     -7.90000      3.00000      814.000
      13419.2      15719.0      23.7000      3.00000      814.000
      6423.92      2941.39     -63.2000      3.00000      815.000
      648.179      5318.52     -142.200      3.00000      815.000
      10369.2      12094.7     -15.8000      3.00000      815.000
      6438.21      2903.09     -23.7000      3.00000      816.000
      3914.34      3049.44      63.2000      3.00000      816.000
      1423.74      8217.22     -31.6000      3.00000      816.000
      4527.94      10095.1     -55.3000      3.00000      816.000
      13716.3      11628.1     -118.500      3.00000      816.000
      6454.00      2892.23      39.5000      3.00000      817.000
      1448.36      8140.75     -39.5000      3.00000      817.000
      11475.4      11617.6     0.000000      3.00000      817.000
      9585.54      12279.2      31.6000      3.00000      817.000
      6475.56      3029.79      110.600      3.00000      818.000
      1430.85      8251.44     -15.8000      3.00000      818.000
      11443.1      11634.2      7.90000      3.00000      818.000
      9583.35      12301.9     0.000000      3.00000      818.000
      5664.29      5979.09     -39.5000      3.00000      819.000
      12016.0      6884.04     -39.5000      3.00000      819.000
      12796.9      9353.71     -110.600      3.00000      819.000
      9780.10      12502.0      7.90000      3.00000      819.000
      1594.66      2572.63     -55.3000      3.00000      820.000
      6464.89      2931.56      23.7000      3.00000      820.000
      13031.7      7388.36      110.600      3.00000      820.000
      1649.72      4170.76      632.000      3.00000      820.000
      11508.3      11661.4      15.8000      3.00000      820.000
      13601.0      11633.1      31.6000      3.00000      820.000
      9691.70      12399.8     -15.8000      3.00000      820.000
      1627.64      2759.78     -7.90000      3.00000      821.000
      6464.84      2835.59     -31.6000      3.00000      821.000
      1577.59      8193.70     0.000000      3.00000      821.000
      11561.8      11684.2     -118.500      3.00000      821.000
      3946.69      3118.64      86.9000      3.00000      822.000
      13174.3      7038.11     -31.6000      3.00000      822.000
      9865.33      12342.6     -134.300      3.00000      822.000
      3941.50      3034.99     -63.2000      3.00000      823.000
      6394.18      2901.60     -39.5000      3.00000      823.000
      4682.06      10038.6     -102.700      3.00000      823.000
      11694.5      11803.9     -39.5000      3.00000      823.000
      9891.06      12335.6     0.000000      3.00000      823.000
      6504.93      2758.00      23.7000      3.00000      824.000
      3820.04      3097.67      23.7000      3.00000      824.000
      14301.6      9010.60     -39.5000      3.00000      824.000
      11853.2      11856.6     -632.000      3.00000      824.000
      6377.92      2907.14      86.9000      3.00000      825.000
      3844.19      3096.73     -63.2000      3.00000      825.000
      11474.6      11696.8     -47.4000      3.00000      825.000
      13382.9      15670.6     -158.000      3.00000      825.000
      3758.27      3179.08     -71.1000      3.00000      826.000
      13027.9      7164.47     -31.6000      3.00000      826.000
      11592.1      11708.5     -110.600      3.00000      826.000
      13384.4      15614.5     -86.9000      3.00000      826.000
      13141.8      6753.81     -23.7000      3.00000      827.000
      12867.7      9664.42     -7.90000      3.00000      827.000
      10101.0      11976.1     -7.90000      3.00000      827.000
      11462.9      11919.4     -79.0000      3.00000      827.000
      6481.32      2905.04     0.000000      3.00000      828.000
      6505.10      2823.82     0.000000      3.00000      829.000
      4544.64      9883.76     0.000000      3.00000      829.000
      11535.0      12022.7      7.90000      3.00000      829.000
      3607.10      2471.19     -47.4000      3.00000      830.000
      6326.94      2897.54     -7.90000      3.00000      830.000
      10750.8      14011.0     -15.8000      3.00000      830.000
      6262.81      2707.18      63.2000      3.00000      831.000
      3703.63      3178.72      63.2000      3.00000      831.000
      13952.9      10199.6     -23.7000      3.00000      831.000
      13728.8      11421.9      94.8000      3.00000      831.000
      11564.2      11693.6      39.5000      3.00000      831.000
      6734.53      14005.9     -15.8000      3.00000      831.000
      13504.1      10184.9     -63.2000      3.00000      832.000
      3790.69      3098.66      15.8000      3.00000      833.000
      13752.2      6988.71     -71.1000      3.00000      833.000
      13214.1      10687.9      23.7000      3.00000      833.000
      9811.18      11862.8      102.700      3.00000      833.000
      9057.75      14160.0     -47.4000      3.00000      833.000
      6560.76      2561.77     -79.0000      3.00000      834.000
      3791.11      3264.77     -118.500      3.00000      834.000
      8603.29      13949.1      7.90000      3.00000      834.000
      6678.74      2670.43     -71.1000      3.00000      835.000
      1543.35      8201.96      118.500      3.00000      835.000
      14187.4      8933.77     -47.4000      3.00000      835.000
      11581.2      11805.7      221.200      3.00000      835.000
      13827.9      7067.78     -47.4000      3.00000      836.000
      11619.0      11690.8     -79.0000      3.00000      836.000
      5488.85      2035.16      47.4000      3.00000      837.000
      6430.56      2682.80     -379.200      3.00000      837.000
      3748.43      3026.12     -47.4000      3.00000      837.000
      13477.1      7110.50     -497.700      3.00000      837.000
      6567.13      2940.80     -23.7000      3.00000      838.000
      3782.23      3176.20     -94.8000      3.00000      838.000
      13179.8      7253.35     -23.7000      3.00000      838.000
      6832.22      2925.70      31.6000      3.00000      839.000
      3812.05      3083.81     -7.90000      3.00000      839.000
      9848.00      12139.0      23.7000      3.00000      839.000
      5292.03      2204.43     -213.300      3.00000      840.000
      6956.48      2849.31     -47.4000      3.00000      840.000
      3823.45      3167.77     -47.4000      3.00000      840.000
      13046.4      7329.33     -15.8000      3.00000      840.000
      5553.09      8973.62     0.000000      3.00000      840.000
      5445.14      2442.99      7.90000      3.00000      841.000
      7085.29      2836.01     -55.3000      3.00000      841.000
      3750.74      3146.93     0.000000      3.00000      841.000
      13500.6      7389.62     -55.3000      3.00000      841.000
      7173.55      2836.21     -31.6000      3.00000      842.000
      5493.32      8918.58     -126.400      3.00000      842.000
      7478.81      13943.3     0.000000      3.00000      842.000
      2765.55      1845.04     -79.0000      3.00000      843.000
      12754.0      6804.91     -86.9000      3.00000      843.000
      5578.10      8901.81     -31.6000      3.00000      844.000
      13000.9      10359.6      39.5000      3.00000      844.000
      3001.54      1799.92     -47.4000      3.00000      845.000
      6560.01      4721.29      134.300      3.00000      845.000
      5545.31      8905.61     -55.3000      3.00000      845.000
      13245.6      15602.0      142.200      3.00000      845.000
      2878.71      1773.25     -31.6000      3.00000      846.000
      5483.66      8909.13      31.6000      3.00000      846.000
      14270.8      9230.74      7.90000      3.00000      846.000
      13634.7      11563.4     -31.6000      3.00000      846.000
      2734.18      1759.80     -55.3000      3.00000      847.000
      6751.63      3465.84     0.000000      3.00000      847.000
      5565.38      8839.33      7.90000      3.00000      847.000
      14319.7      9266.49     -110.600      3.00000      847.000
      11255.2      12981.8     -79.0000      3.00000      847.000
      6844.03      13720.5      7.90000      3.00000      847.000
      2665.21      1799.36      39.5000      3.00000      848.000
      6799.94      3523.74     -7.90000      3.00000      848.000
      5455.83      8777.33      39.5000      3.00000      848.000
      13077.9      10372.8     -47.4000      3.00000      848.000
      6813.19      13734.3     -79.0000      3.00000      848.000
      3920.89      3184.16     -118.500      3.00000      849.000
      6908.99      3545.77     -71.1000      3.00000      849.000
      1441.71      8062.35      181.700      3.00000      849.000
      5214.82      8679.21     -15.8000      3.00000      849.000
      14300.9      9135.08      110.600      3.00000      849.000
      2674.36      1986.52     -23.7000      3.00000      850.000
      3830.61      3117.90      31.6000      3.00000      850.000
      7147.04      3759.17     -31.6000      3.00000      850.000
      1504.85      8058.71     -15.8000      3.00000      850.000
      10993.3      10349.2     -86.9000      3.00000      850.000
      8863.31      14064.6      213.300      3.00000      850.000
      3796.08      3182.14     -39.5000      3.00000      851.000
      7099.09      3577.24     -39.5000      3.00000      851.000
      3752.34      3150.50     -31.6000      3.00000      852.000
      10714.5      13039.1     -55.3000      3.00000      852.000
      2927.14      1728.30     0.000000      3.00000      853.000
      3821.59      3073.81      39.5000      3.00000      853.000
      13290.4      10804.3     -23.7000      3.00000      853.000
      9868.74      12352.9     -47.4000      3.00000      853.000
      14027.7      6961.26     -110.600      3.00000      854.000
      14073.3      9042.80     -31.6000      3.00000      854.000
      13405.4      10747.9     -71.1000      3.00000      854.000
      3720.73      3121.25     -86.9000      3.00000      855.000
      7022.94      3234.09     -86.9000      3.00000      855.000
      13800.4      6935.98     0.000000      3.00000      855.000
      14018.7      10487.6     -55.3000      3.00000      855.000
      1457.81      8113.31     -39.5000      3.00000      856.000
      13609.8      11372.6     -86.9000      3.00000      856.000
      7124.40      3131.14      7.90000      3.00000      857.000
      3711.70      3275.21     -7.90000      3.00000      857.000
      6143.31      4454.23      363.400      3.00000      857.000
      13387.4      9111.42      15.8000      3.00000      857.000
      13686.9      11418.1     -63.2000      3.00000      857.000
      1707.87      3269.26     -39.5000      3.00000      858.000
      13101.1      10331.9      31.6000      3.00000      858.000
      10361.2      11098.2     -71.1000      3.00000      858.000
      7057.34      3233.67     -55.3000      3.00000      859.000
      3522.05      3147.60     -7.90000      3.00000      860.000
      5026.97      8308.97     -134.300      3.00000      860.000
      12781.2      11608.1     -7.90000      3.00000      860.000
      12278.8      16291.3      7.90000      3.00000      860.000
      1646.50      8333.77      331.800      3.00000      861.000
      5713.63      8217.32     -31.6000      3.00000      861.000
      5273.17      2035.18     -189.600      3.00000      862.000
      5647.62      8311.01     0.000000      3.00000      862.000
      11554.1      10300.6     -110.600      3.00000      862.000
      1407.69      3067.28      110.600      3.00000      863.000
      1512.17      8132.42     -55.3000      3.00000      863.000
      5223.80      8639.59     -23.7000      3.00000      863.000
      12799.1      11674.6     -23.7000      3.00000      863.000
      1313.04      3071.72     -15.8000      3.00000      864.000
      12719.9      11399.4      86.9000      3.00000      864.000
      2458.69      1444.17     -39.5000      3.00000      866.000
      5326.87      6569.35      23.7000      3.00000      866.000
      10895.6      10323.7     -39.5000      3.00000      867.000
      4870.61      6195.43     -110.600      3.00000      868.000
      13254.5      7361.68      23.7000      3.00000      868.000
      12537.6      10376.1      7.90000      3.00000      869.000
      10788.9      12851.5      63.2000      3.00000      869.000
      14065.6      10211.1     -23.7000      3.00000      870.000
      8632.75      13837.0      7.90000      3.00000      870.000
      6257.45      13844.4     -7.90000      3.00000      871.000
      13597.9      9089.42      39.5000      3.00000      872.000
      6365.23      5175.06      47.4000      3.00000      873.000
      15829.2      11174.7     -39.5000      3.00000      873.000
      13078.3      6776.76     -7.90000      3.00000      874.000
      15852.8      11257.1     -55.3000      3.00000      874.000
      13252.0      6825.53     -55.3000      3.00000      875.000
      1579.73      8240.28      39.5000      3.00000      875.000
      14269.5      9089.81     -39.5000      3.00000      875.000
      10990.5      10389.9      47.4000      3.00000      875.000
      16073.0      11240.2     -39.5000      3.00000      875.000
      6506.98      14056.8      7.90000      3.00000      875.000
      12579.0      6756.85     -134.300      3.00000      876.000
      9960.06      11668.4     -15.8000      3.00000      876.000
      6391.70      14155.1      23.7000      3.00000      876.000
      3934.06      1469.77      15.8000      3.00000      877.000
      6349.11      5174.05      31.6000      3.00000      877.000
      5565.51      8586.60     -31.6000      3.00000      877.000
      6297.08      14142.1     0.000000      3.00000      877.000
      5164.70      9432.46     -55.3000      3.00000      878.000
      16083.5      10048.4     -79.0000      3.00000      878.000
      14142.5      10607.7     -47.4000      3.00000      878.000
      10533.0      11841.6     -110.600      3.00000      878.000
      5270.40      9488.11     -7.90000      3.00000      879.000
      3407.34      3579.88     -31.6000      3.00000      880.000
      1220.24      7258.58     -94.8000      3.00000      880.000
      10396.3      11651.0     -47.4000      3.00000      880.000
      10235.6      11645.1     -173.800      3.00000      881.000
      3140.97      2284.64     -7.90000      3.00000      883.000
      3268.57      3418.70      55.3000      3.00000      883.000
      14450.0      8357.44     -23.7000      3.00000      883.000
      13685.8      9134.18      150.100      3.00000      883.000
      13418.9      11114.1     -15.8000      3.00000      883.000
      6720.90      4823.62     0.000000      3.00000      884.000
      14426.9      8216.59     -15.8000      3.00000      884.000
      13391.7      11181.1     0.000000      3.00000      884.000
      3125.61      2242.98     -15.8000      3.00000      885.000
      3168.02      3569.03     -7.90000      3.00000      885.000
      6511.71      5092.40     -15.8000      3.00000      885.000
      12140.8      6510.64      7.90000      3.00000      885.000
      1676.36      8246.56     -86.9000      3.00000      885.000
      14038.6      8866.39     -71.1000      3.00000      885.000
      13271.8      11228.1     -150.100      3.00000      885.000
      14307.5      8560.82      86.9000      3.00000      886.000
      14340.6      8471.74      15.8000      3.00000      887.000
      13343.3      11207.1     -118.500      3.00000      887.000
      15325.1      11870.8     -63.2000      3.00000      887.000
      3154.38      2253.11     -31.6000      3.00000      888.000
      14222.4      8493.23     -47.4000      3.00000      888.000
      13375.3      11210.2     -63.2000      3.00000      888.000
      15359.0      11895.9     -142.200      3.00000      888.000
      13316.8      11183.6      15.8000      3.00000      889.000
      14515.3      8526.04      55.3000      3.00000      890.000
      13374.8      11134.8     -55.3000      3.00000      890.000
      9885.97      13576.3     -39.5000      3.00000      890.000
      6708.63      13776.4     -7.90000      3.00000      890.000
      4032.61      1453.86      55.3000      3.00000      891.000
      6406.46      2955.73     -173.800      3.00000      891.000
      5397.21      8219.61     -15.8000      3.00000      891.000
      14637.2      8453.85      47.4000      3.00000      891.000
      13101.9      10350.5      31.6000      3.00000      891.000
      13607.4      11358.6      39.5000      3.00000      891.000
      10923.7      11837.8     -31.6000      3.00000      891.000
      6706.81      13669.5      23.7000      3.00000      891.000
      8336.36      13737.3      126.400      3.00000      891.000
      9922.05      13598.2     -55.3000      3.00000      891.000
      6470.19      3073.33     -15.8000      3.00000      892.000
      14482.9      8886.36      102.700      3.00000      892.000
      13356.9      10726.1     -71.1000      3.00000      892.000
      9922.74      13537.8     -55.3000      3.00000      892.000
      3123.63      2263.39     -47.4000      3.00000      893.000
      6652.96      13621.3      86.9000      3.00000      893.000
      10065.4      13821.8      15.8000      3.00000      893.000
      6630.39      13626.5     -47.4000      3.00000      894.000
      10188.9      13895.8     -79.0000      3.00000      894.000
      10058.4      11638.2      31.6000      3.00000      895.000
      10354.4      14138.6      15.8000      3.00000      895.000
      13325.5      11246.8     -71.1000      3.00000      896.000
      10888.8      11808.2     -39.5000      3.00000      896.000
      14916.0      10078.7     -15.8000      3.00000      897.000
      10889.8      11779.3      23.7000      3.00000      897.000
      15487.3      11915.8     -94.8000      3.00000      897.000
      15845.0      9671.10     -15.8000      3.00000      898.000
      10907.6      11816.8      7.90000      3.00000      898.000
      15557.0      11912.0      7.90000      3.00000      898.000
      6430.56      5152.16     -23.7000      3.00000      899.000
      15947.4      9642.98     0.000000      3.00000      899.000
      10868.7      11806.9      23.7000      3.00000      899.000
      6404.90      2861.69     -79.0000      3.00000      900.000
      560.279      5190.56     -39.5000      3.00000      900.000
      1162.79      6084.03      450.300      3.00000      900.000
      14870.9      10068.4      55.3000      3.00000      900.000
      15656.4      11845.9      15.8000      3.00000      900.000
      14855.3      8364.61     -55.3000      3.00000      901.000
      9607.53      11911.0      102.700      3.00000      901.000
      10859.2      11873.2     -71.1000      3.00000      901.000
      10516.5      13094.0     -7.90000      3.00000      901.000
      11731.2      15318.9      31.6000      3.00000      901.000
      13532.3      15672.6      23.7000      3.00000      901.000
      3066.91      2137.65     -244.900      3.00000      902.000
      5870.07      5902.63      31.6000      3.00000      902.000
      15533.9      11775.7     -23.7000      3.00000      902.000
      10575.0      13019.5     -47.4000      3.00000      902.000
      13465.3      15587.0     -15.8000      3.00000      902.000
      10124.4      10983.5      15.8000      3.00000      903.000
      15468.5      11942.6     -31.6000      3.00000      903.000
      13471.2      15642.3     -39.5000      3.00000      903.000
      14993.1      8695.61      47.4000      3.00000      904.000
      14090.6      9101.82     -15.8000      3.00000      904.000
      10143.0      10979.9     -7.90000      3.00000      904.000
      13349.2      11214.4     -63.2000      3.00000      904.000
      15595.5      11889.1     -31.6000      3.00000      904.000
      13533.6      15927.2      355.500      3.00000      904.000
      15052.3      8474.42     -134.300      3.00000      905.000
      10145.5      10978.7     -39.5000      3.00000      905.000
      9181.32      14235.9     -63.2000      3.00000      905.000
      13496.8      15908.7      260.700      3.00000      905.000
      4605.00      1365.19     -31.6000      3.00000      906.000
      15051.0      8427.16     -79.0000      3.00000      906.000
      10146.8      10996.4     -31.6000      3.00000      906.000
      15630.0      11849.1      7.90000      3.00000      906.000
      9721.74      12116.8     -47.4000      3.00000      906.000
      11762.9      15391.0     -23.7000      3.00000      906.000
      13491.6      15613.0      15.8000      3.00000      906.000
      6461.61      3082.84     -63.2000      3.00000      907.000
      1027.14      6762.54      268.600      3.00000      907.000
      1784.19      7798.42     -79.0000      3.00000      907.000
      14943.5      8190.21     -71.1000      3.00000      907.000
      15694.1      9704.83     -142.200      3.00000      907.000
      13515.5      15543.3     -15.8000      3.00000      907.000
      6515.02      3102.27      7.90000      3.00000      908.000
      14951.9      10210.2      7.90000      3.00000      908.000
      10554.4      12969.8     -47.4000      3.00000      908.000
      13492.4      15524.0     -47.4000      3.00000      908.000
      6549.78      3134.77     0.000000      3.00000      909.000
      14260.6      7193.63     -134.300      3.00000      909.000
      5217.89      8120.96     -355.500      3.00000      909.000
      10573.9      12993.1     -7.90000      3.00000      909.000
      3185.94      2191.36     -31.6000      3.00000      910.000
      7221.37      3251.01     -102.700      3.00000      910.000
      12048.7      13949.5      31.6000      3.00000      910.000
      13437.1      15414.6     -15.8000      3.00000      910.000
      7304.30      3108.51     -31.6000      3.00000      911.000
      1006.59      6860.41      31.6000      3.00000      911.000
      10129.4      11011.7     -39.5000      3.00000      911.000
      13360.2      11172.8     -47.4000      3.00000      911.000
      12038.1      13978.3     -23.7000      3.00000      911.000
      13438.4      15342.2     -23.7000      3.00000      911.000
      7337.65      3223.74     -94.8000      3.00000      912.000
      13406.1      11093.5     -15.8000      3.00000      912.000
      10968.0      11848.8      15.8000      3.00000      912.000
      13158.9      16063.9     -158.000      3.00000      912.000
      7355.08      3125.91     0.000000      3.00000      913.000
      1774.31      7841.18     -126.400      3.00000      913.000
      5365.68      8243.12     -15.8000      3.00000      913.000
      10241.0      11023.7     -94.8000      3.00000      913.000
      13416.4      11123.0     -7.90000      3.00000      913.000
      6942.26      3374.84     -55.3000      3.00000      914.000
      14038.2      10074.3     -94.8000      3.00000      914.000
      10147.2      10977.5      15.8000      3.00000      914.000
      13472.4      11136.0     -39.5000      3.00000      914.000
      10604.9      13015.4     0.000000      3.00000      914.000
      7982.59      14068.0      134.300      3.00000      914.000
      3217.77      2228.26     -7.90000      3.00000      915.000
      6973.39      3516.04     0.000000      3.00000      915.000
      5368.04      8191.31     -165.900      3.00000      915.000
      13546.9      11132.5      55.3000      3.00000      915.000
      4422.58      1606.91      63.2000      3.00000      916.000
      6969.72      3477.78      7.90000      3.00000      916.000
      5430.32      8184.33     -23.7000      3.00000      916.000
      14043.8      10102.1     -323.900      3.00000      916.000
      12455.0      16648.5     -23.7000      3.00000      916.000
      14034.4      10067.0     -15.8000      3.00000      917.000
      10116.9      11034.2      63.2000      3.00000      917.000
      13365.4      16159.4     -47.4000      3.00000      917.000
      5317.61      8305.75     -7.90000      3.00000      918.000
      14041.6      9973.77     -86.9000      3.00000      918.000
      10672.2      13067.0     -63.2000      3.00000      918.000
      13526.0      16376.3     -39.5000      3.00000      918.000
      3345.24      2459.72     -7.90000      3.00000      919.000
      5208.77      7582.36      632.000      3.00000      919.000
      14047.2      10053.0     -79.0000      3.00000      919.000
      10598.9      12997.8      31.6000      3.00000      919.000
      12000.0      13637.6     -15.8000      3.00000      919.000
      14014.4      16481.0     -23.7000      3.00000      919.000
      14038.1      8896.92     -173.800      3.00000      920.000
      10095.6      10931.5     -23.7000      3.00000      920.000
      5208.41      6539.37     -632.000      3.00000      921.000
      12748.0      6998.47     -86.9000      3.00000      921.000
      4394.74      1438.34      47.4000      3.00000      922.000
      14954.5      10649.9     -71.1000      3.00000      922.000
      4300.32      1681.78      39.5000      3.00000      923.000
      14889.2      10707.3     -7.90000      3.00000      923.000
      10593.9      10974.9     -7.90000      3.00000      923.000
      14973.7      10924.0      632.000      3.00000      924.000
      10121.9      11004.9     -31.6000      3.00000      924.000
      16169.7      11963.2     -244.900      3.00000      924.000
      13618.9      16342.3      86.9000      3.00000      924.000
      3771.21      7517.81     -39.5000      3.00000      925.000
      3028.48      8801.23      118.500      3.00000      925.000
      11182.8      9801.78     -355.500      3.00000      925.000
      10042.8      10999.6     -165.900      3.00000      925.000
      16202.2      11840.3     -31.6000      3.00000      925.000
      11971.8      16324.5     -150.100      3.00000      925.000
      4453.18      1483.04     -102.700      3.00000      926.000
      12105.2      6682.68     -55.3000      3.00000      926.000
      3766.91      7439.78     -55.3000      3.00000      926.000
      16212.9      10077.0     -79.0000      3.00000      926.000
      16170.1      11667.2     -47.4000      3.00000      926.000
      10610.2      13005.7     -23.7000      3.00000      926.000
      11790.7      16276.1      47.4000      3.00000      926.000
      13901.4      16514.6     0.000000      3.00000      926.000
      12148.4      4013.71     -63.2000      3.00000      927.000
      16287.8      9873.17     -71.1000      3.00000      927.000
      10529.8      12979.0     -102.700      3.00000      927.000
      10987.8      10990.6     -7.90000      3.00000      928.000
      15195.8      11202.3     -47.4000      3.00000      928.000
      1012.18      6813.72      7.90000      3.00000      929.000
      4776.69      6646.78     -31.6000      3.00000      929.000
      10625.9      13000.5     -15.8000      3.00000      929.000
      12455.0      13605.6     -55.3000      3.00000      929.000
      6818.12      4667.44     0.000000      3.00000      930.000
      16224.7      9188.01     -276.500      3.00000      930.000
      15049.7      11384.6     -7.90000      3.00000      930.000
      13759.0      11709.4     -63.2000      3.00000      930.000
      11272.8      13484.4     -63.2000      3.00000      930.000
      12485.9      13523.4      23.7000      3.00000      930.000
      13799.8      16308.9     -31.6000      3.00000      930.000
      6811.64      4658.05     -39.5000      3.00000      931.000
      10131.2      10976.4     -47.4000      3.00000      931.000
      13671.2      11672.5     -39.5000      3.00000      931.000
      15530.2      11501.7     -86.9000      3.00000      931.000
      10557.7      13036.2     -39.5000      3.00000      931.000
      12260.1      13715.4      23.7000      3.00000      931.000
      11696.9      15825.4     -118.500      3.00000      931.000
      13698.1      16384.7     -15.8000      3.00000      931.000
      12240.2      6890.52     -31.6000      3.00000      932.000
      5221.67      8337.51      23.7000      3.00000      932.000
      15119.1      11418.4      7.90000      3.00000      932.000
      10543.5      13049.1     -31.6000      3.00000      932.000
      12480.1      13814.1     -39.5000      3.00000      932.000
      13958.3      16398.6     -55.3000      3.00000      932.000
      4477.91      1001.82     -79.0000      3.00000      933.000
      1062.07      6861.71      71.1000      3.00000      933.000
      10132.8      11042.5      7.90000      3.00000      933.000
      15113.9      11232.9     -39.5000      3.00000      933.000
      13867.0      11566.6     -31.6000      3.00000      933.000
      12389.2      13405.7     0.000000      3.00000      933.000
      15204.1      10181.4      15.8000      3.00000      934.000
      15066.5      11300.5     -31.6000      3.00000      934.000
      13911.8      16514.1      71.1000      3.00000      934.000
      15154.8      9988.59     -63.2000      3.00000      935.000
      10169.2      10990.3     -63.2000      3.00000      935.000
      15058.3      11261.9     -31.6000      3.00000      935.000
      3698.89      7454.77     -118.500      3.00000      936.000
      15171.4      10059.9     -86.9000      3.00000      936.000
      10115.4      10993.5     -55.3000      3.00000      936.000
      3792.62      3350.93     0.000000      3.00000      937.000
      3555.69      7432.48     -23.7000      3.00000      937.000
      10085.3      10975.0      63.2000      3.00000      937.000
      15158.9      11300.3     -47.4000      3.00000      937.000
      10554.9      12961.6     0.000000      3.00000      937.000
      10139.9      10928.3      86.9000      3.00000      938.000
      15796.2      11155.6      7.90000      3.00000      938.000
      10553.6      13042.4      15.8000      3.00000      938.000
      11204.2      15608.7     -189.600      3.00000      938.000
      13635.2      11309.3     0.000000      3.00000      939.000
      2895.66      2504.15     -23.7000      3.00000      940.000
      3046.22      8801.55      102.700      3.00000      940.000
      14362.4      10052.7     -47.4000      3.00000      940.000
      10194.3      10973.3     -23.7000      3.00000      940.000
      12499.5      14110.1     0.000000      3.00000      940.000
      7200.29      3435.25      39.5000      3.00000      941.000
      14392.7      10101.7      63.2000      3.00000      941.000
      15903.8      11259.1     -23.7000      3.00000      941.000
      7448.23      3833.27      15.8000      3.00000      942.000
      15764.9      11216.0      7.90000      3.00000      942.000
      12545.7      13972.6     -47.4000      3.00000      942.000
      13569.5      11199.2     -23.7000      3.00000      943.000
      15177.8      11970.3     -23.7000      3.00000      943.000
      1071.26      5122.82      15.8000      3.00000      944.000
      13701.1      11337.2     -7.90000      3.00000      944.000
      15205.3      11891.4     0.000000      3.00000      944.000
      12114.5      15852.7     -15.8000      3.00000      944.000
      1093.28      5055.22     -39.5000      3.00000      945.000
      14384.4      10224.6     -55.3000      3.00000      945.000
      10568.0      13053.8     -31.6000      3.00000      945.000
      7966.54      4050.92     -39.5000      3.00000      946.000
      1075.12      5123.86      15.8000      3.00000      946.000
      3551.47      7777.71      39.5000      3.00000      946.000
      14558.3      10084.5      7.90000      3.00000      946.000
      13384.8      11254.1     -31.6000      3.00000      946.000
      14965.4      11444.2      63.2000      3.00000      946.000
      10543.9      13028.3     -7.90000      3.00000      946.000
      14568.0      10079.1     -23.7000      3.00000      947.000
      14901.8      11124.8     -71.1000      3.00000      947.000
      15834.5      11193.7      39.5000      3.00000      947.000
      11210.4      13166.5     -15.8000      3.00000      947.000
      12527.4      6440.06     -15.8000      3.00000      948.000
      13818.4      10155.9     -7.90000      3.00000      948.000
      15873.6      11288.5     -47.4000      3.00000      948.000
      13046.3      15231.6     -23.7000      3.00000      948.000
      13154.3      4667.18     -7.90000      3.00000      949.000
      13345.9      7328.91     -31.6000      3.00000      949.000
      15799.8      11135.6     -63.2000      3.00000      949.000
      12948.6      15493.1      55.3000      3.00000      949.000
      10652.1      10952.1     -55.3000      3.00000      950.000
      10559.7      13032.7      23.7000      3.00000      950.000
      15123.0      11363.8     -23.7000      3.00000      951.000
      12139.3      12002.7     -55.3000      3.00000      951.000
      10579.6      13009.2     -63.2000      3.00000      951.000
      12639.6      15682.9      23.7000      3.00000      951.000
      7661.36      3742.52      15.8000      3.00000      952.000
      1061.06      5204.15     0.000000      3.00000      952.000
      15108.0      11323.7     0.000000      3.00000      952.000
      10531.7      13005.2     -71.1000      3.00000      952.000
      6919.72      13801.2      39.5000      3.00000      952.000
      12576.6      15670.5     -23.7000      3.00000      952.000
      13282.3      7009.13     -79.0000      3.00000      953.000
      4715.32      8793.84      79.0000      3.00000      953.000
      15376.0      11278.7     -23.7000      3.00000      953.000
      12057.9      13846.9      7.90000      3.00000      953.000
      13410.7      11189.7     -47.4000      3.00000      954.000
      15322.6      11221.4     -15.8000      3.00000      954.000
      12067.7      13919.1     -39.5000      3.00000      954.000
      4719.24      2872.88      442.400      3.00000      955.000
      8076.74      4227.31     -181.700      3.00000      955.000
      1047.66      5053.81      15.8000      3.00000      955.000
      13120.3      6862.13     -39.5000      3.00000      955.000
      13831.9      10122.6      47.4000      3.00000      955.000
      12065.2      13801.2      86.9000      3.00000      955.000
      8115.38      3909.53     -110.600      3.00000      956.000
      13281.4      7034.10     -7.90000      3.00000      956.000
      1500.43      7509.03      63.2000      3.00000      956.000
      11788.7      11534.7     -47.4000      3.00000      956.000
      14373.2      10582.8      63.2000      3.00000      957.000
      15800.0      11639.3     -39.5000      3.00000      957.000
      1087.05      5223.02      39.5000      3.00000      958.000
      3926.17      6707.52     -86.9000      3.00000      958.000
      14370.5      10450.5     -7.90000      3.00000      958.000
      12294.4      11326.6     -23.7000      3.00000      958.000
      8263.88      4175.40     -94.8000      3.00000      959.000
      1104.41      5193.00      15.8000      3.00000      959.000
      12818.2      6943.94     -39.5000      3.00000      959.000
      2893.29      8544.37     -592.500      3.00000      959.000
      4694.31      3024.27     -39.5000      3.00000      960.000
      1083.38      5111.47     -15.8000      3.00000      960.000
      12079.3      13830.6     -79.0000      3.00000      960.000
      4304.69      2889.44     0.000000      3.00000      961.000
      7399.12      4366.28      63.2000      3.00000      961.000
      1078.68      5123.48     -63.2000      3.00000      961.000
      3386.80      7326.51     -47.4000      3.00000      961.000
      15530.8      11746.7      31.6000      3.00000      961.000
      1089.03      5094.59     -15.8000      3.00000      962.000
      10997.5      11759.8      39.5000      3.00000      962.000
      15200.3      11863.3     -79.0000      3.00000      962.000
      15136.9      11788.3     -632.000      3.00000      963.000
      7338.96      4560.99     -7.90000      3.00000      964.000
      14110.8      10599.9     -39.5000      3.00000      964.000
      15370.4      11678.7     -173.800      3.00000      964.000
      7382.05      4562.61     -7.90000      3.00000      965.000
      12203.4      11442.1     -23.7000      3.00000      965.000
      15550.5      11533.3     -7.90000      3.00000      965.000
      7198.27      4521.33     -55.3000      3.00000      966.000
      13823.1      10030.0     -31.6000      3.00000      966.000
      15581.6      11363.3     -31.6000      3.00000      966.000
      7213.45      4365.78     -31.6000      3.00000      967.000
      1453.81      7676.16      86.9000      3.00000      967.000
      3343.49      9753.46      118.500      3.00000      967.000
      15673.7      11340.8      23.7000      3.00000      967.000
      15552.2      11557.7     -39.5000      3.00000      969.000
      8272.31      13958.1      31.6000      3.00000      969.000
      15874.3      11484.8     0.000000      3.00000      970.000
      4861.77      2416.13     -55.3000      3.00000      971.000
      6486.04      2713.16      94.8000      3.00000      971.000
      7590.56      4477.05     -23.7000      3.00000      971.000
      15694.7      10417.0     -7.90000      3.00000      971.000
      6571.88      4711.78     -94.8000      3.00000      972.000
      15661.5      10365.3      47.4000      3.00000      972.000
      15928.6      11708.5      7.90000      3.00000      972.000
      6657.49      2847.63     -94.8000      3.00000      973.000
      6849.34      4943.89     -39.5000      3.00000      973.000
      1520.37      7860.79     -47.4000      3.00000      973.000
      13888.1      10555.5     0.000000      3.00000      973.000
      15883.6      11526.1     -39.5000      3.00000      973.000
      10226.2      11300.7      7.90000      3.00000      974.000
      6842.53      2673.97     -181.700      3.00000      975.000
      13361.9      5242.17     -71.1000      3.00000      975.000
      13867.0      10107.5     -55.3000      3.00000      975.000
      15678.1      11404.5     -197.500      3.00000      975.000
      13473.8      5299.66     -158.000      3.00000      976.000
      15665.0      10319.6     -47.4000      3.00000      976.000
      10909.1      11948.5     0.000000      3.00000      976.000
      8168.05      13927.2      79.0000      3.00000      977.000
      12135.8      13809.0     -7.90000      3.00000      977.000
      6621.13      2650.20     -39.5000      3.00000      978.000
      7572.92      4408.96     -23.7000      3.00000      978.000
      15642.3      11451.5     -39.5000      3.00000      978.000
      12340.1      15326.0     -102.700      3.00000      978.000
      15698.1      10447.3     -71.1000      3.00000      979.000
      14471.9      10579.8     -189.600      3.00000      979.000
      13217.3      15847.3      142.200      3.00000      979.000
      6156.06      2474.62     -55.3000      3.00000      980.000
      11984.7      3891.09      15.8000      3.00000      980.000
      14080.5      10625.4     -79.0000      3.00000      980.000
      13166.3      15795.7     0.000000      3.00000      980.000
      6144.08      2574.63      23.7000      3.00000      981.000
      11767.7      3719.17     -15.8000      3.00000      981.000
      8333.39      13823.5      47.4000      3.00000      981.000
      11858.7      3337.14      7.90000      3.00000      982.000
      13358.6      5364.82     -39.5000      3.00000      982.000
      5221.90      8626.47     -632.000      3.00000      982.000
      13849.3      10766.6      79.0000      3.00000      982.000
      11012.3      11858.3     -71.1000      3.00000      982.000
      12760.3      11764.8     -47.4000      3.00000      982.000
      12110.0      13870.1     -71.1000      3.00000      982.000
      1554.03      8073.23     -7.90000      3.00000      983.000
      15634.0      11451.3     -47.4000      3.00000      983.000
      10921.6      11897.4      173.800      3.00000      983.000
      12196.0      13908.9     -39.5000      3.00000      983.000
      15677.1      11500.9     -110.600      3.00000      984.000
      8195.56      3948.01      39.5000      3.00000      985.000
      1670.61      7873.47      126.400      3.00000      985.000
      15651.7      11477.5      63.2000      3.00000      985.000
      3990.90      7585.71      15.8000      3.00000      986.000
      13848.1      10070.5     -71.1000      3.00000      986.000
      15700.8      10404.0     -47.4000      3.00000      987.000
      4008.48      2049.24     -15.8000      3.00000      988.000
      7973.48      4141.67     -31.6000      3.00000      988.000
      13820.2      10080.4     0.000000      3.00000      988.000
      3881.70      7252.48     -7.90000      3.00000      990.000
      2052.43      8116.70     -142.200      3.00000      990.000
      13840.1      9954.19     -134.300      3.00000      990.000
      13099.4      15485.4     -71.1000      3.00000      990.000
      11658.0      3503.21     -94.8000      3.00000      991.000
      12774.5      4870.04     -15.8000      3.00000      991.000
      3937.60      7323.17      142.200      3.00000      991.000
      13791.0      9978.18     -7.90000      3.00000      991.000
      13040.1      15438.7      7.90000      3.00000      991.000
      1509.75      8201.17      15.8000      3.00000      992.000
      13881.0      10035.7     0.000000      3.00000      992.000
      10973.5      14171.6      23.7000      3.00000      992.000
      11147.0      13402.4      23.7000      3.00000      993.000
      12989.8      15199.6     -71.1000      3.00000      994.000
      11228.0      13438.3      39.5000      3.00000      995.000
      13050.7      15175.4      23.7000      3.00000      995.000
      15677.8      10439.6     -55.3000      3.00000      996.000
      16041.1      11909.5     -47.4000      3.00000      996.000
      12160.5      13522.3     -7.90000      3.00000      996.000
      13459.9      5242.21      158.000      3.00000      999.000
      1161.68      6828.08      165.900      3.00000      999.000
      15994.5      11823.3     -39.5000      3.00000      1000.00
      3551.07      7291.21     -39.5000      3.00000      1001.00
      15638.6      10459.1     -55.3000      3.00000      1001.00
      16110.0      11898.9     -23.7000      3.00000      1001.00
      3504.82      7418.11     -23.7000      3.00000      1002.00
      15592.7      10394.1     -39.5000      3.00000      1002.00
      12512.6      12960.9     -102.700      3.00000      1002.00
      4320.77      1208.07     -63.2000      3.00000      1003.00
      14056.9      7261.35     -126.400      3.00000      1003.00
      4500.82      11084.6      252.800      3.00000      1003.00
      11505.4      13312.2      15.8000      3.00000      1003.00
      15609.2      10365.9      15.8000      3.00000      1004.00
      11848.7      13371.0      39.5000      3.00000      1004.00
      11950.3      13386.1     0.000000      3.00000      1005.00
      12650.4      3858.72      102.700      3.00000      1006.00
      2361.80      6344.08      23.7000      3.00000      1006.00
      11906.3      13353.4      23.7000      3.00000      1006.00
      13483.4      5367.36      79.0000      3.00000      1007.00
      15560.5      10399.8     -39.5000      3.00000      1008.00
      3707.53      7546.84      31.6000      3.00000      1009.00
      16122.9      11709.1      39.5000      3.00000      1009.00
      8296.63      13846.1     -86.9000      3.00000      1009.00
      15598.2      10421.9      15.8000      3.00000      1010.00
      14199.8      10491.9      15.8000      3.00000      1010.00
      10883.8      13227.5     -39.5000      3.00000      1010.00
      13121.6      15142.6      15.8000      3.00000      1010.00
      13690.0      8842.82      15.8000      3.00000      1011.00
      14066.7      10221.6      7.90000      3.00000      1011.00
      3309.88      7528.01     -94.8000      3.00000      1012.00
      13623.7      8725.46     -31.6000      3.00000      1012.00
      14252.1      10555.6      15.8000      3.00000      1012.00
      15587.2      11412.4      31.6000      3.00000      1012.00
      10670.7      13121.5      7.90000      3.00000      1012.00
      11598.2      13196.7     -134.300      3.00000      1012.00
      15668.0      10382.1      15.8000      3.00000      1013.00
      14238.9      10589.0     -39.5000      3.00000      1013.00
      15547.6      11404.8     -39.5000      3.00000      1013.00
      11897.5      13212.6     -23.7000      3.00000      1013.00
      12626.5      3836.13     -23.7000      3.00000      1014.00
      3360.45      7510.15     -150.100      3.00000      1014.00
      13967.2      10206.5     -63.2000      3.00000      1014.00
      15587.1      10405.4     -23.7000      3.00000      1014.00
      11780.4      13281.8     -15.8000      3.00000      1014.00
      12601.1      3847.81     -47.4000      3.00000      1015.00
      3351.23      7485.12     0.000000      3.00000      1015.00
      15620.3      10384.2     -55.3000      3.00000      1015.00
      11766.1      13100.5     -63.2000      3.00000      1015.00
      3300.84      7555.59      15.8000      3.00000      1016.00
      12471.9      15317.7     -55.3000      3.00000      1016.00
      1562.94      6837.03     -31.6000      3.00000      1017.00
      3270.78      7609.56     0.000000      3.00000      1017.00
      13764.2      10785.8     -63.2000      3.00000      1017.00
      11582.8      13253.6     -102.700      3.00000      1017.00
      11970.5      15701.0     -71.1000      3.00000      1017.00
      1611.40      7118.82     -39.5000      3.00000      1018.00
      3324.76      7584.46     -31.6000      3.00000      1018.00
      14632.6      10515.1     -15.8000      3.00000      1018.00
      13458.1      5395.30     -94.8000      3.00000      1019.00
      5140.52      8546.49     -79.0000      3.00000      1019.00
      15606.1      10392.3     -86.9000      3.00000      1019.00
      1135.90      5305.55     -55.3000      3.00000      1020.00
      13007.9      13271.3      55.3000      3.00000      1020.00
      12736.0      14962.1      31.6000      3.00000      1020.00
      1068.51      5389.06     -55.3000      3.00000      1021.00
      1931.42      7336.81     -47.4000      3.00000      1021.00
      13424.8      10226.6     -102.700      3.00000      1021.00
      12214.7      11512.4     -47.4000      3.00000      1021.00
      6966.02      13643.7      7.90000      3.00000      1021.00
      11656.2      13589.7     -39.5000      3.00000      1021.00
      11846.4      15810.7     -244.900      3.00000      1021.00
      2793.67      1280.75     -23.7000      3.00000      1022.00
      5930.50      2961.24     -15.8000      3.00000      1022.00
      12614.2      3925.29      15.8000      3.00000      1022.00
      1690.29      5919.74      632.000      3.00000      1022.00
      3349.02      7447.33     -7.90000      3.00000      1022.00
      15622.1      10367.7     -15.8000      3.00000      1024.00
      10956.0      14152.8     -94.8000      3.00000      1024.00
      12646.7      3866.25     -15.8000      3.00000      1025.00
      1071.42      5367.20     -7.90000      3.00000      1025.00
      4805.57      6615.14     -205.400      3.00000      1025.00
      8008.49      4227.22     -15.8000      3.00000      1026.00
      15698.8      10454.8     -150.100      3.00000      1026.00
      11756.6      13253.7      118.500      3.00000      1026.00
      8165.98      4307.96     -7.90000      3.00000      1027.00
      13339.8      5374.53     -7.90000      3.00000      1027.00
      13313.9      7315.40     -221.200      3.00000      1027.00
      13633.2      8713.21      86.9000      3.00000      1027.00
      4881.48      8853.65     -158.000      3.00000      1027.00
      14613.6      9885.82     -63.2000      3.00000      1027.00
      4079.54      1964.64     -134.300      3.00000      1028.00
      1054.72      5302.98      23.7000      3.00000      1028.00
      13343.6      5295.70     -79.0000      3.00000      1028.00
      1595.61      8189.08      7.90000      3.00000      1028.00
      11781.1      13169.6     -15.8000      3.00000      1028.00
      12840.5      4447.57     -23.7000      3.00000      1029.00
      16521.4      11662.7      39.5000      3.00000      1029.00
      13328.1      5306.15      39.5000      3.00000      1030.00
      15647.4      10305.9      94.8000      3.00000      1030.00
      12566.5      4140.81     -47.4000      3.00000      1031.00
      8106.28      4733.03     -31.6000      3.00000      1031.00
      1024.39      5335.90     -15.8000      3.00000      1031.00
      3349.66      9363.65     -79.0000      3.00000      1031.00
      15686.5      10362.7     -55.3000      3.00000      1031.00
      13734.4      10533.0      79.0000      3.00000      1031.00
      12379.5      13161.7     -15.8000      3.00000      1031.00
      14051.2      10146.8     0.000000      3.00000      1032.00
      3421.47      3071.24     -47.4000      3.00000      1033.00
      13276.8      5428.50      7.90000      3.00000      1033.00
      12850.9      7241.35      31.6000      3.00000      1033.00
      2048.39      7687.51     -55.3000      3.00000      1033.00
      14082.0      10179.6      31.6000      3.00000      1033.00
      12842.3      4381.00     -55.3000      3.00000      1034.00
      12876.5      7298.42     -31.6000      3.00000      1034.00
      13132.3      10415.3      94.8000      3.00000      1034.00
      10498.2      14096.5     -31.6000      3.00000      1034.00
      14872.5      16540.4     -94.8000      3.00000      1034.00
      4822.95      2463.77     -86.9000      3.00000      1035.00
      1047.99      5286.44     -47.4000      3.00000      1035.00
      3298.29      9294.86     -7.90000      3.00000      1035.00
      15689.7      10335.9     -102.700      3.00000      1035.00
      12865.4      4493.55     -31.6000      3.00000      1036.00
      987.312      5335.66     -94.8000      3.00000      1036.00
      3388.05      9278.27     -173.800      3.00000      1036.00
      15663.7      10337.5     -31.6000      3.00000      1036.00
      3363.66      2539.27      55.3000      3.00000      1037.00
      7573.34      3958.78     -86.9000      3.00000      1037.00
      12976.3      4545.90      71.1000      3.00000      1037.00
      12842.1      4385.93     -23.7000      3.00000      1038.00
      3500.05      7126.57      55.3000      3.00000      1038.00
      3265.49      9304.78     -23.7000      3.00000      1038.00
      15434.9      11424.3     -15.8000      3.00000      1038.00
      3265.69      9294.76     -23.7000      3.00000      1039.00
      14262.4      9973.50     -276.500      3.00000      1039.00
      10172.6      13902.6     -86.9000      3.00000      1039.00
      12404.8      14018.7      47.4000      3.00000      1039.00
      11976.8      3956.96     -15.8000      3.00000      1040.00
      578.828      4914.12     -47.4000      3.00000      1040.00
      15565.2      11539.8     -221.200      3.00000      1040.00
      12363.5      13964.0     -71.1000      3.00000      1040.00
      11929.4      4054.91      15.8000      3.00000      1041.00
      1007.44      5259.69     -31.6000      3.00000      1041.00
      954.768      6671.51      55.3000      3.00000      1041.00
      3355.16      9312.59     -31.6000      3.00000      1041.00
      14265.7      9893.44      7.90000      3.00000      1041.00
      1023.11      5220.04     -23.7000      3.00000      1042.00
      1757.43      8191.65     -7.90000      3.00000      1042.00
      3336.29      9212.86      15.8000      3.00000      1042.00
      14087.8      10336.7      118.500      3.00000      1042.00
      11912.9      4066.82     -15.8000      3.00000      1043.00
      1005.14      5204.96     -15.8000      3.00000      1043.00
      13059.8      7228.75     0.000000      3.00000      1043.00
      3388.31      9249.16     -47.4000      3.00000      1043.00
      14006.7      10223.9     -39.5000      3.00000      1043.00
      466.313      5089.75     -55.3000      3.00000      1044.00
      13995.5      10119.4      55.3000      3.00000      1044.00
      16372.8      11412.5      134.300      3.00000      1044.00
      12740.2      13512.2     -71.1000      3.00000      1044.00
      914.610      5132.01     0.000000      3.00000      1045.00
      12827.2      7135.91      79.0000      3.00000      1045.00
      1815.18      8323.25     -23.7000      3.00000      1045.00
      13969.1      10017.3     -134.300      3.00000      1045.00
      6589.78      3037.61     -79.0000      3.00000      1046.00
      11974.9      3998.11     0.000000      3.00000      1046.00
      828.045      4872.18      15.8000      3.00000      1046.00
      2139.93      8347.16     -118.500      3.00000      1046.00
      15436.9      11137.2     -23.7000      3.00000      1046.00
      11948.0      4023.19     -31.6000      3.00000      1047.00
      1988.70      8418.61     -15.8000      3.00000      1047.00
      4020.05      1025.99      86.9000      3.00000      1048.00
      1797.50      8092.95      15.8000      3.00000      1048.00
      1098.65      5235.12     -15.8000      3.00000      1049.00
      15666.2      11180.7     -102.700      3.00000      1049.00
      1772.24      8611.30      31.6000      3.00000      1050.00
      13088.8      10262.3     -221.200      3.00000      1050.00
      4431.76      8295.35      31.6000      3.00000      1051.00
      14844.5      11786.4      71.1000      3.00000      1051.00
      4273.39      2372.94      31.6000      3.00000      1052.00
      3854.11      7381.26     -31.6000      3.00000      1052.00
      3443.94      9334.48     -63.2000      3.00000      1052.00
      14868.8      11699.7      23.7000      3.00000      1052.00
      12671.3      13486.2     -118.500      3.00000      1052.00
      12166.2      3990.25      39.5000      3.00000      1053.00
      12767.0      4905.64      86.9000      3.00000      1053.00
      3842.16      7439.50     -31.6000      3.00000      1053.00
      4548.55      8527.02     0.000000      3.00000      1053.00
      13796.7      10182.2     -71.1000      3.00000      1053.00
      12697.1      13667.4     -15.8000      3.00000      1053.00
      12129.2      4027.65     -39.5000      3.00000      1054.00
      834.405      5266.51      55.3000      3.00000      1054.00
      12713.1      7172.45     -47.4000      3.00000      1054.00
      4405.99      8469.63     -31.6000      3.00000      1054.00
      12483.2      13790.1      15.8000      3.00000      1054.00
      791.641      2246.58     -134.300      3.00000      1055.00
      12035.1      4008.62     -31.6000      3.00000      1055.00
      12972.2      5120.22      15.8000      3.00000      1055.00
      4032.07      8487.85     -55.3000      3.00000      1055.00
      15726.0      10317.7     -102.700      3.00000      1055.00
      3324.72      1313.87      94.8000      3.00000      1056.00
      11989.8      3981.37     -23.7000      3.00000      1056.00
      12849.0      5219.38      47.4000      3.00000      1056.00
      5072.90      6735.30     -79.0000      3.00000      1056.00
      4194.36      8446.86     -63.2000      3.00000      1056.00
      5167.69      1487.91     -292.300      3.00000      1057.00
      12100.6      3677.74     0.000000      3.00000      1057.00
      12792.7      4947.19     -31.6000      3.00000      1057.00
      4158.51      8394.50     -15.8000      3.00000      1057.00
      15723.6      10279.4     -7.90000      3.00000      1057.00
      11929.9      3959.22     -63.2000      3.00000      1058.00
      3733.63      7462.68     -23.7000      3.00000      1058.00
      1602.03      8265.69      118.500      3.00000      1058.00
      13781.5      10271.4      15.8000      3.00000      1058.00
      12803.1      13876.2     -387.100      3.00000      1058.00
      3265.70      2284.95      7.90000      3.00000      1059.00
      3523.29      7517.00      7.90000      3.00000      1059.00
      15715.6      10314.3     -39.5000      3.00000      1059.00
      15437.6      11399.5     -39.5000      3.00000      1059.00
      4028.39      2049.05     -15.8000      3.00000      1060.00
      11656.8      2977.45      71.1000      3.00000      1060.00
      13161.3      4929.47     -79.0000      3.00000      1060.00
      3927.88      7128.84     -71.1000      3.00000      1060.00
      1940.16      6383.27      632.000      3.00000      1060.00
      15272.3      11313.9     -23.7000      3.00000      1060.00
      11807.3      2834.81     -276.500      3.00000      1061.00
      13341.4      4957.19     0.000000      3.00000      1061.00
      11400.7      10521.0     -39.5000      3.00000      1061.00
      10282.7      10738.3      31.6000      3.00000      1061.00
      3017.34      2768.41     -23.7000      3.00000      1062.00
      11710.2      3063.56     -118.500      3.00000      1062.00
      13111.8      6829.03     -55.3000      3.00000      1062.00
      1110.25      7202.66      300.200      3.00000      1062.00
      1685.32      8101.68     -23.7000      3.00000      1062.00
      13529.4      10271.6     -71.1000      3.00000      1062.00
      15687.6      10231.1     -86.9000      3.00000      1062.00
      16078.1      11558.1     -7.90000      3.00000      1062.00
      6566.38      2859.57     -47.4000      3.00000      1063.00
      11281.5      3015.71     -63.2000      3.00000      1063.00
      4778.84      3263.75     -47.4000      3.00000      1063.00
      13407.7      5013.76      7.90000      3.00000      1063.00
      1799.98      7820.10     -15.8000      3.00000      1063.00
      16168.7      11545.9     -71.1000      3.00000      1063.00
      5021.81      1279.57      39.5000      3.00000      1064.00
      6626.16      2824.16      71.1000      3.00000      1064.00
      4723.78      3231.22     -71.1000      3.00000      1064.00
      13644.7      10603.2     -31.6000      3.00000      1064.00
      16031.6      11386.8      102.700      3.00000      1064.00
      3824.22      6985.98      7.90000      3.00000      1065.00
      13099.8      6802.02      134.300      3.00000      1065.00
      13454.1      10228.2     -79.0000      3.00000      1065.00
      16037.0      11742.0      86.9000      3.00000      1065.00
      4695.24      3189.63      15.8000      3.00000      1066.00
      848.615      5217.97     -94.8000      3.00000      1066.00
      16254.0      11775.7     -55.3000      3.00000      1066.00
      11841.9      3001.90      165.900      3.00000      1067.00
      4766.42      3297.88     -39.5000      3.00000      1067.00
      13095.8      6756.81     -23.7000      3.00000      1067.00
      4751.39      8920.94      39.5000      3.00000      1067.00
      15785.7      10356.2     0.000000      3.00000      1067.00
      16132.1      11727.1     -142.200      3.00000      1067.00
      674.414      2204.60     -23.7000      3.00000      1068.00
      4635.57      3130.46     -86.9000      3.00000      1068.00
      11747.5      3118.80     -118.500      3.00000      1068.00
      13667.2      10503.2      197.500      3.00000      1068.00
      13700.8      16539.9     -47.4000      3.00000      1068.00
      676.842      2211.10     -7.90000      3.00000      1069.00
      4785.49      2945.27      513.500      3.00000      1069.00
      13131.7      6703.46     -47.4000      3.00000      1069.00
      13607.1      10446.8     -47.4000      3.00000      1069.00
      12515.1      11787.5     -47.4000      3.00000      1069.00
      688.497      2228.08      7.90000      3.00000      1070.00
      4643.73      3179.72     -55.3000      3.00000      1070.00
      14523.6      10105.7     -458.200      3.00000      1070.00
      15733.1      10343.9     -110.600      3.00000      1070.00
      12892.3      13634.3      31.6000      3.00000      1070.00
      8682.17      14204.6      15.8000      3.00000      1070.00
      672.039      2187.46     -110.600      3.00000      1071.00
      2997.12      3044.73      39.5000      3.00000      1071.00
      4707.82      3223.05     -55.3000      3.00000      1071.00
      12049.1      3875.32     -102.700      3.00000      1071.00
      15788.5      10287.1     -15.8000      3.00000      1071.00
      14506.5      11282.4     -23.7000      3.00000      1071.00
      12823.8      13644.0     -71.1000      3.00000      1071.00
      3300.45      3295.18     -39.5000      3.00000      1072.00
      4712.57      3220.22     -47.4000      3.00000      1072.00
      3804.59      6656.31      63.2000      3.00000      1072.00
      14931.5      10540.1     -39.5000      3.00000      1072.00
      16019.2      11857.5     -47.4000      3.00000      1072.00
      4681.06      3201.71     -15.8000      3.00000      1073.00
      3659.40      6818.45     -47.4000      3.00000      1073.00
      1261.75      7024.31     -55.3000      3.00000      1073.00
      681.813      5282.68     -134.300      3.00000      1074.00
      5397.63      6247.81     0.000000      3.00000      1074.00
      3665.85      6958.21     -86.9000      3.00000      1074.00
      1338.60      7246.20      126.400      3.00000      1074.00
      14967.9      10509.1     -23.7000      3.00000      1074.00
      15725.6      10342.6     -71.1000      3.00000      1075.00
      731.652      5288.19      63.2000      3.00000      1076.00
      14346.8      9844.07      434.500      3.00000      1076.00
      14356.6      10586.9      23.7000      3.00000      1076.00
      4747.62      3187.80      102.700      3.00000      1077.00
      746.567      5322.65     -7.90000      3.00000      1077.00
      13875.3      10566.3      71.1000      3.00000      1077.00
      13735.6      7025.71     -86.9000      3.00000      1078.00
      1599.68      7461.79      47.4000      3.00000      1078.00
      14892.6      11209.5     -39.5000      3.00000      1078.00
      13445.9      10193.1      63.2000      3.00000      1079.00
      15112.0      11374.9     -71.1000      3.00000      1079.00
      11433.9      3411.23     -7.90000      3.00000      1080.00
      15778.7      10245.7      7.90000      3.00000      1080.00
      13177.2      10598.1      63.2000      3.00000      1080.00
      15520.0      11207.6     0.000000      3.00000      1080.00
      15772.7      10292.9     -55.3000      3.00000      1081.00
      13118.4      10653.6     -63.2000      3.00000      1081.00
      11771.0      3285.54     -55.3000      3.00000      1082.00
      13839.5      10125.7     -23.7000      3.00000      1082.00
      11789.4      2385.83      632.000      3.00000      1083.00
      13187.5      4777.69     -47.4000      3.00000      1083.00
      3939.37      6583.67      86.9000      3.00000      1083.00
      15778.9      10302.0      31.6000      3.00000      1083.00
      4116.22      6635.06      31.6000      3.00000      1084.00
      12670.5      11411.8     -15.8000      3.00000      1084.00
      702.434      2259.90      39.5000      3.00000      1085.00
      11946.2      6373.20     -79.0000      3.00000      1085.00
      1542.97      8425.09      331.800      3.00000      1085.00
      12344.4      11306.6     -158.000      3.00000      1085.00
      11762.1      16156.4     -102.700      3.00000      1085.00
      3985.37      6703.39     -197.500      3.00000      1086.00
      15759.2      10301.3     -47.4000      3.00000      1086.00
      11187.1      11617.9     0.000000      3.00000      1086.00
      3830.86      6679.84     -86.9000      3.00000      1087.00
      14273.7      10348.0      15.8000      3.00000      1087.00
      15754.7      10320.0     -47.4000      3.00000      1087.00
      11933.1      11642.6     -23.7000      3.00000      1087.00
      11702.3      16163.9     -15.8000      3.00000      1087.00
      4194.24      2352.94     -31.6000      3.00000      1088.00
      12145.0      6150.79     -39.5000      3.00000      1088.00
      995.847      5901.60      632.000      3.00000      1088.00
      15766.8      10317.9      15.8000      3.00000      1088.00
      11569.5      11814.7     -7.90000      3.00000      1088.00
      12009.7      15774.7     -47.4000      3.00000      1088.00
      1152.04      6573.03     -126.400      3.00000      1089.00
      3575.89      6646.15     -55.3000      3.00000      1089.00
      11991.5      6510.74     -39.5000      3.00000      1089.00
      15778.5      10355.0     -7.90000      3.00000      1089.00
      14210.5      10567.1     -23.7000      3.00000      1089.00
      6299.26      13807.1     -47.4000      3.00000      1089.00
      13066.3      5121.47     -15.8000      3.00000      1090.00
      1206.36      6967.53     -79.0000      3.00000      1090.00
      12012.6      6936.72     -94.8000      3.00000      1090.00
      1517.86      8009.03     -205.400      3.00000      1090.00
      924.174      2437.69     -197.500      3.00000      1091.00
      4855.50      6164.16      79.0000      3.00000      1091.00
      12283.6      6579.07     -23.7000      3.00000      1091.00
      1057.46      6725.69     0.000000      3.00000      1091.00
      1488.70      8071.73      7.90000      3.00000      1091.00
      3017.83      8162.82     0.000000      3.00000      1091.00
      14112.6      11728.6     -15.8000      3.00000      1091.00
      987.857      6683.46      86.9000      3.00000      1092.00
      12198.2      6830.02     -86.9000      3.00000      1092.00
      1475.38      8052.62     -79.0000      3.00000      1092.00
      802.500      2367.90     -102.700      3.00000      1093.00
      11622.3      3464.72     -252.800      3.00000      1094.00
      14032.4      11743.8      7.90000      3.00000      1094.00
      6397.09      2982.46     -632.000      3.00000      1095.00
      3299.04      6813.70      126.400      3.00000      1095.00
      13371.5      10204.0     -150.100      3.00000      1095.00
      11109.3      11899.6      79.0000      3.00000      1095.00
      821.329      2331.30     -221.200      3.00000      1096.00
      11358.5      11715.6     0.000000      3.00000      1096.00
      4332.00      1451.72     -15.8000      3.00000      1097.00
      811.622      2384.59     -31.6000      3.00000      1097.00
      11678.2      3402.95     -63.2000      3.00000      1097.00
      3245.55      7610.77     -15.8000      3.00000      1097.00
      11432.3      11623.4     -7.90000      3.00000      1097.00
      11543.1      15192.1      197.500      3.00000      1097.00
      3500.05      6450.16     -39.5000      3.00000      1098.00
      936.491      6931.06     0.000000      3.00000      1098.00
      14093.3      11696.2     -39.5000      3.00000      1098.00
      11476.7      12017.3     -63.2000      3.00000      1098.00
      10974.5      13607.7     -15.8000      3.00000      1098.00
      12210.7      3941.88     -94.8000      3.00000      1099.00
      3480.84      6457.18     -7.90000      3.00000      1099.00
      12565.6      6630.44     0.000000      3.00000      1099.00
      893.837      6832.33     -63.2000      3.00000      1099.00
      1519.41      8112.31     -79.0000      3.00000      1099.00
      13938.9      10173.3     -71.1000      3.00000      1099.00
      5266.02      6544.80      71.1000      3.00000      1100.00
      1029.89      6761.63     -158.000      3.00000      1100.00
      12674.6      6838.43     0.000000      3.00000      1100.00
      14153.3      11761.1      31.6000      3.00000      1100.00
      11838.7      3710.40     -23.7000      3.00000      1101.00
      843.013      6139.50      31.6000      3.00000      1101.00
      5322.15      6427.82      15.8000      3.00000      1101.00
      3854.81      6641.21     -31.6000      3.00000      1101.00
      12802.1      6918.87      31.6000      3.00000      1101.00
      1841.72      7610.14     -126.400      3.00000      1101.00
      10135.5      11482.6      23.7000      3.00000      1101.00
      10938.8      13560.3      15.8000      3.00000      1101.00
      5372.04      6646.03      23.7000      3.00000      1102.00
      10288.0      11836.0     -102.700      3.00000      1102.00
      10912.9      12667.4      632.000      3.00000      1102.00
      11790.4      2285.95     -23.7000      3.00000      1103.00
      618.136      6094.07     -39.5000      3.00000      1103.00
      3790.36      6599.86     -39.5000      3.00000      1103.00
      11892.4      10482.0     -39.5000      3.00000      1103.00
      10491.6      11843.9      55.3000      3.00000      1103.00
      10892.1      13679.4      47.4000      3.00000      1103.00
      11610.1      2171.44     -47.4000      3.00000      1104.00
      5064.91      2538.77     -55.3000      3.00000      1104.00
      777.995      6151.30     -79.0000      3.00000      1104.00
      3843.84      6624.45     -39.5000      3.00000      1104.00
      6496.58      13925.9     -276.500      3.00000      1104.00
      11629.1      2234.74      31.6000      3.00000      1105.00
      761.423      2369.89     -79.0000      3.00000      1105.00
      12921.0      6816.26     -63.2000      3.00000      1105.00
      3904.88      7452.50      15.8000      3.00000      1105.00
      11142.2      11684.0     -102.700      3.00000      1105.00
      736.643      2289.63      15.8000      3.00000      1106.00
      11599.2      2333.28     0.000000      3.00000      1106.00
      5029.20      2555.13      23.7000      3.00000      1106.00
      3734.54      7487.86     0.000000      3.00000      1106.00
      808.271      2312.60     -63.2000      3.00000      1107.00
      11623.4      2179.95     -31.6000      3.00000      1107.00
      12899.4      4814.96     -23.7000      3.00000      1107.00
      1014.10      5069.80      71.1000      3.00000      1107.00
      6256.46      14181.4     -126.400      3.00000      1107.00
      11737.6      3716.24     -7.90000      3.00000      1108.00
      683.711      5731.84     -71.1000      3.00000      1108.00
      13230.0      7514.91     -31.6000      3.00000      1108.00
      5569.46      9357.44      15.8000      3.00000      1108.00
      10697.3      11457.3     -110.600      3.00000      1108.00
      729.744      5845.04      7.90000      3.00000      1109.00
      4956.40      6253.02     -15.8000      3.00000      1109.00
      14362.2      10611.1     0.000000      3.00000      1109.00
      11257.0      11775.2      31.6000      3.00000      1109.00
      11673.9      2285.15      47.4000      3.00000      1110.00
      847.695      6088.79     -15.8000      3.00000      1110.00
      3451.00      6930.34     -63.2000      3.00000      1110.00
      13663.3      8738.99     -79.0000      3.00000      1110.00
      11355.5      11699.3     -15.8000      3.00000      1110.00
      12565.1      15275.3     0.000000      3.00000      1110.00
      11698.0      2237.50     -86.9000      3.00000      1111.00
      13946.7      10158.9     -126.400      3.00000      1111.00
      4565.14      11704.7      545.100      3.00000      1111.00
      14187.8      11789.3     -71.1000      3.00000      1111.00
      10840.3      13542.2      39.5000      3.00000      1111.00
      12356.5      16566.5     -7.90000      3.00000      1111.00
      2587.74      3118.53     -94.8000      3.00000      1112.00
      11736.1      3974.36     -15.8000      3.00000      1112.00
      1267.48      6269.81     -347.600      3.00000      1112.00
      10918.2      13555.7     -23.7000      3.00000      1112.00
      12414.8      16582.5     0.000000      3.00000      1112.00
      1546.92      2779.21     -71.1000      3.00000      1113.00
      1433.57      7933.67      632.000      3.00000      1113.00
      5578.58      9235.85      102.700      3.00000      1113.00
      13363.6      10191.3     -23.7000      3.00000      1113.00
      14223.1      11772.8     -47.4000      3.00000      1113.00
      11513.1      11896.4     -15.8000      3.00000      1113.00
      13088.9      6724.97      15.8000      3.00000      1114.00
      5495.74      9119.18     -15.8000      3.00000      1114.00
      5257.06      9231.24     -15.8000      3.00000      1115.00
      15715.6      10284.9     -86.9000      3.00000      1115.00
      11364.1      11572.1     -15.8000      3.00000      1115.00
      14311.5      11827.1      7.90000      3.00000      1115.00
      12495.9      16455.6     -79.0000      3.00000      1115.00
      904.597      2382.25     -39.5000      3.00000      1116.00
      5348.37      9313.79     -63.2000      3.00000      1116.00
      14838.9      9943.89     -134.300      3.00000      1116.00
      2900.72      3153.25     -39.5000      3.00000      1117.00
      5388.13      6490.09     -47.4000      3.00000      1117.00
      13261.4      6938.51     -39.5000      3.00000      1117.00
      3463.92      7087.56     -158.000      3.00000      1117.00
      14757.6      9831.59     -15.8000      3.00000      1117.00
      11987.3      12120.2      7.90000      3.00000      1117.00
      12225.4      16403.7     -118.500      3.00000      1117.00
      1418.98      2944.13      102.700      3.00000      1118.00
      11794.6      3867.39     -15.8000      3.00000      1118.00
      13008.7      5112.71     -47.4000      3.00000      1118.00
      13357.7      6821.48     -31.6000      3.00000      1118.00
      12360.7      16320.2     -15.8000      3.00000      1118.00
      11954.2      3851.36     -55.3000      3.00000      1119.00
      13131.1      5188.17      15.8000      3.00000      1119.00
      1513.66      6112.17     -47.4000      3.00000      1119.00
      5416.37      6584.10     -47.4000      3.00000      1119.00
      14822.2      10169.4     -15.8000      3.00000      1119.00
      15750.5      10360.3      7.90000      3.00000      1119.00
      13435.4      5318.66     -39.5000      3.00000      1120.00
      5502.07      6563.42     -7.90000      3.00000      1120.00
      12955.1      6913.49     -79.0000      3.00000      1120.00
      5110.82      1475.31     -47.4000      3.00000      1121.00
      12875.1      6660.11     -39.5000      3.00000      1121.00
      5542.10      8777.41     -63.2000      3.00000      1121.00
      11949.1      3881.21     -47.4000      3.00000      1122.00
      13371.1      5397.97     -63.2000      3.00000      1122.00
      5418.81      6659.44      55.3000      3.00000      1122.00
      15228.9      11727.9      79.0000      3.00000      1122.00
      1137.08      6241.28     -15.8000      3.00000      1123.00
      5368.18      6537.11     -7.90000      3.00000      1123.00
      1367.93      7688.86     -94.8000      3.00000      1123.00
      5113.54      1505.88     -47.4000      3.00000      1124.00
      1492.17      2794.01      23.7000      3.00000      1124.00
      1279.47      7294.16     -23.7000      3.00000      1124.00
      11789.0      3925.39      7.90000      3.00000      1125.00
      908.057      5395.68     0.000000      3.00000      1125.00
      1286.69      7117.62     -15.8000      3.00000      1125.00
      14705.7      10070.0     -39.5000      3.00000      1125.00
      13184.5      10332.0      110.600      3.00000      1125.00
      883.397      2200.32     -47.4000      3.00000      1126.00
      11846.8      3835.07      39.5000      3.00000      1126.00
      1243.32      7288.13     0.000000      3.00000      1126.00
      14597.5      9979.04     -31.6000      3.00000      1126.00
      12308.3      13684.9     -23.7000      3.00000      1126.00
      770.502      2198.95     -102.700      3.00000      1127.00
      1131.15      5884.13     0.000000      3.00000      1127.00
      3313.56      7220.83     -71.1000      3.00000      1127.00
      14406.9      9932.70      23.7000      3.00000      1127.00
      13209.6      10623.3     -7.90000      3.00000      1127.00
      12739.0      4791.13      31.6000      3.00000      1128.00
      1234.82      5760.84     -7.90000      3.00000      1128.00
      3370.25      7118.14     -31.6000      3.00000      1128.00
      13053.1      10553.1      323.900      3.00000      1128.00
      5120.02      1511.05     -39.5000      3.00000      1129.00
      814.386      2218.38     -79.0000      3.00000      1129.00
      11843.4      3983.53     -39.5000      3.00000      1129.00
      1230.29      5939.89     -7.90000      3.00000      1129.00
      875.158      2242.39     -39.5000      3.00000      1130.00
      11878.6      4062.66     0.000000      3.00000      1130.00
      1251.23      5981.54     -79.0000      3.00000      1130.00
      14456.1      10473.4     -23.7000      3.00000      1130.00
      5058.80      1578.60      173.800      3.00000      1131.00
      1460.18      2973.58      39.5000      3.00000      1131.00
      1371.25      5957.10     -7.90000      3.00000      1131.00
      12408.9      6361.55     -63.2000      3.00000      1131.00
      13548.6      6925.99     -94.8000      3.00000      1131.00
      8212.42      13930.3     -23.7000      3.00000      1131.00
      1511.35      2821.77      15.8000      3.00000      1132.00
      1219.65      5945.57      39.5000      3.00000      1132.00
      12438.0      6351.36      31.6000      3.00000      1132.00
      13477.0      6851.04      15.8000      3.00000      1132.00
      1279.91      6092.35      55.3000      3.00000      1133.00
      12472.4      6340.66     -39.5000      3.00000      1133.00
      13494.9      6928.08      23.7000      3.00000      1133.00
      14194.4      8864.08      102.700      3.00000      1133.00
      13006.6      10535.2     -118.500      3.00000      1133.00
      12416.5      6250.36      63.2000      3.00000      1134.00
      13519.0      6839.35     0.000000      3.00000      1134.00
      1429.31      7224.62     -31.6000      3.00000      1134.00
      15680.6      10361.1     -47.4000      3.00000      1134.00
      985.304      6713.28     -71.1000      3.00000      1135.00
      13569.5      6917.41     -7.90000      3.00000      1135.00
      15688.5      10260.9      71.1000      3.00000      1135.00
      8099.30      13821.7     -7.90000      3.00000      1135.00
      11394.9      15150.2     -126.400      3.00000      1135.00
      4160.98      1128.79      7.90000      3.00000      1136.00
      1029.50      6713.23      205.400      3.00000      1136.00
      13492.4      6893.59     0.000000      3.00000      1136.00
      15212.6      11185.6      7.90000      3.00000      1136.00
      11426.0      15067.6     -63.2000      3.00000      1136.00
      5079.03      1489.73     -158.000      3.00000      1137.00
      13523.5      6791.98      23.7000      3.00000      1137.00
      4288.43      1261.41     -15.8000      3.00000      1138.00
      852.254      6067.18      126.400      3.00000      1138.00
      12430.7      6346.75     -39.5000      3.00000      1138.00
      13105.1      10484.2     -23.7000      3.00000      1138.00
      4448.53      1273.85      7.90000      3.00000      1139.00
      4644.11      2787.34      23.7000      3.00000      1139.00
      13350.2      5482.04      39.5000      3.00000      1139.00
      945.811      5983.26     -94.8000      3.00000      1139.00
      15664.9      10350.5     -23.7000      3.00000      1139.00
      15313.8      11176.1     0.000000      3.00000      1139.00
      4482.37      2974.24      15.8000      3.00000      1140.00
      13240.0      5342.61     -339.700      3.00000      1140.00
      1089.41      6080.55     -55.3000      3.00000      1140.00
      15495.8      11164.3     -79.0000      3.00000      1140.00
      10493.0      11622.4      7.90000      3.00000      1140.00
      10546.6      11578.6     -23.7000      3.00000      1141.00
      11172.8      2127.89     -55.3000      3.00000      1142.00
      986.190      2292.47      55.3000      3.00000      1142.00
      15303.7      11352.5     -126.400      3.00000      1142.00
      7748.02      14009.1     -39.5000      3.00000      1142.00
      927.698      2180.07      55.3000      3.00000      1143.00
      4063.59      2196.41      63.2000      3.00000      1143.00
      10990.3      2180.40     -142.200      3.00000      1143.00
      15751.6      10319.8     -63.2000      3.00000      1143.00
      10741.5      11128.0     -23.7000      3.00000      1143.00
      11593.3      6090.56     -55.3000      3.00000      1144.00
      13270.6      10573.7     -23.7000      3.00000      1144.00
      586.776      2786.71     -102.700      3.00000      1145.00
      1455.51      7257.92     -118.500      3.00000      1145.00
      3940.08      7206.36     -31.6000      3.00000      1145.00
      15721.3      10358.9     -39.5000      3.00000      1145.00
      13212.2      10521.2      15.8000      3.00000      1145.00
      15373.6      11463.1     -63.2000      3.00000      1145.00
      648.290      2883.30     -23.7000      3.00000      1146.00
      12961.4      5373.23     -47.4000      3.00000      1146.00
      11455.9      6370.25      94.8000      3.00000      1146.00
      4035.34      7072.65     -31.6000      3.00000      1146.00
      1399.44      7266.47      15.8000      3.00000      1146.00
      14157.0      8991.18     -86.9000      3.00000      1146.00
      15729.4      10344.8     -7.90000      3.00000      1146.00
      10747.9      11213.4      15.8000      3.00000      1146.00
      15409.7      11565.0     -7.90000      3.00000      1146.00
      12941.8      5239.92      7.90000      3.00000      1147.00
      1402.15      7306.00     -15.8000      3.00000      1147.00
      5654.86      9006.59     -7.90000      3.00000      1147.00
      14059.6      8984.75      47.4000      3.00000      1147.00
      15380.8      11473.5     -79.0000      3.00000      1147.00
      5527.05      6433.15     -15.8000      3.00000      1148.00
      13205.7      10610.8     -15.8000      3.00000      1148.00
      15420.8      11487.9     -63.2000      3.00000      1148.00
      9999.81      12291.8     -39.5000      3.00000      1148.00
      9484.46      13811.5      23.7000      3.00000      1148.00
      13167.6      5123.17     -79.0000      3.00000      1149.00
      1376.89      7048.28      15.8000      3.00000      1149.00
      7725.94      13643.7     -79.0000      3.00000      1149.00
      853.150      2315.29     -31.6000      3.00000      1150.00
      5594.44      6527.52     -300.200      3.00000      1150.00
      11997.3      6507.16     -39.5000      3.00000      1150.00
      1358.49      7165.26     0.000000      3.00000      1150.00
      3593.92      9246.21     -55.3000      3.00000      1150.00
      15630.2      10350.3      63.2000      3.00000      1150.00
      15410.7      11448.3     -118.500      3.00000      1150.00
      11685.0      6405.08      39.5000      3.00000      1151.00
      3564.87      9012.85     -71.1000      3.00000      1151.00
      10560.4      11687.4      15.8000      3.00000      1151.00
      7136.92      13612.3     -47.4000      3.00000      1151.00
      5313.68      9033.17     -79.0000      3.00000      1152.00
      13794.4      10165.5     0.000000      3.00000      1152.00
      15358.3      11512.3     -31.6000      3.00000      1152.00
      3537.73      9098.11      39.5000      3.00000      1153.00
      14060.2      9070.42     -63.2000      3.00000      1153.00
      15291.5      9834.41      31.6000      3.00000      1153.00
      10568.9      11686.5      134.300      3.00000      1153.00
      1081.87      7384.94     -15.8000      3.00000      1154.00
      14090.9      9012.03      86.9000      3.00000      1154.00
      15534.9      9902.69     -31.6000      3.00000      1154.00
      10561.9      11622.2     -23.7000      3.00000      1154.00
      15593.4      9922.77     -31.6000      3.00000      1155.00
      11536.0      6176.16     -47.4000      3.00000      1156.00
      7115.37      4259.04      118.500      3.00000      1157.00
      11652.8      6218.48      7.90000      3.00000      1157.00
      5484.25      6392.90      165.900      3.00000      1157.00
      15563.5      10044.7      110.600      3.00000      1157.00
      15762.8      11470.2     -23.7000      3.00000      1157.00
      10536.8      11586.3     -63.2000      3.00000      1157.00
      11590.2      6413.11      7.90000      3.00000      1158.00
      15468.3      9829.39      15.8000      3.00000      1158.00
      11362.0      6406.81     -39.5000      3.00000      1159.00
      5649.12      6507.55     -15.8000      3.00000      1159.00
      15735.0      10345.3      7.90000      3.00000      1159.00
      10704.3      11211.2     0.000000      3.00000      1159.00
      2160.41      1370.83     -31.6000      3.00000      1160.00
      11560.7      2313.72     -63.2000      3.00000      1160.00
      1929.07      3557.08      323.900      3.00000      1160.00
      14049.7      9111.87     -79.0000      3.00000      1160.00
      15606.1      10221.2     -63.2000      3.00000      1160.00
      2160.22      1329.55     -7.90000      3.00000      1161.00
      4828.94      3133.19     -118.500      3.00000      1161.00
      11904.0      6442.56     -94.8000      3.00000      1161.00
      1068.79      6975.87      173.800      3.00000      1161.00
      14872.7      9937.02     -23.7000      3.00000      1161.00
      15729.2      11410.6     -23.7000      3.00000      1161.00
      5149.61      646.089      450.300      3.00000      1162.00
      5149.33      3108.17     -79.0000      3.00000      1162.00
      5501.19      6127.78     -7.90000      3.00000      1162.00
      960.668      6818.96     -39.5000      3.00000      1162.00
      3684.96      6944.09     -63.2000      3.00000      1162.00
      1905.77      8685.21     -118.500      3.00000      1162.00
      15766.3      10293.8      7.90000      3.00000      1162.00
      9971.21      11073.2     0.000000      3.00000      1162.00
      962.483      6855.91      7.90000      3.00000      1163.00
      2024.21      8672.11     -39.5000      3.00000      1163.00
      4646.98      10655.1      23.7000      3.00000      1163.00
      10010.4      11020.0     -23.7000      3.00000      1163.00
      7019.11      13735.4     -7.90000      3.00000      1163.00
      5106.12      2938.69     -47.4000      3.00000      1164.00
      12970.1      5313.67     -94.8000      3.00000      1164.00
      11670.5      6449.10     -181.700      3.00000      1164.00
      1969.95      8727.25     -47.4000      3.00000      1164.00
      14091.1      9154.47      15.8000      3.00000      1164.00
      10044.8      11124.1     -23.7000      3.00000      1164.00
      15831.6      11166.2     -31.6000      3.00000      1164.00
      11562.8      2797.93     -632.000      3.00000      1165.00
      12989.4      5184.46     -55.3000      3.00000      1165.00
      14092.3      9182.92      15.8000      3.00000      1165.00
      15850.4      11313.5     0.000000      3.00000      1165.00
      3986.05      6855.25     -71.1000      3.00000      1166.00
      15726.2      11340.8      118.500      3.00000      1166.00
      7166.50      4435.42     -94.8000      3.00000      1167.00
      10858.3      11230.8     0.000000      3.00000      1167.00
      15995.0      11395.8     -63.2000      3.00000      1167.00
      10808.7      11181.7     -39.5000      3.00000      1168.00
      15869.9      11395.3     -71.1000      3.00000      1168.00
      11532.0      2424.41     -31.6000      3.00000      1169.00
      4756.78      2760.30     -47.4000      3.00000      1169.00
      12911.5      5141.67     -7.90000      3.00000      1169.00
      13677.1      9956.15      23.7000      3.00000      1169.00
      15850.4      11608.4      47.4000      3.00000      1169.00
      11485.2      2246.08     -7.90000      3.00000      1170.00
      11507.7      6132.90     -102.700      3.00000      1170.00
      13560.1      10007.3     -39.5000      3.00000      1170.00
      10970.3      11254.5     0.000000      3.00000      1170.00
      15628.9      11545.5     -15.8000      3.00000      1170.00
      11388.5      2482.12     -47.4000      3.00000      1171.00
      11590.0      6089.32     -23.7000      3.00000      1171.00
      10560.9      10753.0      63.2000      3.00000      1171.00
      13980.8      10891.2     -15.8000      3.00000      1171.00
      8580.91      14180.8      55.3000      3.00000      1171.00
      14045.8      10980.6      23.7000      3.00000      1172.00
      10822.6      11207.1     -55.3000      3.00000      1172.00
      11999.0      13454.5     -55.3000      3.00000      1172.00
      6490.90      13877.4      23.7000      3.00000      1172.00
      1343.84      6899.66     0.000000      3.00000      1173.00
      15759.5      10240.5      39.5000      3.00000      1173.00
      10820.3      11099.2      94.8000      3.00000      1173.00
      14066.1      10999.1      31.6000      3.00000      1173.00
      12021.5      13422.2      158.000      3.00000      1173.00
      6334.85      13893.1     -7.90000      3.00000      1173.00
      11205.1      2092.60      7.90000      3.00000      1174.00
      11539.0      6081.26     -15.8000      3.00000      1174.00
      3859.55      7012.18     -126.400      3.00000      1174.00
      10936.8      2162.71     -86.9000      3.00000      1175.00
      4260.61      2682.43     -55.3000      3.00000      1175.00
      14027.7      9232.48     -71.1000      3.00000      1175.00
      13873.3      10887.1     -15.8000      3.00000      1175.00
      11978.3      13479.0     -15.8000      3.00000      1175.00
      3252.98      8748.15      15.8000      3.00000      1176.00
      873.727      2319.38      31.6000      3.00000      1177.00
      13067.9      4925.73      39.5000      3.00000      1177.00
      5891.41      6118.67      15.8000      3.00000      1177.00
      13940.8      10864.3     -63.2000      3.00000      1177.00
      3519.33      6432.87     -7.90000      3.00000      1178.00
      13890.7      10816.4     0.000000      3.00000      1178.00
      12015.8      13474.4      23.7000      3.00000      1178.00
      5026.86      1555.26     -79.0000      3.00000      1179.00
      980.140      2355.62     -7.90000      3.00000      1179.00
      6502.12      3200.54      55.3000      3.00000      1179.00
      13985.7      10847.5     -63.2000      3.00000      1179.00
      8247.85      13986.2      71.1000      3.00000      1179.00
      12309.0      11711.8     -110.600      3.00000      1180.00
      12072.3      13525.4     0.000000      3.00000      1180.00
      2945.24      9111.71      23.7000      3.00000      1181.00
      13900.1      10672.1     -55.3000      3.00000      1181.00
      12339.7      11715.7     0.000000      3.00000      1181.00
      12015.8      13458.5      79.0000      3.00000      1181.00
      1001.28      2368.87     -94.8000      3.00000      1182.00
      13168.5      4989.22      7.90000      3.00000      1182.00
      15710.5      10374.7      15.8000      3.00000      1182.00
      15236.8      11340.4      39.5000      3.00000      1182.00
      4681.17      1950.90      63.2000      3.00000      1183.00
      13221.1      5032.40     -55.3000      3.00000      1183.00
      15736.8      10303.9      15.8000      3.00000      1183.00
      4754.16      1968.02      126.400      3.00000      1184.00
      15284.4      11299.0     -7.90000      3.00000      1184.00
      12337.0      11752.4     0.000000      3.00000      1184.00
      3870.08      2187.13     -39.5000      3.00000      1185.00
      2901.91      2346.18     -347.600      3.00000      1185.00
      15300.5      11346.6      15.8000      3.00000      1185.00
      12346.9      11800.6      71.1000      3.00000      1185.00
      11986.6      13454.2      63.2000      3.00000      1185.00
      4573.10      1921.87     -23.7000      3.00000      1186.00
      1681.67      7563.60      15.8000      3.00000      1186.00
      11946.1      13470.7      47.4000      3.00000      1186.00
      1164.24      6851.51      55.3000      3.00000      1187.00
      3057.99      9094.14     -15.8000      3.00000      1187.00
      12336.6      11734.1      7.90000      3.00000      1187.00
      11976.6      13492.1      15.8000      3.00000      1187.00
      11416.9      6324.25     -55.3000      3.00000      1188.00
      3011.52      9103.88     -39.5000      3.00000      1188.00
      12023.2      13417.9      110.600      3.00000      1188.00
      4590.56      1450.45     -47.4000      3.00000      1189.00
      3022.14      9118.92     -71.1000      3.00000      1189.00
      12013.8      13472.5      86.9000      3.00000      1189.00
      4397.88      1444.28      47.4000      3.00000      1190.00
      608.528      6125.25      7.90000      3.00000      1190.00
      15601.1      10252.2      7.90000      3.00000      1190.00
      13830.3      10306.5     -118.500      3.00000      1190.00
      10223.8      12115.0     -63.2000      3.00000      1190.00
      9478.30      13756.6      39.5000      3.00000      1190.00
      4386.36      1581.27     -7.90000      3.00000      1191.00
      1113.10      6645.72     -63.2000      3.00000      1191.00
      3008.73      9132.28     -15.8000      3.00000      1191.00
      844.693      2408.55     0.000000      3.00000      1192.00
      6952.52      2767.12     0.000000      3.00000      1192.00
      3515.83      3442.16     -7.90000      3.00000      1192.00
      1672.65      7817.52     -23.7000      3.00000      1192.00
      2958.51      8664.92     -47.4000      3.00000      1192.00
      15738.6      10365.0      7.90000      3.00000      1192.00
      11986.5      13480.2      79.0000      3.00000      1192.00
      4931.15      1463.93     -252.800      3.00000      1193.00
      823.930      2311.89     -86.9000      3.00000      1193.00
      1588.09      7872.56     -47.4000      3.00000      1193.00
      2786.56      8620.51     -134.300      3.00000      1193.00
      3380.67      9635.79     0.000000      3.00000      1193.00
      15654.0      10369.9     -7.90000      3.00000      1193.00
      10290.4      10690.5      7.90000      3.00000      1193.00
      11922.6      13504.3      7.90000      3.00000      1193.00
      11559.2      15926.7     -39.5000      3.00000      1193.00
      4797.69      1696.08      158.000      3.00000      1194.00
      953.087      2382.34     -47.4000      3.00000      1194.00
      985.855      6249.74     -7.90000      3.00000      1194.00
      1388.89      7874.18     -158.000      3.00000      1194.00
      2667.55      8631.64      7.90000      3.00000      1194.00
      15694.0      10391.9      47.4000      3.00000      1194.00
      12309.7      11579.0      7.90000      3.00000      1194.00
      8384.64      13799.4      63.2000      3.00000      1194.00
      1220.80      6326.83     -15.8000      3.00000      1195.00
      2793.69      8842.14     0.000000      3.00000      1195.00
      14104.0      9154.39     -15.8000      3.00000      1195.00
      10654.2      10196.6      15.8000      3.00000      1195.00
      12310.9      11476.0     -165.900      3.00000      1195.00
      12949.1      14073.4     -55.3000      3.00000      1195.00
      4851.18      1348.70     -71.1000      3.00000      1196.00
      1186.81      6615.48      94.8000      3.00000      1196.00
      14010.2      9219.38     -79.0000      3.00000      1196.00
      12896.3      14154.0     -15.8000      3.00000      1196.00
      14007.1      9197.53      47.4000      3.00000      1197.00
      15369.1      11667.4     -39.5000      3.00000      1197.00
      8821.48      14028.0     -7.90000      3.00000      1197.00
      12908.2      14197.0     -23.7000      3.00000      1197.00
      1222.84      6519.13     -15.8000      3.00000      1198.00
      14004.9      9188.86      23.7000      3.00000      1198.00
      11379.0      13342.8      94.8000      3.00000      1198.00
      12937.0      14316.1     -23.7000      3.00000      1198.00
      1117.62      6457.57     -15.8000      3.00000      1199.00
      12055.2      13505.2     0.000000      3.00000      1199.00
      13008.4      14329.0     -39.5000      3.00000      1199.00
      913.035      2446.46      15.8000      3.00000      1200.00
      6980.20      4755.10     -7.90000      3.00000      1200.00
      10198.1      11158.2     -55.3000      3.00000      1200.00
      12837.5      14260.3     -7.90000      3.00000      1200.00
      12606.5      4201.10     -7.90000      3.00000      1201.00
      750.341      6315.93     -47.4000      3.00000      1201.00
      12807.1      14274.7     -31.6000      3.00000      1201.00
      12821.2      14271.1     -31.6000      3.00000      1202.00
      12612.6      4181.12     -63.2000      3.00000      1203.00
      1102.73      6877.56      94.8000      3.00000      1203.00
      13535.8      11774.6     -7.90000      3.00000      1203.00
      11383.1      15646.7      7.90000      3.00000      1203.00
      4751.65      1652.72      15.8000      3.00000      1204.00
      4319.31      2908.37     -23.7000      3.00000      1204.00
      2442.37      3256.33      7.90000      3.00000      1204.00
      10414.9      10588.7     -31.6000      3.00000      1204.00
      13555.0      11724.2      15.8000      3.00000      1204.00
      5077.56      1463.16      15.8000      3.00000      1205.00
      2410.32      3312.23     -23.7000      3.00000      1205.00
      3362.01      8027.68     -15.8000      3.00000      1205.00
      3024.79      9106.56      31.6000      3.00000      1205.00
      12339.0      14170.5      39.5000      3.00000      1205.00
      4884.35      1736.16      7.90000      3.00000      1206.00
      12161.9      4383.38     -31.6000      3.00000      1206.00
      3466.73      7734.16      39.5000      3.00000      1206.00
      14049.9      9095.08      15.8000      3.00000      1206.00
      2981.58      9179.76     -7.90000      3.00000      1206.00
      5050.56      1484.06      118.500      3.00000      1207.00
      1724.14      8392.48     -284.400      3.00000      1207.00
      5086.93      1475.55      71.1000      3.00000      1208.00
      884.304      2381.33      55.3000      3.00000      1208.00
      12600.8      4333.08     -47.4000      3.00000      1208.00
      4940.37      1740.23     -15.8000      3.00000      1209.00
      859.254      2310.72     -23.7000      3.00000      1209.00
      12464.6      4258.07     -31.6000      3.00000      1209.00
      11513.6      6483.33     -118.500      3.00000      1209.00
      5004.94      1529.76      205.400      3.00000      1210.00
      2425.61      3161.93      7.90000      3.00000      1210.00
      12678.3      4926.59     -15.8000      3.00000      1210.00
      976.207      6684.44      150.100      3.00000      1210.00
      3789.33      7077.76     -7.90000      3.00000      1210.00
      14008.6      9194.32     -15.8000      3.00000      1210.00
      5125.04      1621.32     -15.8000      3.00000      1211.00
      2179.98      2742.53     -63.2000      3.00000      1211.00
      11601.8      6441.38     -110.600      3.00000      1211.00
      3494.52      8069.26     -31.6000      3.00000      1211.00
      14030.6      9185.05      15.8000      3.00000      1211.00
      11870.5      13641.0     -79.0000      3.00000      1211.00
      5089.85      1382.02      63.2000      3.00000      1212.00
      7216.44      3657.89     0.000000      3.00000      1212.00
      14055.7      9170.84     -63.2000      3.00000      1212.00
      5280.20      1735.92     -7.90000      3.00000      1213.00
      3551.90      7799.32      7.90000      3.00000      1213.00
      2162.87      8400.24     -221.200      3.00000      1213.00
      11925.1      13760.7     -23.7000      3.00000      1213.00
      12710.7      4826.72     -7.90000      3.00000      1214.00
      3507.64      7779.97      15.8000      3.00000      1214.00
      1975.64      8542.30     -15.8000      3.00000      1214.00
      11906.6      13598.7      158.000      3.00000      1214.00
      5139.77      1701.45     -94.8000      3.00000      1215.00
      11566.1      6440.36     -39.5000      3.00000      1215.00
      12469.8      11570.3     -79.0000      3.00000      1215.00
      5152.07      1710.30     0.000000      3.00000      1216.00
      11586.4      6537.87     -39.5000      3.00000      1216.00
      4067.77      6758.74     -7.90000      3.00000      1216.00
      1078.42      6883.02      7.90000      3.00000      1216.00
      2110.69      8103.81     -15.8000      3.00000      1216.00
      14064.1      9183.92      39.5000      3.00000      1216.00
      906.932      6642.60     0.000000      3.00000      1217.00
      3994.40      6750.44     -23.7000      3.00000      1217.00
      14109.1      9130.51      15.8000      3.00000      1217.00
      5095.65      1546.52      39.5000      3.00000      1218.00
      3783.14      2037.36     -23.7000      3.00000      1218.00
      12894.1      4363.91     -47.4000      3.00000      1218.00
      3936.94      6742.83     -15.8000      3.00000      1218.00
      3333.71      8251.78      7.90000      3.00000      1218.00
      14127.5      9215.39      55.3000      3.00000      1218.00
      3745.32      6857.23      7.90000      3.00000      1219.00
      2084.07      8729.20     -71.1000      3.00000      1219.00
      7682.30      14177.8     -31.6000      3.00000      1219.00
      5338.10      1884.53     -55.3000      3.00000      1220.00
      3524.58      6764.02     -71.1000      3.00000      1220.00
      3129.28      8345.15      23.7000      3.00000      1220.00
      13880.2      10132.7     -260.700      3.00000      1220.00
      5430.35      1871.10      7.90000      3.00000      1221.00
      12297.5      4589.52     -55.3000      3.00000      1221.00
      3506.79      6715.82      39.5000      3.00000      1221.00
      3290.93      8143.17     -63.2000      3.00000      1221.00
      8418.02      13925.4      71.1000      3.00000      1221.00
      5328.99      1847.44      126.400      3.00000      1222.00
      3418.05      6729.10     -71.1000      3.00000      1222.00
      3280.54      8048.65     -47.4000      3.00000      1222.00
      14155.1      9241.69     -23.7000      3.00000      1222.00
      10059.7      13992.0      55.3000      3.00000      1222.00
      5251.34      1778.08     -15.8000      3.00000      1223.00
      12319.6      4546.17      55.3000      3.00000      1223.00
      3221.84      8022.45     -165.900      3.00000      1223.00
      5282.75      9556.21     -7.90000      3.00000      1223.00
      13964.2      10784.0     -205.400      3.00000      1223.00
      15568.7      11583.8     -79.0000      3.00000      1223.00
      12092.0      13643.1     -7.90000      3.00000      1223.00
      5117.05      1629.02     -39.5000      3.00000      1224.00
      12289.2      4487.35      39.5000      3.00000      1224.00
      6916.62      4869.17      632.000      3.00000      1224.00
      1978.20      8463.13     -15.8000      3.00000      1224.00
      9098.82      14291.4     -55.3000      3.00000      1224.00
      4930.87      1531.51      442.400      3.00000      1225.00
      12150.0      13647.7     -7.90000      3.00000      1225.00
      6712.24      5305.70      15.8000      3.00000      1226.00
      3930.36      6734.04     -15.8000      3.00000      1226.00
      3223.96      8288.28     -7.90000      3.00000      1226.00
      14085.7      9240.79     -47.4000      3.00000      1226.00
      4924.57      1745.38      110.600      3.00000      1227.00
      12467.0      4881.36     -15.8000      3.00000      1227.00
      3123.79      8215.24     -15.8000      3.00000      1227.00
      14095.2      9222.38     -31.6000      3.00000      1227.00
      4901.50      1719.21      31.6000      3.00000      1228.00
      12423.6      4765.17      63.2000      3.00000      1228.00
      3733.32      6571.59     -7.90000      3.00000      1228.00
      1040.56      6910.52      7.90000      3.00000      1228.00
      2130.84      8610.78     -15.8000      3.00000      1228.00
      12185.4      13640.1     -55.3000      3.00000      1228.00
      1921.89      2659.80      7.90000      3.00000      1229.00
      7552.87      3937.79      7.90000      3.00000      1229.00
      12555.3      4759.75     -150.100      3.00000      1229.00
      2210.68      8583.26     -31.6000      3.00000      1229.00
      14098.1      9243.25     -31.6000      3.00000      1229.00
      12140.8      13577.8      31.6000      3.00000      1229.00
      4986.53      1790.10      7.90000      3.00000      1230.00
      7594.69      3875.79     -23.7000      3.00000      1230.00
      15589.1      11517.7      63.2000      3.00000      1230.00
      4934.89      1752.83      7.90000      3.00000      1231.00
      708.153      5832.69     0.000000      3.00000      1231.00
      3842.88      6452.88      55.3000      3.00000      1231.00
      14151.3      9212.95     -15.8000      3.00000      1231.00
      15368.1      11390.9      158.000      3.00000      1231.00
      10291.1      12333.2      15.8000      3.00000      1231.00
      5189.08      1929.12     -15.8000      3.00000      1232.00
      12651.8      4579.54     -39.5000      3.00000      1232.00
      6932.43      5296.69     -47.4000      3.00000      1232.00
      744.109      5572.05     0.000000      3.00000      1232.00
      3886.70      6457.39     -23.7000      3.00000      1232.00
      3128.54      8403.70     -126.400      3.00000      1232.00
      14142.3      9165.14     -7.90000      3.00000      1232.00
      15369.0      11425.6     -15.8000      3.00000      1232.00
      10043.1      12180.4     -31.6000      3.00000      1232.00
      4979.52      1905.37     -23.7000      3.00000      1233.00
      713.504      5461.53      7.90000      3.00000      1233.00
      12128.9      6116.61     -31.6000      3.00000      1233.00
      14164.5      9156.94     -31.6000      3.00000      1233.00
      13025.8      10065.6     -23.7000      3.00000      1233.00
      12764.0      15182.2     -86.9000      3.00000      1233.00
      4732.37      1817.39      31.6000      3.00000      1234.00
      718.630      5619.05     -15.8000      3.00000      1234.00
      3072.48      8524.77     0.000000      3.00000      1234.00
      4652.82      10128.5      15.8000      3.00000      1234.00
      10051.6      12184.7     -39.5000      3.00000      1234.00
      4990.14      1706.06     -39.5000      3.00000      1235.00
      831.283      5572.14      252.800      3.00000      1235.00
      3199.19      8573.27     -7.90000      3.00000      1235.00
      4673.69      10129.2     -39.5000      3.00000      1235.00
      9806.13      12380.7     -39.5000      3.00000      1235.00
      807.128      5661.22     -31.6000      3.00000      1236.00
      12252.4      13604.2      23.7000      3.00000      1236.00
      561.524      5812.17     0.000000      3.00000      1237.00
      14040.1      9133.35     -15.8000      3.00000      1237.00
      13960.1      10227.8      15.8000      3.00000      1237.00
      15866.7      11311.6     -94.8000      3.00000      1237.00
      4792.51      2502.84     -7.90000      3.00000      1238.00
      12411.2      4430.14     -31.6000      3.00000      1238.00
      6951.72      5262.64     -7.90000      3.00000      1238.00
      1047.65      6932.25      94.8000      3.00000      1238.00
      15895.3      11483.1      102.700      3.00000      1238.00
      11688.9      11843.2      110.600      3.00000      1238.00
      9735.46      12349.6     0.000000      3.00000      1238.00
      15926.9      11502.3      39.5000      3.00000      1239.00
      11649.7      11822.2     -94.8000      3.00000      1239.00
      9899.82      12329.2      7.90000      3.00000      1239.00
      10805.8      13131.3     -39.5000      3.00000      1239.00
      7502.75      3949.41      39.5000      3.00000      1240.00
      3229.47      8688.36     -31.6000      3.00000      1240.00
      9669.61      12236.7     -55.3000      3.00000      1240.00
      8179.59      13758.0     -47.4000      3.00000      1240.00
      7616.17      4064.37     -23.7000      3.00000      1241.00
      12141.4      6096.06     -55.3000      3.00000      1241.00
      14157.9      9204.90      23.7000      3.00000      1241.00
      12088.8      11956.3     -197.500      3.00000      1241.00
      3967.46      6382.07      63.2000      3.00000      1242.00
      11972.5      11929.8     -79.0000      3.00000      1242.00
      12213.2      13637.1     0.000000      3.00000      1242.00
      8766.63      13964.9      31.6000      3.00000      1242.00
      6731.28      5173.61     -23.7000      3.00000      1243.00
      12249.5      6019.49     -23.7000      3.00000      1243.00
      12213.0      13617.7     -31.6000      3.00000      1243.00
      6808.65      5127.46     0.000000      3.00000      1244.00
      14145.8      9183.83     -15.8000      3.00000      1244.00
      4181.63      10774.1     -15.8000      3.00000      1244.00
      11633.0      11788.0      7.90000      3.00000      1244.00
      12291.1      13875.6      15.8000      3.00000      1244.00
      12572.8      4418.89     -31.6000      3.00000      1245.00
      6851.11      5189.86     -94.8000      3.00000      1245.00
      14136.5      9159.97     -15.8000      3.00000      1245.00
      4038.07      10621.1      23.7000      3.00000      1245.00
      14961.6      11109.3     -102.700      3.00000      1245.00
      6856.02      5227.96     -7.90000      3.00000      1246.00
      3947.52      6733.96     -63.2000      3.00000      1246.00
      15168.6      11344.7      47.4000      3.00000      1246.00
      12576.0      11908.2     -71.1000      3.00000      1246.00
      3770.22      6892.92     -23.7000      3.00000      1247.00
      15135.8      11315.9      79.0000      3.00000      1247.00
      12349.4      11785.2     -134.300      3.00000      1247.00
      6817.53      5286.73     -55.3000      3.00000      1248.00
      15755.4      11713.3     -55.3000      3.00000      1248.00
      11950.9      12004.8     -205.400      3.00000      1248.00
      7510.95      4076.57      47.4000      3.00000      1249.00
      6767.93      5341.20     -23.7000      3.00000      1249.00
      3560.70      7058.19      55.3000      3.00000      1249.00
      11848.2      11905.2     -165.900      3.00000      1249.00
      1422.75      2635.29     -7.90000      3.00000      1250.00
      13047.9      10648.8     -47.4000      3.00000      1250.00
      11911.7      12043.8     -63.2000      3.00000      1250.00
      12336.8      15156.4      55.3000      3.00000      1250.00
      4959.23      2042.54      15.8000      3.00000      1251.00
      4247.84      6740.91     -221.200      3.00000      1251.00
      13149.4      10553.0     -15.8000      3.00000      1251.00
      11792.2      11730.3      316.000      3.00000      1251.00
      12661.5      15529.7     -7.90000      3.00000      1251.00
      6727.48      5350.28     -118.500      3.00000      1252.00
      1539.11      7636.07     -31.6000      3.00000      1252.00
      11669.3      11610.6     -7.90000      3.00000      1252.00
      12078.1      13551.0     -134.300      3.00000      1252.00
      4909.89      2141.59      79.0000      3.00000      1253.00
      1371.09      2472.48     -39.5000      3.00000      1253.00
      7446.88      3452.14     -15.8000      3.00000      1253.00
      625.692      5395.24     -31.6000      3.00000      1253.00
      4685.67      1686.54      7.90000      3.00000      1254.00
      6806.52      5395.39     -71.1000      3.00000      1254.00
      11305.5      11828.8     -47.4000      3.00000      1254.00
      13233.7      15449.7     -505.600      3.00000      1254.00
      14632.4      7764.12     -150.100      3.00000      1255.00
      3394.66      7919.12     -63.2000      3.00000      1255.00
      13443.4      15203.6     -63.2000      3.00000      1255.00
      5501.11      6599.57      7.90000      3.00000      1256.00
      3176.36      8162.13     -7.90000      3.00000      1256.00
      12004.0      13774.4     -23.7000      3.00000      1256.00
      13513.3      15221.7     -63.2000      3.00000      1256.00
      3261.08      8019.53      63.2000      3.00000      1257.00
      11410.1      15669.9     0.000000      3.00000      1257.00
      3643.50      3065.71      71.1000      3.00000      1258.00
      2709.65      9200.83     -31.6000      3.00000      1258.00
      3832.12      10812.9     -31.6000      3.00000      1258.00
      12223.3      11986.7     -252.800      3.00000      1258.00
      1202.58      5445.15      7.90000      3.00000      1259.00
      3121.07      7790.67     -86.9000      3.00000      1259.00
      3849.63      10846.0     -55.3000      3.00000      1259.00
      3176.39      2177.66     -31.6000      3.00000      1260.00
      3967.66      6832.72      23.7000      3.00000      1260.00
      13991.8      9143.17      118.500      3.00000      1260.00
      12503.5      16413.8     -79.0000      3.00000      1260.00
      12162.7      4296.68     -110.600      3.00000      1261.00
      6107.09      8747.19     -150.100      3.00000      1261.00
      12149.5      11764.2     -15.8000      3.00000      1261.00
      3762.03      6840.37     -7.90000      3.00000      1262.00
      1150.96      7091.11     -63.2000      3.00000      1262.00
      12162.2      13297.6      55.3000      3.00000      1262.00
      1693.58      3232.06      55.3000      3.00000      1263.00
      1059.94      7155.51     -23.7000      3.00000      1263.00
      3586.84      8677.87      292.300      3.00000      1263.00
      12423.1      13356.9     -31.6000      3.00000      1263.00
      4803.87      1586.17      86.9000      3.00000      1264.00
      1708.77      3208.80     -55.3000      3.00000      1264.00
      12166.0      13440.4      39.5000      3.00000      1264.00
      1204.39      6898.80     -55.3000      3.00000      1265.00
      12078.3      13481.8     -23.7000      3.00000      1265.00
      8931.29      14062.2      23.7000      3.00000      1265.00
      4990.04      6531.29     -308.100      3.00000      1266.00
      3553.44      6686.73     -15.8000      3.00000      1266.00
      14057.9      9211.16     -39.5000      3.00000      1266.00
      4886.44      6609.38      7.90000      3.00000      1267.00
      14073.7      9173.19      23.7000      3.00000      1267.00
      3980.37      9560.44     -31.6000      3.00000      1267.00
      4925.43      1465.20     -94.8000      3.00000      1268.00
      965.342      5293.10      86.9000      3.00000      1268.00
      5802.30      8180.71     -165.900      3.00000      1268.00
      4035.88      9513.83     -7.90000      3.00000      1268.00
      12305.2      13658.5      94.8000      3.00000      1268.00
      948.961      4925.25      86.9000      3.00000      1269.00
      12192.3      11923.6     -55.3000      3.00000      1269.00
      11927.2      3265.19     -39.5000      3.00000      1270.00
      6601.07      5265.54     -31.6000      3.00000      1270.00
      4007.86      9206.40     -47.4000      3.00000      1270.00
      5008.92      1222.89     -7.90000      3.00000      1271.00
      3528.90      2066.22     -55.3000      3.00000      1271.00
      5064.92      8854.95      94.8000      3.00000      1271.00
      3468.76      9234.34     -23.7000      3.00000      1271.00
      14128.4      9138.52      31.6000      3.00000      1271.00
      5001.41      1262.42     -71.1000      3.00000      1272.00
      3497.78      9471.21     -39.5000      3.00000      1272.00
      10444.4      11553.0      47.4000      3.00000      1272.00
      3673.56      1978.36      79.0000      3.00000      1273.00
      3318.80      7442.93     0.000000      3.00000      1273.00
      14081.0      9134.10     -23.7000      3.00000      1273.00
      12501.1      13746.9     -23.7000      3.00000      1273.00
      3551.79      9218.67      31.6000      3.00000      1274.00
      12491.6      13641.5     -39.5000      3.00000      1274.00
      3791.65      9590.26     -55.3000      3.00000      1275.00
      12573.7      13959.9     -39.5000      3.00000      1275.00
      3479.24      7338.20     -39.5000      3.00000      1276.00
      10323.8      11545.0     -23.7000      3.00000      1276.00
      12577.8      14007.0     0.000000      3.00000      1276.00
      13046.1      15601.1      7.90000      3.00000      1276.00
      10314.1      11588.1     -7.90000      3.00000      1277.00
      12610.4      14083.0      7.90000      3.00000      1277.00
      5770.20      5948.73     -39.5000      3.00000      1278.00
      6058.49      8159.81     -71.1000      3.00000      1278.00
      819.911      5205.53      15.8000      3.00000      1279.00
      5894.72      5876.76     -79.0000      3.00000      1279.00
      3584.24      9117.24     -23.7000      3.00000      1279.00
      14127.7      9168.37     -47.4000      3.00000      1279.00
      729.497      5459.13     -7.90000      3.00000      1280.00
      4068.96      8886.73      47.4000      3.00000      1280.00
      10254.9      11631.3     -23.7000      3.00000      1280.00
      6792.17      2521.23     -55.3000      3.00000      1281.00
      12127.8      3932.97     -31.6000      3.00000      1281.00
      5875.06      5855.65     0.000000      3.00000      1281.00
      12229.5      6148.83     -47.4000      3.00000      1281.00
      3514.84      9257.65     -31.6000      3.00000      1281.00
      16246.2      9680.43     -15.8000      3.00000      1281.00
      6808.05      2516.25     -15.8000      3.00000      1282.00
      3309.59      3004.72     -39.5000      3.00000      1282.00
      14143.3      9169.57     -7.90000      3.00000      1282.00
      10707.4      11739.3     -39.5000      3.00000      1282.00
      6817.86      2519.33      39.5000      3.00000      1283.00
      12148.1      3992.66     -363.400      3.00000      1283.00
      10641.6      11690.7     -15.8000      3.00000      1283.00
      6772.61      2543.86     0.000000      3.00000      1284.00
      11937.2      3947.74     -47.4000      3.00000      1284.00
      566.396      5646.39      63.2000      3.00000      1284.00
      10684.1      11768.4      7.90000      3.00000      1284.00
      11205.8      13019.1     0.000000      3.00000      1284.00
      8086.14      13813.4     -23.7000      3.00000      1284.00
      6825.90      2549.28     -47.4000      3.00000      1285.00
      3370.49      2977.86      15.8000      3.00000      1285.00
      3122.05      7367.84     -86.9000      3.00000      1285.00
      4634.51      8153.21      102.700      3.00000      1285.00
      1828.47      8422.74     -63.2000      3.00000      1285.00
      10391.4      11692.7     -221.200      3.00000      1285.00
      6791.94      2522.25     0.000000      3.00000      1286.00
      3280.32      7332.44      31.6000      3.00000      1286.00
      1803.24      8348.60     -47.4000      3.00000      1286.00
      5296.51      8989.90     -150.100      3.00000      1286.00
      14088.2      9101.81     -126.400      3.00000      1286.00
      10643.1      11652.7     0.000000      3.00000      1286.00
      11824.4      11579.0     -15.8000      3.00000      1286.00
      1702.77      2182.78     -276.500      3.00000      1287.00
      3335.80      2958.19     -63.2000      3.00000      1287.00
      12043.9      4060.91      23.7000      3.00000      1287.00
      3409.77      7287.98     -7.90000      3.00000      1287.00
      13049.5      11583.8      55.3000      3.00000      1287.00
      4345.65      2034.58     -47.4000      3.00000      1288.00
      3299.80      2952.29     -7.90000      3.00000      1288.00
      12037.4      4115.12      7.90000      3.00000      1288.00
      1080.91      7184.88     0.000000      3.00000      1288.00
      3416.35      7409.91      47.4000      3.00000      1288.00
      14152.6      9081.31      39.5000      3.00000      1288.00
      4147.63      1947.66      7.90000      3.00000      1289.00
      6800.78      2505.38     -31.6000      3.00000      1289.00
      3309.47      2914.54     -23.7000      3.00000      1289.00
      10030.5      11664.5     -47.4000      3.00000      1289.00
      6808.16      2552.16     -39.5000      3.00000      1290.00
      3331.47      2867.58     -79.0000      3.00000      1290.00
      12448.6      3749.93      102.700      3.00000      1290.00
      6837.12      5244.52     -7.90000      3.00000      1290.00
      14181.3      9156.78     -31.6000      3.00000      1290.00
      14812.2      10243.6     -47.4000      3.00000      1290.00
      6753.98      2536.43     -31.6000      3.00000      1291.00
      3332.01      2865.98     -23.7000      3.00000      1291.00
      12076.6      3942.32     -15.8000      3.00000      1291.00
      1913.43      8300.93     -23.7000      3.00000      1291.00
      6100.65      8352.39     -7.90000      3.00000      1291.00
      14180.9      9189.31     -86.9000      3.00000      1291.00
      2646.20      9498.78     -47.4000      3.00000      1291.00
      11442.5      10519.4      23.7000      3.00000      1291.00
      10056.4      14171.1     -15.8000      3.00000      1291.00
      12018.8      3964.18     -31.6000      3.00000      1292.00
      8417.82      4772.92     -7.90000      3.00000      1292.00
      1974.21      8216.00     -71.1000      3.00000      1292.00
      3484.36      2150.49      7.90000      3.00000      1293.00
      3452.13      7347.20     -47.4000      3.00000      1293.00
      2029.96      8295.57     -39.5000      3.00000      1293.00
      1482.58      2957.65     -94.8000      3.00000      1294.00
      3353.27      7450.49      7.90000      3.00000      1294.00
      1819.23      7616.49     -47.4000      3.00000      1294.00
      14716.7      10272.6      15.8000      3.00000      1294.00
      3379.31      2869.45     -39.5000      3.00000      1295.00
      11945.2      3872.46     -15.8000      3.00000      1295.00
      1239.55      7452.26      31.6000      3.00000      1295.00
      3228.73      7433.66     -63.2000      3.00000      1295.00
      3793.32      8937.30     -23.7000      3.00000      1295.00
      12039.1      3859.89      63.2000      3.00000      1296.00
      3758.21      9138.92     -79.0000      3.00000      1296.00
      11432.7      10476.4     -55.3000      3.00000      1296.00
      3001.35      2173.80     -31.6000      3.00000      1297.00
      3208.73      7494.94     -110.600      3.00000      1297.00
      11588.4      10533.8      15.8000      3.00000      1297.00
      2960.50      2205.09     -55.3000      3.00000      1298.00
      3190.74      7446.67     -55.3000      3.00000      1298.00
      11600.2      10555.2     -39.5000      3.00000      1298.00
      13042.6      11085.3     -15.8000      3.00000      1298.00
      11856.7      3776.31     -165.900      3.00000      1299.00
      3160.98      7401.74     -55.3000      3.00000      1299.00
      11958.0      13307.8     -23.7000      3.00000      1299.00
      3038.09      2184.89     -47.4000      3.00000      1300.00
      6807.22      2487.38      15.8000      3.00000      1300.00
      1453.56      2942.09     -55.3000      3.00000      1300.00
      3338.13      2865.49     -7.90000      3.00000      1301.00
      11988.7      3644.47      126.400      3.00000      1301.00
      1151.84      6246.25      23.7000      3.00000      1302.00
      1970.98      8084.39     -79.0000      3.00000      1302.00
      4176.96      9397.71      197.500      3.00000      1302.00
      3397.55      2884.34     -7.90000      3.00000      1303.00
      6964.04      5213.97      402.900      3.00000      1303.00
      1891.81      8063.73     -63.2000      3.00000      1303.00
      11816.0      10416.0      23.7000      3.00000      1303.00
      16098.6      11946.6      7.90000      3.00000      1303.00
      6817.84      2525.22     -39.5000      3.00000      1304.00
      3382.60      2894.68     0.000000      3.00000      1304.00
      13285.4      5338.99      31.6000      3.00000      1304.00
      14508.7      7670.77     -39.5000      3.00000      1304.00
      6796.65      2475.45     -47.4000      3.00000      1305.00
      3335.97      2900.30     -86.9000      3.00000      1305.00
      902.184      6499.27     -47.4000      3.00000      1305.00
      3404.75      9172.21     -7.90000      3.00000      1305.00
      14186.3      9159.19     -23.7000      3.00000      1305.00
      3840.56      10175.3     -55.3000      3.00000      1305.00
      14769.7      10192.9      55.3000      3.00000      1305.00
      6818.58      2499.30     -94.8000      3.00000      1306.00
      3801.58      6502.24     -47.4000      3.00000      1306.00
      1185.14      6758.04     -23.7000      3.00000      1306.00
      14183.5      9165.90     -23.7000      3.00000      1306.00
      3822.80      10253.8      31.6000      3.00000      1306.00
      11767.8      10411.7     -47.4000      3.00000      1306.00
      6780.99      2501.04     -71.1000      3.00000      1307.00
      3366.78      2844.95     -15.8000      3.00000      1307.00
      1118.09      7107.27     -39.5000      3.00000      1307.00
      3530.06      9049.03     -31.6000      3.00000      1307.00
      14147.7      9168.39     -7.90000      3.00000      1307.00
      11713.1      10348.1     -71.1000      3.00000      1307.00
      13440.6      11184.5      7.90000      3.00000      1307.00
      3400.75      2892.29     -79.0000      3.00000      1308.00
      1038.27      6623.42     -63.2000      3.00000      1308.00
      5265.65      6535.85      181.700      3.00000      1308.00
      11733.2      10393.1      23.7000      3.00000      1308.00
      13620.6      11335.5     -15.8000      3.00000      1308.00
      6870.73      2412.87     -15.8000      3.00000      1309.00
      940.065      6798.81     -39.5000      3.00000      1309.00
      2785.02      8306.56      23.7000      3.00000      1309.00
      3955.42      8946.45     -7.90000      3.00000      1309.00
      13805.8      11158.2     -39.5000      3.00000      1309.00
      6808.10      2481.13     0.000000      3.00000      1310.00
      3392.83      2897.94     -7.90000      3.00000      1310.00
      5071.14      6313.32     -126.400      3.00000      1310.00
      14156.4      9182.39      55.3000      3.00000      1310.00
      3831.10      10303.6     -31.6000      3.00000      1310.00
      11016.5      13948.6      86.9000      3.00000      1310.00
      3388.52      2909.97     -31.6000      3.00000      1311.00
      3693.11      10276.0     -79.0000      3.00000      1311.00
      14189.1      9165.16     -7.90000      3.00000      1312.00
      11586.2      10583.3     -23.7000      3.00000      1312.00
      1478.27      3172.11      79.0000      3.00000      1313.00
      1384.29      5750.96      86.9000      3.00000      1313.00
      14159.3      9140.48     -71.1000      3.00000      1313.00
      14215.3      11435.8     -15.8000      3.00000      1313.00
      1152.83      2167.61     -7.90000      3.00000      1314.00
      11528.6      2179.40     -23.7000      3.00000      1314.00
      5048.42      3041.87      23.7000      3.00000      1314.00
      931.618      5522.74     -39.5000      3.00000      1314.00
      3714.28      6562.01      7.90000      3.00000      1314.00
      3051.40      8740.57      71.1000      3.00000      1314.00
      13968.1      10539.5     -31.6000      3.00000      1314.00
      10636.0      14098.8      79.0000      3.00000      1314.00
      969.752      5294.33      7.90000      3.00000      1315.00
      3878.76      9196.10     -39.5000      3.00000      1315.00
      11089.3      1987.76     -15.8000      3.00000      1316.00
      3807.72      9467.55     -15.8000      3.00000      1316.00
      12453.1      13711.6      23.7000      3.00000      1316.00
      5072.49      1519.84      110.600      3.00000      1317.00
      11064.8      2111.67      7.90000      3.00000      1317.00
      6661.62      2493.46     -94.8000      3.00000      1317.00
      12545.4      13449.8     -55.3000      3.00000      1317.00
      6798.52      2518.02     -39.5000      3.00000      1318.00
      1888.30      8153.96      55.3000      3.00000      1318.00
      2931.07      8690.31     -39.5000      3.00000      1318.00
      10374.3      11212.1     0.000000      3.00000      1318.00
      12715.7      15677.9     -55.3000      3.00000      1318.00
      6792.76      2512.38      23.7000      3.00000      1319.00
      1909.80      8117.27     -71.1000      3.00000      1319.00
      14797.8      10048.4      71.1000      3.00000      1319.00
      4111.56      1229.34     -7.90000      3.00000      1320.00
      3820.36      10502.3      47.4000      3.00000      1320.00
      14649.4      11242.3     -47.4000      3.00000      1320.00
      3997.29      1034.81      7.90000      3.00000      1321.00
      4118.23      1044.18     -71.1000      3.00000      1322.00
      11567.0      2024.09      7.90000      3.00000      1322.00
      4779.53      2437.04     -23.7000      3.00000      1322.00
      14278.7      11440.6      158.000      3.00000      1322.00
      3176.15      9035.85     -39.5000      3.00000      1323.00
      14137.1      11244.9      39.5000      3.00000      1323.00
      4387.40      2641.94     -15.8000      3.00000      1324.00
      14191.4      11399.0     0.000000      3.00000      1324.00
      12945.1      15834.4      23.7000      3.00000      1324.00
      2111.86      2682.33      15.8000      3.00000      1325.00
      4077.39      2764.01      7.90000      3.00000      1325.00
      14093.5      9146.04     -39.5000      3.00000      1325.00
      12843.1      14244.2     -39.5000      3.00000      1325.00
      12980.8      15775.9      23.7000      3.00000      1325.00
      2168.81      2720.35     -23.7000      3.00000      1326.00
      6403.99      4830.59      126.400      3.00000      1326.00
      14804.2      10193.8      55.3000      3.00000      1326.00
      12402.6      11468.3     -39.5000      3.00000      1326.00
      12919.7      15625.5      31.6000      3.00000      1326.00
      4213.90      1063.56     -47.4000      3.00000      1327.00
      2114.53      2667.05      15.8000      3.00000      1327.00
      951.964      6852.65     -15.8000      3.00000      1327.00
      13439.3      8769.09     -79.0000      3.00000      1327.00
      4225.67      1036.06      23.7000      3.00000      1328.00
      11761.3      2628.89      47.4000      3.00000      1328.00
      2106.57      2698.80     0.000000      3.00000      1328.00
      1152.97      6288.04     0.000000      3.00000      1328.00
      3455.46      7913.61     -110.600      3.00000      1328.00
      13451.6      8812.09     -47.4000      3.00000      1328.00
      14311.9      11000.3     -86.9000      3.00000      1328.00
      10464.5      14050.6     -173.800      3.00000      1328.00
      4177.97      1033.04      63.2000      3.00000      1329.00
      2035.05      2842.57     0.000000      3.00000      1329.00
      4182.03      985.924     -39.5000      3.00000      1330.00
      14310.1      10527.5      15.8000      3.00000      1330.00
      12408.6      11333.9     -71.1000      3.00000      1330.00
      5510.42      2055.25      47.4000      3.00000      1332.00
      13101.2      15505.7     -55.3000      3.00000      1332.00
      4169.75      1020.92     -15.8000      3.00000      1333.00
      6929.79      4815.25     -7.90000      3.00000      1333.00
      11882.9      6166.97     -31.6000      3.00000      1333.00
      7246.21      14073.9      7.90000      3.00000      1333.00
      13004.6      15610.8     -71.1000      3.00000      1333.00
      4166.54      1021.86     -7.90000      3.00000      1334.00
      5576.22      1977.98      39.5000      3.00000      1334.00
      3742.69      3707.93      632.000      3.00000      1334.00
      1783.25      2830.73     -23.7000      3.00000      1334.00
      6883.40      4834.36     -39.5000      3.00000      1334.00
      14262.6      10268.5     -39.5000      3.00000      1334.00
      7888.38      14168.4     -31.6000      3.00000      1334.00
      4150.82      1015.28     -31.6000      3.00000      1335.00
      3879.78      2504.34     0.000000      3.00000      1335.00
      7304.85      14102.4      102.700      3.00000      1335.00
      13423.5      15798.3      79.0000      3.00000      1335.00
      4143.46      1067.92     -110.600      3.00000      1336.00
      11610.2      2204.70      31.6000      3.00000      1336.00
      3904.02      2371.10     -47.4000      3.00000      1336.00
      6910.71      4764.26      55.3000      3.00000      1336.00
      1445.13      6221.03      39.5000      3.00000      1336.00
      3996.43      7230.67     -55.3000      3.00000      1336.00
      4294.78      10087.3     -23.7000      3.00000      1336.00
      7358.41      14085.1      15.8000      3.00000      1336.00
      4142.70      994.155     -63.2000      3.00000      1337.00
      6792.10      2498.87     -7.90000      3.00000      1337.00
      1337.56      6197.18      55.3000      3.00000      1337.00
      3908.15      7353.19     -118.500      3.00000      1337.00
      7382.16      14163.1     -47.4000      3.00000      1337.00
      4071.33      1029.72      23.7000      3.00000      1338.00
      6804.76      2542.17     0.000000      3.00000      1338.00
      7325.74      14107.8     0.000000      3.00000      1338.00
      4076.83      1181.92      39.5000      3.00000      1339.00
      3940.11      7360.37     -23.7000      3.00000      1339.00
      7332.86      14134.4     -7.90000      3.00000      1339.00
      3987.13      1064.13      47.4000      3.00000      1340.00
      3601.26      2546.58     -47.4000      3.00000      1340.00
      6939.95      4735.43     -142.200      3.00000      1340.00
      3954.93      7277.58     -39.5000      3.00000      1340.00
      12987.1      15820.2     -47.4000      3.00000      1340.00
      14254.3      15799.6      15.8000      3.00000      1340.00
      3995.43      1058.35      63.2000      3.00000      1341.00
      1030.35      2431.66     -79.0000      3.00000      1341.00
      3693.48      2505.45     -205.400      3.00000      1341.00
      3998.04      7325.71     -63.2000      3.00000      1341.00
      14303.2      11518.5     -126.400      3.00000      1341.00
      3924.07      1121.97      15.8000      3.00000      1342.00
      3964.01      7278.36     -55.3000      3.00000      1342.00
      12436.5      14165.2      39.5000      3.00000      1342.00
      12563.8      4296.95     -63.2000      3.00000      1343.00
      3935.49      7185.48     -86.9000      3.00000      1343.00
      7322.28      4679.48      7.90000      3.00000      1344.00
      15289.4      11671.5     -39.5000      3.00000      1344.00
      13119.2      15711.1      110.600      3.00000      1344.00
      14217.7      15802.9      23.7000      3.00000      1344.00
      4038.58      1075.66     -15.8000      3.00000      1345.00
      7414.77      4737.00     -63.2000      3.00000      1345.00
      14050.1      11041.2     -47.4000      3.00000      1345.00
      4106.87      1162.26     -158.000      3.00000      1346.00
      7408.33      4858.17      7.90000      3.00000      1346.00
      11061.8      10384.7     -7.90000      3.00000      1346.00
      11389.9      2190.67     -39.5000      3.00000      1347.00
      7559.65      4762.29     -71.1000      3.00000      1347.00
      941.407      6769.17     -63.2000      3.00000      1347.00
      12277.8      11528.4      39.5000      3.00000      1347.00
      7339.48      14130.6      63.2000      3.00000      1347.00
      3935.53      2017.71      7.90000      3.00000      1348.00
      11577.5      2190.42     -71.1000      3.00000      1348.00
      4787.83      9549.97     -94.8000      3.00000      1348.00
      12269.8      11417.0     -142.200      3.00000      1348.00
      11932.6      15246.7     -23.7000      3.00000      1348.00
      3740.92      1795.84     -86.9000      3.00000      1349.00
      3789.72      7190.86      15.8000      3.00000      1349.00
      4034.53      1921.51     -118.500      3.00000      1350.00
      7551.99      4755.68      110.600      3.00000      1350.00
      3959.62      7161.31     -7.90000      3.00000      1350.00
      13668.1      7294.79      118.500      3.00000      1350.00
      2365.05      8620.84     -47.4000      3.00000      1350.00
      3680.32      2166.94     -7.90000      3.00000      1351.00
      3957.13      7068.34     -142.200      3.00000      1351.00
      2128.92      8408.79     -23.7000      3.00000      1351.00
      4530.38      9529.72     -63.2000      3.00000      1351.00
      10735.5      11394.8      47.4000      3.00000      1351.00
      15347.5      11692.2     0.000000      3.00000      1351.00
      2067.84      8335.83     -39.5000      3.00000      1352.00
      4371.46      9988.40      7.90000      3.00000      1352.00
      12099.4      15184.9     -23.7000      3.00000      1352.00
      3815.80      2155.47      15.8000      3.00000      1353.00
      4040.39      7246.29     0.000000      3.00000      1353.00
      11776.3      12991.7     0.000000      3.00000      1353.00
      7438.95      14049.7      31.6000      3.00000      1353.00
      12174.0      15393.0     -79.0000      3.00000      1353.00
      1486.87      6491.64     -31.6000      3.00000      1354.00
      3858.88      7299.58      23.7000      3.00000      1354.00
      12514.6      11404.0     -126.400      3.00000      1354.00
      1277.75      6592.70     -86.9000      3.00000      1355.00
      12513.1      11522.9      7.90000      3.00000      1355.00
      12473.0      11537.7     -39.5000      3.00000      1356.00
      12385.6      4371.24     0.000000      3.00000      1357.00
      7530.50      4518.85     -15.8000      3.00000      1357.00
      12934.6      6705.78     -23.7000      3.00000      1357.00
      1151.67      6850.87     -86.9000      3.00000      1357.00
      13133.3      15686.7     -71.1000      3.00000      1357.00
      6838.49      2597.58     -39.5000      3.00000      1359.00
      7559.42      4610.26     -55.3000      3.00000      1359.00
      1406.49      6685.22     -23.7000      3.00000      1359.00
      3997.34      10760.9     0.000000      3.00000      1359.00
      7491.85      4542.69     -47.4000      3.00000      1360.00
      4997.22      8987.74     -7.90000      3.00000      1360.00
      3106.35      2027.61     -71.1000      3.00000      1361.00
      1477.55      6412.64     -39.5000      3.00000      1361.00
      14563.1      8889.61     -71.1000      3.00000      1361.00
      12331.8      11408.6     -7.90000      3.00000      1361.00
      4481.41      2823.57     -23.7000      3.00000      1362.00
      1923.78      2864.39     -94.8000      3.00000      1362.00
      7349.17      4306.45     -15.8000      3.00000      1362.00
      1486.03      6511.77      7.90000      3.00000      1362.00
      14534.1      8927.84     -15.8000      3.00000      1362.00
      3744.98      9349.30     -47.4000      3.00000      1362.00
      4620.40      2707.61      71.1000      3.00000      1363.00
      1976.15      2970.27     -47.4000      3.00000      1363.00
      7440.53      4458.84     -55.3000      3.00000      1363.00
      5239.22      2181.65     -15.8000      3.00000      1364.00
      7423.25      4268.80     -7.90000      3.00000      1364.00
      13134.4      5119.96      15.8000      3.00000      1364.00
      14368.7      8554.04      71.1000      3.00000      1364.00
      5241.17      2203.95      7.90000      3.00000      1365.00
      7449.19      4361.03     -7.90000      3.00000      1365.00
      5743.54      7809.98     -31.6000      3.00000      1365.00
      14465.6      8229.58      71.1000      3.00000      1365.00
      7491.51      4343.58     -23.7000      3.00000      1366.00
      5699.22      8289.40     -47.4000      3.00000      1366.00
      14139.3      10374.1     -55.3000      3.00000      1366.00
      10973.2      10791.1     -23.7000      3.00000      1366.00
      12551.0      11871.6     -63.2000      3.00000      1367.00
      7406.44      4665.36     -31.6000      3.00000      1368.00
      5581.53      7916.23     -23.7000      3.00000      1368.00
      11657.6      2606.16     -15.8000      3.00000      1369.00
      7403.19      4492.74     -47.4000      3.00000      1369.00
      3557.02      3372.24     -268.600      3.00000      1370.00
      7244.05      4269.44     -7.90000      3.00000      1370.00
      8243.92      13862.2     -118.500      3.00000      1370.00
      5429.64      2069.91     0.000000      3.00000      1371.00
      11755.7      2551.73      23.7000      3.00000      1371.00
      7161.61      4297.96     0.000000      3.00000      1371.00
      11854.8      6253.50     -7.90000      3.00000      1371.00
      5271.96      6556.77     -126.400      3.00000      1371.00
      5604.61      9030.70     -55.3000      3.00000      1371.00
      5277.06      1993.39      7.90000      3.00000      1372.00
      7177.76      4331.07      39.5000      3.00000      1372.00
      3880.84      9343.99     -23.7000      3.00000      1372.00
      13994.9      10375.0      15.8000      3.00000      1372.00
      12292.1      11216.2      55.3000      3.00000      1372.00
      16080.8      11617.5     0.000000      3.00000      1372.00
      11962.8      2718.41     -63.2000      3.00000      1373.00
      7738.85      4318.31     -197.500      3.00000      1373.00
      4008.75      7253.77     -47.4000      3.00000      1373.00
      14082.4      10420.0     -47.4000      3.00000      1373.00
      12247.9      11247.8      31.6000      3.00000      1373.00
      16249.8      11352.8     -55.3000      3.00000      1373.00
      7264.06      4338.30     0.000000      3.00000      1374.00
      4031.91      7186.11     -71.1000      3.00000      1374.00
      14670.5      11695.4      23.7000      3.00000      1374.00
      13073.5      15244.4      7.90000      3.00000      1374.00
      5224.63      2223.39      71.1000      3.00000      1375.00
      11827.6      2786.10     -47.4000      3.00000      1375.00
      7286.98      4322.05     -55.3000      3.00000      1375.00
      6022.51      5802.52      7.90000      3.00000      1375.00
      4044.09      7206.90     -94.8000      3.00000      1375.00
      4628.39      9332.45     -229.100      3.00000      1375.00
      13943.7      10358.9     -47.4000      3.00000      1375.00
      14695.7      11772.5     -39.5000      3.00000      1375.00
      5491.70      2316.74     -39.5000      3.00000      1376.00
      7214.75      4460.14     -7.90000      3.00000      1376.00
      6075.19      5742.86     0.000000      3.00000      1376.00
      14012.2      10323.2     -71.1000      3.00000      1376.00
      12746.3      11329.7      94.8000      3.00000      1376.00
      14763.1      11559.4      94.8000      3.00000      1376.00
      12092.6      16308.4     -15.8000      3.00000      1376.00
      5352.71      2297.83      39.5000      3.00000      1377.00
      11664.3      2760.21      7.90000      3.00000      1377.00
      6045.31      5775.07     -39.5000      3.00000      1377.00
      4830.54      9211.89     -110.600      3.00000      1377.00
      3783.95      9368.92     -31.6000      3.00000      1377.00
      14914.7      11707.6     -15.8000      3.00000      1377.00
      5296.91      2274.47      7.90000      3.00000      1378.00
      3974.87      9304.66     -142.200      3.00000      1378.00
      15059.2      11784.7     -63.2000      3.00000      1378.00
      12227.6      13502.7      23.7000      3.00000      1378.00
      14203.5      15874.4      7.90000      3.00000      1378.00
      2428.20      1619.59      23.7000      3.00000      1379.00
      5179.03      2278.29      23.7000      3.00000      1379.00
      14133.1      10299.0     -23.7000      3.00000      1379.00
      15066.5      11728.1     -7.90000      3.00000      1379.00
      950.421      2328.86      7.90000      3.00000      1380.00
      6048.14      5790.41     -7.90000      3.00000      1380.00
      1738.78      7932.96     -94.8000      3.00000      1380.00
      11572.2      10280.1      7.90000      3.00000      1380.00
      16205.1      11650.6     -71.1000      3.00000      1380.00
      1562.57      3120.95     -31.6000      3.00000      1381.00
      6122.85      5822.22      47.4000      3.00000      1381.00
      16289.7      11680.9     -47.4000      3.00000      1381.00
      6095.00      5778.35     -23.7000      3.00000      1382.00
      11048.8      2428.94     -31.6000      3.00000      1383.00
      3657.23      10185.1      71.1000      3.00000      1384.00
      12715.1      11400.4      39.5000      3.00000      1384.00
      12370.5      13653.7     -7.90000      3.00000      1384.00
      1192.61      2448.85      71.1000      3.00000      1385.00
      10600.0      11028.1      7.90000      3.00000      1385.00
      14707.8      11293.3     -7.90000      3.00000      1385.00
      6205.07      2593.77     -86.9000      3.00000      1386.00
      900.872      6449.41     -102.700      3.00000      1386.00
      3905.96      7260.21     -55.3000      3.00000      1386.00
      1893.41      8049.46     -86.9000      3.00000      1386.00
      2508.05      9264.59     -15.8000      3.00000      1386.00
      14657.0      11375.1     -31.6000      3.00000      1386.00
      1901.50      8608.03      15.8000      3.00000      1387.00
      7251.34      4927.88     -86.9000      3.00000      1388.00
      3841.95      7365.69      23.7000      3.00000      1388.00
      2512.45      9294.03     0.000000      3.00000      1388.00
      11190.2      2311.05     -55.3000      3.00000      1390.00
      1147.68      2654.20     -7.90000      3.00000      1390.00
      11913.0      6062.90     -71.1000      3.00000      1390.00
      3214.61      8713.26      7.90000      3.00000      1390.00
      12910.5      11536.6      55.3000      3.00000      1390.00
      12375.1      13927.6     -23.7000      3.00000      1390.00
      4005.28      7171.70     -79.0000      3.00000      1391.00
      2744.60      9068.85     -71.1000      3.00000      1391.00
      6353.60      4721.11     -79.0000      3.00000      1392.00
      2871.02      9029.21     -86.9000      3.00000      1392.00
      12156.7      11444.0     -39.5000      3.00000      1392.00
      3733.93      9445.76     -86.9000      3.00000      1393.00
      12308.0      11440.5     -7.90000      3.00000      1393.00
      7187.32      14139.8     -31.6000      3.00000      1393.00
      4527.56      2224.25     -39.5000      3.00000      1394.00
      14861.6      11271.0      39.5000      3.00000      1394.00
      12020.2      11327.5     0.000000      3.00000      1394.00
      7205.13      13976.3     -31.6000      3.00000      1394.00
      2580.71      3374.05     -15.8000      3.00000      1395.00
      5060.14      9542.84      331.800      3.00000      1395.00
      2339.75      3222.92     -118.500      3.00000      1396.00
      6295.28      4848.85     -79.0000      3.00000      1396.00
      2534.41      9204.00     -94.8000      3.00000      1396.00
      12992.5      11357.4      94.8000      3.00000      1396.00
      2272.65      3305.06     -47.4000      3.00000      1397.00
      4415.46      10582.7     -15.8000      3.00000      1397.00
      4548.90      2249.80     -118.500      3.00000      1398.00
      1836.50      7150.67      15.8000      3.00000      1398.00
      11424.1      10167.1      55.3000      3.00000      1398.00
      12906.3      5092.66     -55.3000      3.00000      1400.00
      10599.6      11905.6     -31.6000      3.00000      1400.00
      4550.82      2435.38     0.000000      3.00000      1401.00
      6296.97      4864.17      102.700      3.00000      1401.00
      3794.22      7330.25     -110.600      3.00000      1401.00
      14892.5      16592.9      118.500      3.00000      1401.00
      11675.6      2558.87      134.300      3.00000      1402.00
      12129.8      4220.69     -39.5000      3.00000      1402.00
      10679.2      14118.1      31.6000      3.00000      1402.00
      11230.3      10473.4      55.3000      3.00000      1403.00
      12307.5      11645.9      55.3000      3.00000      1404.00
      12764.7      4397.40      102.700      3.00000      1405.00
      5900.26      8702.35     0.000000      3.00000      1405.00
      12547.7      11395.8      7.90000      3.00000      1406.00
      8089.28      14086.4      94.8000      3.00000      1406.00
      4127.37      10323.8     -23.7000      3.00000      1407.00
      12631.8      11398.9     -7.90000      3.00000      1407.00
      10742.6      14076.3     -63.2000      3.00000      1407.00
      12394.9      11297.6     -118.500      3.00000      1408.00
      12555.0      13919.8     -15.8000      3.00000      1408.00
      3378.69      2386.81      102.700      3.00000      1409.00
      5679.62      8347.97      15.8000      3.00000      1409.00
      15049.5      11077.8     0.000000      3.00000      1409.00
      7297.77      14071.3     -31.6000      3.00000      1409.00
      8459.77      14124.5     -7.90000      3.00000      1409.00
      5190.66      6694.10     -79.0000      3.00000      1410.00
      13267.5      11124.7     -79.0000      3.00000      1410.00
      11636.9      15698.1     -55.3000      3.00000      1410.00
      15169.3      11086.0     -86.9000      3.00000      1411.00
      11670.3      15713.1      39.5000      3.00000      1411.00
      5781.58      8388.28     -23.7000      3.00000      1412.00
      11609.6      10048.7      7.90000      3.00000      1412.00
      12527.3      11212.8     0.000000      3.00000      1414.00
      11597.5      15730.7     -31.6000      3.00000      1414.00
      5090.55      8472.21     0.000000      3.00000      1416.00
      7402.16      13757.3     -55.3000      3.00000      1416.00
      1608.76      2808.89     -63.2000      3.00000      1417.00
      4675.95      3159.42     0.000000      3.00000      1417.00
      11626.4      15644.5     -7.90000      3.00000      1419.00
      3419.68      6643.68     -23.7000      3.00000      1420.00
      13265.2      11074.4     -47.4000      3.00000      1420.00
      778.738      6009.32     -23.7000      3.00000      1421.00
      13303.4      11135.7     0.000000      3.00000      1421.00
      13311.6      11106.2     -55.3000      3.00000      1422.00
      11528.4      15645.2      7.90000      3.00000      1422.00
      12696.5      12018.1     -31.6000      3.00000      1423.00
      7552.29      13856.0     -47.4000      3.00000      1423.00
      11548.4      15574.2     -23.7000      3.00000      1423.00
      1654.83      3109.22      7.90000      3.00000      1424.00
      13418.6      11078.7      15.8000      3.00000      1424.00
      1518.49      7191.39     -63.2000      3.00000      1425.00
      12506.1      11860.3     0.000000      3.00000      1425.00
      1466.06      2927.76     -7.90000      3.00000      1426.00
      3619.43      6609.31     -15.8000      3.00000      1426.00
      5839.33      8402.04     0.000000      3.00000      1426.00
      12458.9      11763.8      7.90000      3.00000      1426.00
      5021.51      10015.0     -86.9000      3.00000      1427.00
      5009.64      9897.41     -86.9000      3.00000      1428.00
      7226.23      2819.37     -7.90000      3.00000      1429.00
      5099.38      9947.83     -23.7000      3.00000      1430.00
      11559.3      15567.3     -63.2000      3.00000      1430.00
      1581.80      2993.50     -7.90000      3.00000      1431.00
      4817.49      3094.93     -7.90000      3.00000      1431.00
      4187.39      9198.15     -86.9000      3.00000      1431.00
      5169.51      9926.57      31.6000      3.00000      1431.00
      13368.6      11115.7      55.3000      3.00000      1431.00
      11069.0      13889.0     -126.400      3.00000      1431.00
      11592.5      15569.5     -23.7000      3.00000      1431.00
      13368.6      11101.2     -47.4000      3.00000      1432.00
      7857.89      13544.6     -110.600      3.00000      1432.00
      11648.8      15548.7     -94.8000      3.00000      1432.00
      3012.47      1534.78     -7.90000      3.00000      1433.00
      2164.93      2971.38      110.600      3.00000      1433.00
      13322.5      11089.5     -47.4000      3.00000      1433.00
      7616.40      13501.3     -15.8000      3.00000      1433.00
      3037.41      1510.74     -63.2000      3.00000      1434.00
      5167.95      9913.97      47.4000      3.00000      1434.00
      13369.4      11079.6      15.8000      3.00000      1434.00
      7657.27      13549.5     -47.4000      3.00000      1434.00
      3001.64      1580.84     -23.7000      3.00000      1435.00
      5910.62      8288.42     -31.6000      3.00000      1435.00
      13264.2      11099.9     -31.6000      3.00000      1435.00
      5929.17      8363.79      7.90000      3.00000      1436.00
      7545.28      13420.9      15.8000      3.00000      1436.00
      5977.79      8593.75     -23.7000      3.00000      1437.00
      4321.85      9181.72     -39.5000      3.00000      1437.00
      14170.9      9309.44      142.200      3.00000      1437.00
      10859.3      10672.2     -23.7000      3.00000      1437.00
      13272.1      11177.5      55.3000      3.00000      1437.00
      4329.29      9094.81     -126.400      3.00000      1438.00
      11660.3      9975.50     -110.600      3.00000      1438.00
      13336.0      11136.0     -7.90000      3.00000      1438.00
      14536.8      11369.4     -71.1000      3.00000      1438.00
      13285.9      11135.4     -229.100      3.00000      1439.00
      14717.6      11356.9     -173.800      3.00000      1439.00
      4534.54      9026.14     -47.4000      3.00000      1440.00
      14785.2      11118.0     -7.90000      3.00000      1440.00
      7363.29      13537.6      63.2000      3.00000      1440.00
      4842.47      10014.2     -102.700      3.00000      1441.00
      11524.1      11577.6      23.7000      3.00000      1441.00
      5027.03      2967.85     -47.4000      3.00000      1442.00
      3346.33      7669.63      15.8000      3.00000      1442.00
      11484.1      11598.4     -55.3000      3.00000      1442.00
      12316.7      16366.2     -23.7000      3.00000      1442.00
      3046.39      1489.41     -23.7000      3.00000      1443.00
      5019.20      2850.07     -7.90000      3.00000      1443.00
      863.029      5959.19     -110.600      3.00000      1443.00
      12816.0      9477.19      7.90000      3.00000      1443.00
      3152.40      7692.26     -15.8000      3.00000      1444.00
      3164.63      7281.36      134.300      3.00000      1444.00
      12750.6      9525.54     -7.90000      3.00000      1444.00
      12310.0      16476.1     -165.900      3.00000      1444.00
      3083.76      7918.88     0.000000      3.00000      1445.00
      12801.9      9481.57     -86.9000      3.00000      1445.00
      3061.80      1551.84      7.90000      3.00000      1446.00
      10840.7      10635.5     -31.6000      3.00000      1446.00
      7420.44      14026.8     -110.600      3.00000      1446.00
      3046.90      1515.85      15.8000      3.00000      1447.00
      2586.99      8297.00     -23.7000      3.00000      1447.00
      3046.72      1558.89     -15.8000      3.00000      1448.00
      13831.9      10423.2      110.600      3.00000      1448.00
      3111.04      1939.26      31.6000      3.00000      1449.00
      3134.91      7655.92     -79.0000      3.00000      1449.00
      5866.23      8560.99     -55.3000      3.00000      1449.00
      13107.7      9573.41      31.6000      3.00000      1449.00
      13360.0      11119.1     -7.90000      3.00000      1449.00
      3099.00      2038.90     -94.8000      3.00000      1450.00
      4908.69      2549.59      7.90000      3.00000      1451.00
      12465.1      4169.33     -55.3000      3.00000      1451.00
      13635.5      7788.57     -39.5000      3.00000      1451.00
      10962.2      11029.3     -71.1000      3.00000      1451.00
      12116.4      11385.2     -55.3000      3.00000      1451.00
      3081.94      1582.87      15.8000      3.00000      1452.00
      11782.5      6102.80     -63.2000      3.00000      1452.00
      14383.4      10502.3      71.1000      3.00000      1452.00
      12635.3      11462.6      55.3000      3.00000      1452.00
      7115.68      14089.1     -7.90000      3.00000      1452.00
      12396.7      4111.47     -63.2000      3.00000      1453.00
      11812.1      6118.13      71.1000      3.00000      1453.00
      3119.27      7662.47     0.000000      3.00000      1453.00
      13173.5      9472.03      79.0000      3.00000      1453.00
      4722.40      9826.60     -31.6000      3.00000      1453.00
      11874.6      10647.2     -23.7000      3.00000      1453.00
      6880.12      13952.3     -55.3000      3.00000      1453.00
      5809.68      1916.17     -23.7000      3.00000      1454.00
      3025.16      9012.72      31.6000      3.00000      1454.00
      5805.33      1886.23     0.000000      3.00000      1455.00
      13316.5      9229.80      23.7000      3.00000      1455.00
      11380.3      9978.16     -55.3000      3.00000      1455.00
      5771.96      1872.75      23.7000      3.00000      1456.00
      13618.1      7721.87      15.8000      3.00000      1456.00
      11433.6      9995.50      39.5000      3.00000      1456.00
      13388.2      11156.2     -47.4000      3.00000      1456.00
      12349.0      11315.2      15.8000      3.00000      1456.00
      5806.76      1844.31      47.4000      3.00000      1457.00
      12539.9      4044.36     -63.2000      3.00000      1457.00
      6156.10      8388.01     -7.90000      3.00000      1457.00
      13343.3      9312.98     -110.600      3.00000      1457.00
      13320.0      11143.0     -47.4000      3.00000      1457.00
      12324.8      16278.1     -150.100      3.00000      1457.00
      5788.10      1872.65     0.000000      3.00000      1458.00
      12524.7      4070.48      7.90000      3.00000      1458.00
      5233.22      5730.72     -39.5000      3.00000      1458.00
      13209.8      9182.05     -47.4000      3.00000      1458.00
      2614.25      8409.27     -102.700      3.00000      1459.00
      2448.22      9320.17      7.90000      3.00000      1459.00
      12154.9      11277.4     -94.8000      3.00000      1459.00
      6905.23      13900.8      86.9000      3.00000      1459.00
      3019.01      1679.39      7.90000      3.00000      1460.00
      5272.70      2293.79     -79.0000      3.00000      1460.00
      483.927      2463.28     -23.7000      3.00000      1460.00
      3112.11      1665.83     -23.7000      3.00000      1461.00
      542.378      2610.32     -55.3000      3.00000      1461.00
      13171.5      15984.0      7.90000      3.00000      1461.00
      3058.31      1698.40     -23.7000      3.00000      1462.00
      12662.2      4115.89     -23.7000      3.00000      1462.00
      10555.3      11669.3     -15.8000      3.00000      1462.00
      13309.8      16178.5     -63.2000      3.00000      1462.00
      5135.94      6863.12      7.90000      3.00000      1463.00
      2650.26      8493.71     -47.4000      3.00000      1463.00
      10666.8      11601.6      55.3000      3.00000      1463.00
      13179.3      13987.0     -23.7000      3.00000      1463.00
      11539.8      6416.76     -118.500      3.00000      1464.00
      5093.70      6900.05      15.8000      3.00000      1464.00
      4236.33      9244.24     -39.5000      3.00000      1464.00
      13384.8      10912.4     -63.2000      3.00000      1464.00
      10711.4      11621.3     -31.6000      3.00000      1464.00
      12293.4      11850.9      7.90000      3.00000      1464.00
      927.421      2480.57     -7.90000      3.00000      1465.00
      7412.78      3195.66     -15.8000      3.00000      1465.00
      4997.65      6986.15     -7.90000      3.00000      1465.00
      2686.92      8612.75     -244.900      3.00000      1465.00
      12020.3      11860.8     -7.90000      3.00000      1465.00
      1040.86      2431.51     -31.6000      3.00000      1466.00
      12760.9      4073.87     -39.5000      3.00000      1466.00
      4837.53      6957.78     -23.7000      3.00000      1466.00
      2672.75      8457.51     0.000000      3.00000      1466.00
      13178.8      9046.73      15.8000      3.00000      1466.00
      11901.4      10600.3      15.8000      3.00000      1466.00
      12045.2      11730.1      23.7000      3.00000      1466.00
      4713.38      6735.82      7.90000      3.00000      1467.00
      2496.14      8995.47      23.7000      3.00000      1467.00
      13131.0      9138.21      7.90000      3.00000      1467.00
      11845.3      10578.6     -237.000      3.00000      1467.00
      13390.0      10908.7     -23.7000      3.00000      1467.00
      12142.3      11819.8     -31.6000      3.00000      1467.00
      4712.09      6790.15     -23.7000      3.00000      1468.00
      11956.0      10605.9     -205.400      3.00000      1468.00
      7417.50      14007.3     0.000000      3.00000      1468.00
      7421.65      3182.94     -55.3000      3.00000      1469.00
      4628.49      6879.69     -7.90000      3.00000      1469.00
      2703.21      8439.98      15.8000      3.00000      1469.00
      12928.0      15644.1      7.90000      3.00000      1469.00
      5754.13      1835.92     -31.6000      3.00000      1470.00
      1583.62      3272.82     -23.7000      3.00000      1470.00
      12707.6      4076.23     -23.7000      3.00000      1470.00
      4775.37      6919.16      23.7000      3.00000      1470.00
      2721.93      8544.78     -39.5000      3.00000      1470.00
      12008.9      11936.7      7.90000      3.00000      1470.00
      10315.4      12997.7     -63.2000      3.00000      1470.00
      12339.6      15873.2      7.90000      3.00000      1470.00
      5721.25      1874.27     -47.4000      3.00000      1471.00
      2824.87      8431.41     -142.200      3.00000      1471.00
      4202.59      9231.89     -142.200      3.00000      1471.00
      11861.0      11914.8     -7.90000      3.00000      1471.00
      12361.9      15727.2      47.4000      3.00000      1471.00
      5748.27      1871.05     -47.4000      3.00000      1472.00
      11226.4      2654.42      23.7000      3.00000      1472.00
      5046.51      7087.89     -7.90000      3.00000      1472.00
      2830.92      8317.32     -23.7000      3.00000      1472.00
      11784.0      11926.3      118.500      3.00000      1472.00
      4008.86      2563.99     -15.8000      3.00000      1473.00
      7372.20      3245.34     -23.7000      3.00000      1473.00
      13292.8      8963.01     -23.7000      3.00000      1473.00
      4303.61      9119.50      47.4000      3.00000      1473.00
      11965.5      10571.9     -23.7000      3.00000      1473.00
      1303.39      5797.40     0.000000      3.00000      1474.00
      11917.1      10550.8     -15.8000      3.00000      1474.00
      13336.1      10882.7     -79.0000      3.00000      1474.00
      3062.37      1666.61     -15.8000      3.00000      1475.00
      14167.6      10468.5     -110.600      3.00000      1475.00
      11897.0      10631.6     -55.3000      3.00000      1475.00
      3109.77      1632.41     0.000000      3.00000      1476.00
      11640.7      10261.1     -410.800      3.00000      1476.00
      13109.8      9582.16      39.5000      3.00000      1477.00
      13385.0      8789.92     -86.9000      3.00000      1478.00
      7887.95      13591.6     -86.9000      3.00000      1478.00
      12659.2      3875.73     -15.8000      3.00000      1479.00
      4401.95      7056.99     -7.90000      3.00000      1479.00
      13338.0      8737.73     -86.9000      3.00000      1479.00
      11950.8      10587.5     -15.8000      3.00000      1479.00
      13447.0      11001.5     -7.90000      3.00000      1479.00
      4523.88      2630.43     -79.0000      3.00000      1480.00
      4420.67      7045.52     -31.6000      3.00000      1480.00
      12761.5      11886.3     0.000000      3.00000      1480.00
      8278.29      13550.1     -55.3000      3.00000      1480.00
      11776.1      15550.6     -31.6000      3.00000      1480.00
      4487.92      2602.70     -39.5000      3.00000      1481.00
      12188.3      4791.24      632.000      3.00000      1481.00
      11875.0      10634.9     -7.90000      3.00000      1481.00
      13403.1      10931.1     -15.8000      3.00000      1481.00
      12515.5      11867.6     0.000000      3.00000      1481.00
      3120.46      1640.78     -39.5000      3.00000      1482.00
      12601.6      3998.98     -39.5000      3.00000      1482.00
      2894.20      7852.61      79.0000      3.00000      1482.00
      13521.6      8649.81      79.0000      3.00000      1482.00
      3642.71      10206.6     -31.6000      3.00000      1482.00
      13376.9      10928.0     -15.8000      3.00000      1482.00
      7098.95      14247.1      31.6000      3.00000      1482.00
      7372.31      3165.35      23.7000      3.00000      1483.00
      12179.5      6940.38     -102.700      3.00000      1483.00
      4912.86      7039.33     -39.5000      3.00000      1483.00
      3054.14      7752.74      7.90000      3.00000      1483.00
      13425.1      10889.2      71.1000      3.00000      1483.00
      4873.01      6965.66     -39.5000      3.00000      1484.00
      3064.45      7525.13     -15.8000      3.00000      1484.00
      11750.8      10566.9      15.8000      3.00000      1484.00
      13414.8      10982.2      7.90000      3.00000      1484.00
      8313.29      13550.5     -15.8000      3.00000      1484.00
      4911.29      2594.34     -39.5000      3.00000      1485.00
      7395.75      3158.37     -47.4000      3.00000      1485.00
      12351.8      6446.20     -173.800      3.00000      1485.00
      4697.76      7000.66     -165.900      3.00000      1485.00
      1669.36      7299.00     -23.7000      3.00000      1485.00
      13445.8      8760.66     -47.4000      3.00000      1485.00
      11847.7      10540.6      126.400      3.00000      1485.00
      13361.6      10957.9     0.000000      3.00000      1485.00
      8356.95      13664.1     0.000000      3.00000      1485.00
      12046.8      6348.98     -39.5000      3.00000      1486.00
      4791.61      7088.05     -23.7000      3.00000      1486.00
      13405.5      10936.7     -23.7000      3.00000      1486.00
      12040.7      16507.6     -23.7000      3.00000      1486.00
      7391.76      3185.74     0.000000      3.00000      1487.00
      1846.23      7153.30      39.5000      3.00000      1487.00
      13427.1      8716.10     -94.8000      3.00000      1487.00
      13392.6      10871.7      142.200      3.00000      1487.00
      12109.8      16581.0      142.200      3.00000      1487.00
      612.383      2265.22     0.000000      3.00000      1488.00
      10985.0      12615.7     -15.8000      3.00000      1488.00
      12739.6      15020.1      71.1000      3.00000      1488.00
      12528.7      3970.42      71.1000      3.00000      1489.00
      775.247      6289.97      15.8000      3.00000      1489.00
      11661.6      6340.70     0.000000      3.00000      1489.00
      12437.4      15200.1      23.7000      3.00000      1489.00
      7372.79      3264.30      55.3000      3.00000      1490.00
      12500.3      4038.99      39.5000      3.00000      1490.00
      12222.4      6568.65     -23.7000      3.00000      1490.00
      2064.73      7460.35     -47.4000      3.00000      1490.00
      11893.4      10588.3     -7.90000      3.00000      1490.00
      13379.5      10865.7      7.90000      3.00000      1490.00
      689.209      2189.18     -55.3000      3.00000      1491.00
      7366.51      3259.52     -23.7000      3.00000      1491.00
      12195.8      6620.36     -31.6000      3.00000      1491.00
      7382.72      3251.74      31.6000      3.00000      1492.00
      4826.92      7033.55     -15.8000      3.00000      1492.00
      11823.3      10611.2     -63.2000      3.00000      1492.00
      12514.1      4112.88     -79.0000      3.00000      1493.00
      12008.0      6402.08     -39.5000      3.00000      1493.00
      5141.59      6766.69     -86.9000      3.00000      1493.00
      11879.7      10549.0      39.5000      3.00000      1493.00
      12072.5      16609.1      39.5000      3.00000      1493.00
      12008.5      6453.29     -15.8000      3.00000      1494.00
      2005.80      7843.48     -252.800      3.00000      1494.00
      3446.88      8009.43      7.90000      3.00000      1494.00
      13124.8      10384.9      31.6000      3.00000      1494.00
      7340.70      3252.50     -63.2000      3.00000      1495.00
      5809.52      7505.38      31.6000      3.00000      1495.00
      1748.80      8061.95     -15.8000      3.00000      1495.00
      11792.7      10241.6     -55.3000      3.00000      1495.00
      13196.6      10718.5      39.5000      3.00000      1495.00
      11818.2      10587.2     -7.90000      3.00000      1496.00
      13374.5      10934.7     -23.7000      3.00000      1496.00
      7383.90      3191.03      7.90000      3.00000      1497.00
      11882.1      15421.4     -102.700      3.00000      1497.00
      7317.49      3214.19     -71.1000      3.00000      1498.00
      12248.2      6936.19     -71.1000      3.00000      1498.00
      3384.54      7132.51     -63.2000      3.00000      1498.00
      14245.2      16597.8     0.000000      3.00000      1499.00
      4564.91      3000.25      23.7000      3.00000      1500.00
      557.916      5766.72     -63.2000      3.00000      1500.00
      12404.8      6802.39      7.90000      3.00000      1500.00
      11917.4      10626.0     -7.90000      3.00000      1500.00
      12481.7      4163.71     -55.3000      3.00000      1501.00
      12456.3      6804.54     -110.600      3.00000      1501.00
      2048.78      8621.76      15.8000      3.00000      1501.00
      14097.6      10426.1     -55.3000      3.00000      1501.00
      12434.1      4168.25     -23.7000      3.00000      1502.00
      12490.6      6798.88      142.200      3.00000      1502.00
      11432.3      10848.2     -39.5000      3.00000      1502.00
      13666.2      8589.87      55.3000      3.00000      1503.00
      13425.8      10443.7     -31.6000      3.00000      1503.00
      12433.4      4170.47     -7.90000      3.00000      1504.00
      12506.9      6756.87      31.6000      3.00000      1504.00
      12015.7      16571.3     -7.90000      3.00000      1504.00
      6856.30      4511.36     -150.100      3.00000      1505.00
      12502.9      6742.99      39.5000      3.00000      1505.00
      11237.5      10805.0     -71.1000      3.00000      1505.00
      5733.27      2715.19     0.000000      3.00000      1506.00
      1262.02      5835.37      63.2000      3.00000      1507.00
      11181.5      11058.8      39.5000      3.00000      1507.00
      12455.9      16614.8     -15.8000      3.00000      1507.00
      12563.4      6702.32     -63.2000      3.00000      1508.00
      3841.97      6852.43     -15.8000      3.00000      1508.00
      11980.7      11558.2     -31.6000      3.00000      1508.00
      7617.47      13666.5     -39.5000      3.00000      1508.00
      1061.86      6240.50     -31.6000      3.00000      1509.00
      6820.73      13666.5      79.0000      3.00000      1509.00
      3356.51      1916.09     -47.4000      3.00000      1510.00
      12350.8      4337.37     -47.4000      3.00000      1510.00
      2823.74      8044.33     -39.5000      3.00000      1510.00
      6863.16      13566.6      7.90000      3.00000      1510.00
      3346.30      1839.15     -15.8000      3.00000      1511.00
      12912.0      4928.07     -31.6000      3.00000      1511.00
      855.521      5975.70     -79.0000      3.00000      1511.00
      3538.93      8084.88      110.600      3.00000      1511.00
      13128.2      10268.4     -15.8000      3.00000      1511.00
      6992.58      13674.5      165.900      3.00000      1511.00
      10413.3      14072.6     -7.90000      3.00000      1511.00
      12362.4      16568.2     -47.4000      3.00000      1511.00
      3468.64      1870.39      31.6000      3.00000      1512.00
      4856.36      9942.93     -71.1000      3.00000      1512.00
      13081.9      10190.4     -86.9000      3.00000      1512.00
      11313.9      10918.6     -7.90000      3.00000      1512.00
      10483.9      14198.7     -63.2000      3.00000      1512.00
      4979.11      9903.08      15.8000      3.00000      1513.00
      13061.6      10333.6     -94.8000      3.00000      1513.00
      11446.7      10849.8     -47.4000      3.00000      1513.00
      10466.5      14202.8      7.90000      3.00000      1513.00
      6352.05      4641.06     -31.6000      3.00000      1514.00
      1826.58      8144.79     -23.7000      3.00000      1514.00
      13191.2      10310.9      63.2000      3.00000      1514.00
      10530.5      14207.0     -31.6000      3.00000      1514.00
      12962.4      4821.33     -79.0000      3.00000      1515.00
      1870.75      8159.82     -31.6000      3.00000      1515.00
      14699.3      9927.63     -110.600      3.00000      1515.00
      10491.7      14229.6     -23.7000      3.00000      1515.00
      3118.43      1742.38      7.90000      3.00000      1516.00
      12204.0      4433.77     -63.2000      3.00000      1516.00
      2803.63      7910.00      7.90000      3.00000      1516.00
      12299.7      6360.25      102.700      3.00000      1517.00
      13146.8      10529.0     -158.000      3.00000      1517.00
      6877.28      13667.9     -7.90000      3.00000      1517.00
      10249.5      14106.6     -86.9000      3.00000      1517.00
      3345.25      8509.12     -118.500      3.00000      1518.00
      6893.57      13603.2     0.000000      3.00000      1518.00
      10228.0      14119.0     -15.8000      3.00000      1518.00
      11866.4      15510.3     -31.6000      3.00000      1518.00
      5729.59      2602.58     -39.5000      3.00000      1519.00
      3657.32      7371.94      102.700      3.00000      1519.00
      13612.6      7808.08      158.000      3.00000      1519.00
      3554.37      8305.00     -15.8000      3.00000      1519.00
      15840.9      9956.40     -23.7000      3.00000      1519.00
      11847.3      10533.1     -7.90000      3.00000      1519.00
      10188.9      14101.0     0.000000      3.00000      1519.00
      3869.89      7133.44     -47.4000      3.00000      1520.00
      4650.91      10207.9     -221.200      3.00000      1520.00
      13129.4      10518.0     -110.600      3.00000      1520.00
      11571.5      11847.9     -23.7000      3.00000      1520.00
      13208.2      16037.6     -23.7000      3.00000      1520.00
      11632.8      2032.41      7.90000      3.00000      1521.00
      1185.55      5933.10      165.900      3.00000      1521.00
      3173.39      8099.81     -158.000      3.00000      1521.00
      12783.7      11270.4      47.4000      3.00000      1521.00
      11054.4      11889.8      71.1000      3.00000      1521.00
      1217.55      5905.27     -7.90000      3.00000      1522.00
      15240.5      9889.43     -23.7000      3.00000      1522.00
      10912.9      12076.1     -39.5000      3.00000      1522.00
      2041.06      4615.24     -23.7000      3.00000      1523.00
      14138.2      10428.8     -79.0000      3.00000      1523.00
      10887.2      12066.0     -55.3000      3.00000      1523.00
      12319.4      4297.13     -63.2000      3.00000      1524.00
      1016.27      6318.33      339.700      3.00000      1524.00
      6862.06      13729.5     -31.6000      3.00000      1524.00
      12382.1      4185.99     -39.5000      3.00000      1525.00
      1232.50      6098.66      55.3000      3.00000      1525.00
      3172.98      7886.06     -23.7000      3.00000      1525.00
      7368.04      13925.5      31.6000      3.00000      1525.00
      12428.9      4206.86     -39.5000      3.00000      1526.00
      4475.27      7274.38     -23.7000      3.00000      1526.00
      3184.83      7872.09     -55.3000      3.00000      1526.00
      11873.9      10581.3      347.600      3.00000      1526.00
      3243.73      8042.96     -15.8000      3.00000      1527.00
      11838.8      10543.9     -47.4000      3.00000      1527.00
      12679.7      16390.2      55.3000      3.00000      1527.00
      1297.28      7656.80     -94.8000      3.00000      1528.00
      3178.78      7951.87     -63.2000      3.00000      1529.00
      3446.89      10522.0     -55.3000      3.00000      1529.00
      16053.0      9725.71      79.0000      3.00000      1530.00
      13949.3      10490.5      7.90000      3.00000      1530.00
      11874.1      11487.1      31.6000      3.00000      1530.00
      10306.7      14266.9      15.8000      3.00000      1530.00
      4976.59      2981.61      79.0000      3.00000      1531.00
      12338.7      4152.39     -55.3000      3.00000      1531.00
      3062.95      8955.74     -23.7000      3.00000      1531.00
      13112.8      10305.8     -23.7000      3.00000      1531.00
      10315.4      14310.2     -23.7000      3.00000      1531.00
      12342.1      4223.55     -102.700      3.00000      1532.00
      4506.01      7247.00     -126.400      3.00000      1532.00
      2312.71      8178.69     -102.700      3.00000      1532.00
      3040.15      9048.70     0.000000      3.00000      1532.00
      13099.0      10341.1     -7.90000      3.00000      1532.00
      10379.7      14061.4     -31.6000      3.00000      1532.00
      4928.68      6147.96      47.4000      3.00000      1533.00
      5483.83      7632.53      118.500      3.00000      1533.00
      3243.40      8055.15     -347.600      3.00000      1533.00
      2283.83      8160.30     -39.5000      3.00000      1533.00
      16289.3      9668.84      7.90000      3.00000      1533.00
      13035.7      10221.0     0.000000      3.00000      1533.00
      14795.8      10322.3      47.4000      3.00000      1533.00
      10833.1      11985.4     -63.2000      3.00000      1533.00
      7420.88      13831.6      23.7000      3.00000      1533.00
      10501.4      14290.2     -94.8000      3.00000      1533.00
      13322.7      8371.22      632.000      3.00000      1534.00
      11697.8      10055.6     0.000000      3.00000      1534.00
      3691.78      10632.7     -118.500      3.00000      1534.00
      10793.4      11906.3      86.9000      3.00000      1534.00
      8238.14      13908.3     -63.2000      3.00000      1534.00
      10324.6      14282.4      7.90000      3.00000      1534.00
      12300.2      4231.31     -7.90000      3.00000      1535.00
      2303.71      8177.31      23.7000      3.00000      1535.00
      14781.3      10424.5     -71.1000      3.00000      1535.00
      11818.4      10570.9     0.000000      3.00000      1535.00
      10412.7      14305.8     -86.9000      3.00000      1535.00
      4496.42      7264.66     -71.1000      3.00000      1536.00
      3518.27      8353.96     -102.700      3.00000      1536.00
      15158.7      11800.9      7.90000      3.00000      1536.00
      10816.3      11991.5     -71.1000      3.00000      1536.00
      2616.65      1323.87     -102.700      3.00000      1537.00
      3517.01      8281.76      268.600      3.00000      1537.00
      5704.67      8219.77     -126.400      3.00000      1537.00
      16260.6      9692.63      7.90000      3.00000      1537.00
      13217.6      10227.7     -15.8000      3.00000      1537.00
      10770.4      12004.7     -71.1000      3.00000      1537.00
      4830.99      2668.61     -15.8000      3.00000      1538.00
      12398.0      4174.72     -39.5000      3.00000      1538.00
      2135.22      8090.67     -55.3000      3.00000      1538.00
      16145.4      9742.49     -23.7000      3.00000      1538.00
      13297.2      10124.9     -47.4000      3.00000      1538.00
      3770.92      10658.3     -7.90000      3.00000      1538.00
      11566.1      6175.48     -79.0000      3.00000      1539.00
      2189.37      7973.78     -55.3000      3.00000      1539.00
      14483.3      10134.8     -55.3000      3.00000      1539.00
      3552.56      7899.00     -55.3000      3.00000      1540.00
      2323.18      8239.45      31.6000      3.00000      1540.00
      5676.88      8473.31     -55.3000      3.00000      1541.00
      3040.31      9082.12     -7.90000      3.00000      1541.00
      11827.5      10566.4      55.3000      3.00000      1541.00
      13360.4      10577.7     -102.700      3.00000      1541.00
      8544.18      13699.2     -15.8000      3.00000      1541.00
      4152.12      2218.52     -94.8000      3.00000      1542.00
      12554.7      4242.76     -15.8000      3.00000      1542.00
      1967.77      8409.83     -86.9000      3.00000      1542.00
      3593.31      7892.95     -15.8000      3.00000      1543.00
      1855.55      8628.07     -15.8000      3.00000      1543.00
      14119.9      16266.4     -55.3000      3.00000      1543.00
      12542.1      4253.91     -110.600      3.00000      1544.00
      3667.68      6253.23     -23.7000      3.00000      1544.00
      3558.87      7914.14     -23.7000      3.00000      1544.00
      1733.30      8560.98      39.5000      3.00000      1544.00
      16430.8      9665.92     -7.90000      3.00000      1544.00
      14148.3      10317.7     -39.5000      3.00000      1544.00
      16385.7      9790.35     -55.3000      3.00000      1545.00
      14317.1      10292.2      7.90000      3.00000      1545.00
      11387.7      13156.6      7.90000      3.00000      1545.00
      11839.9      15430.3     -31.6000      3.00000      1545.00
      4399.91      2390.74     -39.5000      3.00000      1546.00
      3417.60      7022.44      15.8000      3.00000      1546.00
      15463.4      8566.95     -632.000      3.00000      1546.00
      11288.2      13211.5     -15.8000      3.00000      1546.00
      13132.6      15565.4      7.90000      3.00000      1546.00
      11222.4      13300.0     0.000000      3.00000      1547.00
      3419.78      7875.80      31.6000      3.00000      1548.00
      11610.7      12309.8     0.000000      3.00000      1548.00
      11096.9      13289.8     -15.8000      3.00000      1548.00
      12596.0      6761.31     -71.1000      3.00000      1549.00
      3468.16      7028.34      142.200      3.00000      1549.00
      4217.75      2068.63     -47.4000      3.00000      1550.00
      718.598      5226.01      15.8000      3.00000      1550.00
      5984.32      8307.00      15.8000      3.00000      1550.00
      7295.18      13964.1     -102.700      3.00000      1550.00
      9290.06      14235.5     -63.2000      3.00000      1550.00
      3350.38      8050.70      110.600      3.00000      1551.00
      13979.1      9019.69      71.1000      3.00000      1551.00
      16345.6      9720.95     -55.3000      3.00000      1551.00
      13197.4      13682.1     -7.90000      3.00000      1551.00
      9375.51      13957.9      15.8000      3.00000      1551.00
      578.668      5805.87     -15.8000      3.00000      1552.00
      13044.1      7231.58     -47.4000      3.00000      1552.00
      3380.28      8059.29     -23.7000      3.00000      1552.00
      3039.11      9121.20     -39.5000      3.00000      1552.00
      5434.35      9243.23      15.8000      3.00000      1552.00
      16440.1      9660.18     -7.90000      3.00000      1552.00
      13250.3      13706.4     0.000000      3.00000      1552.00
      596.745      5817.47      15.8000      3.00000      1553.00
      3471.18      8044.61      63.2000      3.00000      1553.00
      14020.1      8442.80      23.7000      3.00000      1553.00
      13589.9      11680.9      31.6000      3.00000      1553.00
      13240.7      13688.9     -39.5000      3.00000      1553.00
      9022.70      13854.5     -15.8000      3.00000      1553.00
      570.079      5810.49     -23.7000      3.00000      1554.00
      16404.0      9685.42      55.3000      3.00000      1554.00
      9129.24      13758.2     -31.6000      3.00000      1554.00
      13258.5      13719.3     -79.0000      3.00000      1554.00
      584.640      5817.56     -31.6000      3.00000      1555.00
      3470.06      8022.96     -23.7000      3.00000      1555.00
      16336.2      9616.96     -55.3000      3.00000      1555.00
      13612.0      10373.3     -15.8000      3.00000      1555.00
      10348.1      10730.3     -23.7000      3.00000      1555.00
      3459.41      7979.10      7.90000      3.00000      1556.00
      14270.0      8357.52     0.000000      3.00000      1556.00
      13426.1      9310.58      47.4000      3.00000      1556.00
      10293.4      10780.7     -31.6000      3.00000      1556.00
      8880.53      13989.0      55.3000      3.00000      1556.00
      569.608      5802.23     0.000000      3.00000      1557.00
      13658.3      7209.63      7.90000      3.00000      1557.00
      3536.51      7961.41     -23.7000      3.00000      1557.00
      14374.6      8247.40      134.300      3.00000      1557.00
      13310.4      13678.9     -39.5000      3.00000      1557.00
      3448.20      6992.51      79.0000      3.00000      1558.00
      3515.49      7964.98      7.90000      3.00000      1558.00
      13875.6      9024.32     -102.700      3.00000      1558.00
      13616.9      10490.2     -189.600      3.00000      1558.00
      3551.32      7931.55     0.000000      3.00000      1559.00
      13610.1      10329.6      71.1000      3.00000      1559.00
      10304.3      10769.8     -181.700      3.00000      1559.00
      668.034      5703.65     -47.4000      3.00000      1560.00
      10308.5      10751.4     -31.6000      3.00000      1560.00
      693.773      2801.39     -71.1000      3.00000      1561.00
      13822.5      9045.47     -71.1000      3.00000      1561.00
      12178.6      12104.0     -23.7000      3.00000      1561.00
      594.291      2831.94     -15.8000      3.00000      1562.00
      13876.7      9047.20     -31.6000      3.00000      1562.00
      13258.0      13685.6     -31.6000      3.00000      1562.00
      14160.0      10328.0     -47.4000      3.00000      1563.00
      1241.87      5363.18     -7.90000      3.00000      1564.00
      3552.34      7924.59     -7.90000      3.00000      1564.00
      10264.3      10752.0     -7.90000      3.00000      1564.00
      11238.4      13094.6     -39.5000      3.00000      1564.00
      10196.4      13720.9     -31.6000      3.00000      1564.00
      13841.1      10539.1     -31.6000      3.00000      1565.00
      6984.49      4697.45     -47.4000      3.00000      1566.00
      1007.90      5287.75     -71.1000      3.00000      1566.00
      3648.36      8411.46     -79.0000      3.00000      1566.00
      16454.1      9696.50     -23.7000      3.00000      1566.00
      13789.3      10755.6     -47.4000      3.00000      1566.00
      12566.3      4483.08     -94.8000      3.00000      1567.00
      1003.27      5356.69     -39.5000      3.00000      1567.00
      5798.57      7649.71      31.6000      3.00000      1567.00
      13274.9      9832.78     -126.400      3.00000      1567.00
      12538.9      4499.91     -23.7000      3.00000      1568.00
      829.478      5375.05     -15.8000      3.00000      1568.00
      6639.63      5427.44     -7.90000      3.00000      1568.00
      13325.7      9876.69     -63.2000      3.00000      1568.00
      11810.6      10583.2      55.3000      3.00000      1568.00
      4456.80      7050.82     -31.6000      3.00000      1569.00
      3381.30      7916.20      134.300      3.00000      1569.00
      16486.1      9639.09     -63.2000      3.00000      1569.00
      11786.0      10622.1      7.90000      3.00000      1569.00
      11730.9      15552.4     -71.1000      3.00000      1569.00
      12956.2      4927.39      205.400      3.00000      1570.00
      16348.7      9707.16      15.8000      3.00000      1570.00
      13363.1      9851.21     -7.90000      3.00000      1570.00
      11800.8      10522.2     -55.3000      3.00000      1570.00
      13232.6      13688.0     -63.2000      3.00000      1570.00
      13242.7      13702.9     -23.7000      3.00000      1571.00
      1397.27      5783.99     -94.8000      3.00000      1572.00
      13025.7      7481.18      94.8000      3.00000      1572.00
      13245.9      13649.0     -23.7000      3.00000      1572.00
      11115.8      13808.2     -15.8000      3.00000      1572.00
      3355.08      8156.85     -79.0000      3.00000      1573.00
      825.411      2269.77     -126.400      3.00000      1574.00
      4417.82      7073.34     -86.9000      3.00000      1574.00
      5601.17      7615.07      102.700      3.00000      1574.00
      13192.1      7617.47     -7.90000      3.00000      1574.00
      3420.64      8131.79     0.000000      3.00000      1574.00
      11758.0      10583.7     -31.6000      3.00000      1574.00
      4443.51      7160.45     -31.6000      3.00000      1575.00
      3426.09      8142.88     -31.6000      3.00000      1575.00
      4592.66      1698.09     -55.3000      3.00000      1576.00
      10722.9      11021.9      15.8000      3.00000      1576.00
      15982.9      11310.2     -39.5000      3.00000      1576.00
      4571.43      1848.54     -23.7000      3.00000      1577.00
      1344.78      6168.85     -79.0000      3.00000      1577.00
      3187.04      8235.02     -63.2000      3.00000      1577.00
      13919.8      9046.69      63.2000      3.00000      1577.00
      12950.6      11297.4     -23.7000      3.00000      1577.00
      13281.0      13693.0      7.90000      3.00000      1577.00
      4817.77      1376.48      7.90000      3.00000      1578.00
      6875.81      2732.06      39.5000      3.00000      1578.00
      7434.18      3766.15     -55.3000      3.00000      1578.00
      3132.86      8263.49     -15.8000      3.00000      1578.00
      4945.43      1468.22     -7.90000      3.00000      1579.00
      1414.95      2669.17     -94.8000      3.00000      1579.00
      3031.63      8364.33     -71.1000      3.00000      1579.00
      5490.95      8748.66     -15.8000      3.00000      1579.00
      4931.13      6667.38     -39.5000      3.00000      1580.00
      1111.39      5464.54     -15.8000      3.00000      1581.00
      3216.89      7360.42     0.000000      3.00000      1581.00
      5782.07      8261.42      15.8000      3.00000      1581.00
      16050.7      9603.71      31.6000      3.00000      1581.00
      1868.49      2569.03     0.000000      3.00000      1582.00
      652.117      2960.05     0.000000      3.00000      1582.00
      1079.13      5555.06     0.000000      3.00000      1582.00
      3188.21      7908.47      15.8000      3.00000      1582.00
      13482.1      10856.9     -268.600      3.00000      1582.00
      13288.3      13700.6     -15.8000      3.00000      1582.00
      5108.22      1551.44     -126.400      3.00000      1583.00
      4828.96      3119.24      23.7000      3.00000      1583.00
      1042.17      5558.11      15.8000      3.00000      1583.00
      4974.42      6382.83      23.7000      3.00000      1583.00
      14419.2      7608.56      55.3000      3.00000      1583.00
      3116.55      7984.79      134.300      3.00000      1583.00
      16541.6      9596.98     -23.7000      3.00000      1583.00
      1062.63      5476.52     -39.5000      3.00000      1584.00
      5516.12      8522.11     -79.0000      3.00000      1584.00
      16484.0      9847.90     -15.8000      3.00000      1584.00
      10676.6      11103.0      39.5000      3.00000      1584.00
      654.808      2402.20     -55.3000      3.00000      1585.00
      1082.84      5715.21     -55.3000      3.00000      1585.00
      13688.0      7621.75     -31.6000      3.00000      1585.00
      2011.16      8319.56     -221.200      3.00000      1585.00
      16562.2      9734.34     -31.6000      3.00000      1585.00
      10622.8      10824.9      39.5000      3.00000      1585.00
      4500.87      1207.55      63.2000      3.00000      1586.00
      1458.92      2687.42      79.0000      3.00000      1586.00
      13225.9      10735.8     -47.4000      3.00000      1586.00
      10569.7      10857.8      110.600      3.00000      1586.00
      4795.43      6141.96      71.1000      3.00000      1587.00
      13178.3      7306.41     -94.8000      3.00000      1587.00
      1981.73      8339.65     -7.90000      3.00000      1587.00
      13610.8      7567.56     -23.7000      3.00000      1588.00
      2039.03      8273.38     0.000000      3.00000      1588.00
      11793.7      10579.6     -55.3000      3.00000      1588.00
      14180.4      10521.7      94.8000      3.00000      1588.00
      10649.3      10827.0      7.90000      3.00000      1588.00
      10184.9      13492.5      31.6000      3.00000      1588.00
      6744.81      2549.71     -15.8000      3.00000      1589.00
      10305.4      10776.6     -316.000      3.00000      1589.00
      13266.3      13676.0     -15.8000      3.00000      1589.00
      6313.56      4907.14      39.5000      3.00000      1590.00
      7473.08      2929.36     -55.3000      3.00000      1591.00
      1435.45      7759.66     -63.2000      3.00000      1591.00
      11816.5      10528.8     -7.90000      3.00000      1591.00
      11021.1      11912.0     -55.3000      3.00000      1591.00
      13949.4      10681.6      7.90000      3.00000      1592.00
      4232.10      1405.09      23.7000      3.00000      1593.00
      13601.0      10708.8     -497.700      3.00000      1593.00
      3212.26      3543.25     -63.2000      3.00000      1594.00
      6976.31      5182.31      15.8000      3.00000      1594.00
      4304.85      9875.06     -237.000      3.00000      1594.00
      11199.0      11831.8      7.90000      3.00000      1594.00
      13134.7      13693.0     -23.7000      3.00000      1594.00
      1181.94      2880.04     -63.2000      3.00000      1595.00
      3261.92      3520.53     -63.2000      3.00000      1595.00
      4399.93      1335.60      86.9000      3.00000      1596.00
      3255.77      3514.69     -23.7000      3.00000      1596.00
      2886.71      1805.90     -102.700      3.00000      1597.00
      3253.59      3522.03     0.000000      3.00000      1597.00
      13405.8      10758.8     -102.700      3.00000      1597.00
      4605.53      1598.73      47.4000      3.00000      1598.00
      7634.91      3234.69     -23.7000      3.00000      1598.00
      13251.6      7592.34     -47.4000      3.00000      1598.00
      13108.4      10801.1     -31.6000      3.00000      1598.00
      13094.5      13779.4     -7.90000      3.00000      1598.00
      1048.94      2397.49     -23.7000      3.00000      1599.00
      13188.5      10869.3     -7.90000      3.00000      1599.00
      1153.23      2967.95     -47.4000      3.00000      1600.00
      10908.0      10855.0     -47.4000      3.00000      1600.00
      10790.1      12805.4     -39.5000      3.00000      1600.00
      7259.50      13840.7      71.1000      3.00000      1600.00
      1180.04      3078.59     -23.7000      3.00000      1601.00
      12452.8      4535.59     -31.6000      3.00000      1601.00
      6712.52      5351.07     0.000000      3.00000      1601.00
      13410.7      7556.70      7.90000      3.00000      1601.00
      10590.2      12578.2     -31.6000      3.00000      1601.00
      13306.6      14189.8     -632.000      3.00000      1601.00
      12475.7      4585.57     -55.3000      3.00000      1602.00
      13440.8      7573.46     -102.700      3.00000      1602.00
      10436.0      10805.9     -418.700      3.00000      1602.00
      10175.2      14251.8     -31.6000      3.00000      1602.00
      3392.36      1604.02     -23.7000      3.00000      1603.00
      12803.4      4424.75     0.000000      3.00000      1603.00
      7692.77      3582.63      632.000      3.00000      1603.00
      1045.28      6226.01     -63.2000      3.00000      1603.00
      10763.7      10720.3     -23.7000      3.00000      1603.00
      12240.7      4687.03     -86.9000      3.00000      1604.00
      6566.19      5335.01     -94.8000      3.00000      1604.00
      5834.52      7266.02     -39.5000      3.00000      1604.00
      10965.1      10599.6     -150.100      3.00000      1604.00
      10854.1      12608.3      126.400      3.00000      1604.00
      10679.1      12665.7      7.90000      3.00000      1605.00
      12712.3      4110.55     -55.3000      3.00000      1606.00
      974.117      5129.11     -221.200      3.00000      1606.00
      6630.43      5506.17     -71.1000      3.00000      1606.00
      10927.8      11955.1     -23.7000      3.00000      1606.00
      693.188      5168.50     -15.8000      3.00000      1607.00
      6617.24      5685.72      150.100      3.00000      1607.00
      10831.6      10470.1      47.4000      3.00000      1607.00
      10610.4      12586.9     -31.6000      3.00000      1608.00
      2051.98      2963.72      197.500      3.00000      1610.00
      6476.88      4907.41      7.90000      3.00000      1610.00
      13820.6      9062.33      79.0000      3.00000      1610.00
      4781.44      9895.20      71.1000      3.00000      1610.00
      13260.9      10842.7     -7.90000      3.00000      1610.00
      1641.29      2962.69      15.8000      3.00000      1611.00
      15392.8      10227.6      63.2000      3.00000      1611.00
      1128.98      6379.22     -15.8000      3.00000      1612.00
      10888.2      12993.9     -47.4000      3.00000      1612.00
      1204.19      6015.52     0.000000      3.00000      1613.00
      10839.3      10706.9     0.000000      3.00000      1613.00
      11058.0      10803.6     -71.1000      3.00000      1614.00
      13111.8      15603.2     -102.700      3.00000      1614.00
      1578.59      8168.79      110.600      3.00000      1615.00
      15375.1      10263.5     -71.1000      3.00000      1615.00
      7225.56      13806.6      395.000      3.00000      1615.00
      3348.16      1577.21     -23.7000      3.00000      1616.00
      15466.6      10279.3     -23.7000      3.00000      1616.00
      7466.79      13947.1      15.8000      3.00000      1616.00
      11767.2      15630.4     -632.000      3.00000      1616.00
      3346.09      1849.85     -47.4000      3.00000      1617.00
      1393.72      2222.05     -63.2000      3.00000      1617.00
      3672.42      6695.53     -39.5000      3.00000      1617.00
      11092.5      10319.3     -110.600      3.00000      1617.00
      7589.69      13830.0      47.4000      3.00000      1617.00
      15457.2      10284.7     -31.6000      3.00000      1618.00
      10007.3      13982.0      39.5000      3.00000      1618.00
      6734.38      5844.71      39.5000      3.00000      1619.00
      14756.6      10012.4     -47.4000      3.00000      1619.00
      12831.3      15785.7      23.7000      3.00000      1619.00
      1464.68      3089.12     -158.000      3.00000      1620.00
      2874.42      3203.94     -134.300      3.00000      1620.00
      6561.40      5575.48      71.1000      3.00000      1620.00
      6611.48      2696.88     -55.3000      3.00000      1621.00
      1498.65      3071.07     -15.8000      3.00000      1621.00
      6923.86      4821.81      363.400      3.00000      1621.00
      5189.51      9294.89      15.8000      3.00000      1621.00
      13195.1      15649.1     -39.5000      3.00000      1621.00
      6661.04      2635.19     -7.90000      3.00000      1622.00
      2936.95      3108.03     -23.7000      3.00000      1622.00
      3900.16      6139.02      55.3000      3.00000      1622.00
      5151.89      9224.61     -7.90000      3.00000      1622.00
      13304.2      15561.5     -15.8000      3.00000      1622.00
      3526.04      1669.88     -23.7000      3.00000      1623.00
      14357.7      11708.0      229.100      3.00000      1623.00
      12473.3      11880.5     -23.7000      3.00000      1623.00
      8881.87      13867.5     -47.4000      3.00000      1624.00
      6141.62      2725.45     -7.90000      3.00000      1625.00
      12922.7      4919.85      55.3000      3.00000      1625.00
      10784.2      13134.6     -31.6000      3.00000      1625.00
      7209.36      13391.0     -71.1000      3.00000      1625.00
      12801.5      4228.51     -31.6000      3.00000      1626.00
      3815.70      6708.21     -142.200      3.00000      1626.00
      5630.06      7552.43     0.000000      3.00000      1626.00
      7265.22      14050.3      31.6000      3.00000      1626.00
      5109.23      6356.90     0.000000      3.00000      1627.00
      11009.5      13673.1      39.5000      3.00000      1627.00
      7208.50      14117.6      63.2000      3.00000      1627.00
      3786.11      2168.02      39.5000      3.00000      1628.00
      12547.9      4306.10      102.700      3.00000      1628.00
      3494.57      1840.95     -31.6000      3.00000      1629.00
      7700.82      3935.22     -158.000      3.00000      1629.00
      12565.0      4262.37     -23.7000      3.00000      1629.00
      5021.28      9443.98     -55.3000      3.00000      1629.00
      10260.7      14035.0     -71.1000      3.00000      1629.00
      14157.2      10044.3     -55.3000      3.00000      1630.00
      10893.2      11871.3     -31.6000      3.00000      1630.00
      11531.4      13331.2     -79.0000      3.00000      1630.00
      13607.6      15381.4      126.400      3.00000      1630.00
      3857.16      2609.10     -39.5000      3.00000      1631.00
      6593.31      5361.82     -118.500      3.00000      1631.00
      15399.4      10232.7     -15.8000      3.00000      1631.00
      7240.83      13391.0     -39.5000      3.00000      1631.00
      11764.0      15431.0     -23.7000      3.00000      1631.00
      3912.42      2733.95     -71.1000      3.00000      1632.00
      15502.4      10249.8      23.7000      3.00000      1632.00
      6982.62      3446.82     -189.600      3.00000      1633.00
      15455.0      10297.1     -47.4000      3.00000      1633.00
      11503.2      13446.3     -79.0000      3.00000      1633.00
      3070.54      2012.38     0.000000      3.00000      1634.00
      6255.56      3187.73      31.6000      3.00000      1634.00
      7030.74      3480.71     -31.6000      3.00000      1634.00
      11763.8      10182.7      118.500      3.00000      1634.00
      12220.1      15995.1     0.000000      3.00000      1634.00
      5371.49      1541.29     -23.7000      3.00000      1635.00
      772.771      2967.15      55.3000      3.00000      1635.00
      7748.95      3471.63     -39.5000      3.00000      1635.00
      11864.8      10221.5     -47.4000      3.00000      1635.00
      3142.87      1959.81      7.90000      3.00000      1636.00
      565.576      2768.94     0.000000      3.00000      1636.00
      7685.45      3407.12     -86.9000      3.00000      1636.00
      11811.6      10240.6     -39.5000      3.00000      1636.00
      10987.4      11820.2      39.5000      3.00000      1636.00
      5296.31      1533.73     -39.5000      3.00000      1637.00
      15380.3      10235.5     -23.7000      3.00000      1637.00
      3168.40      1926.88     -118.500      3.00000      1638.00
      2884.00      1817.48      110.600      3.00000      1639.00
      3845.34      2481.45     -94.8000      3.00000      1639.00
      15477.2      10276.2     -86.9000      3.00000      1639.00
      13111.2      15886.7     -55.3000      3.00000      1639.00
      5336.29      1742.65     0.000000      3.00000      1640.00
      6060.43      2770.19     -71.1000      3.00000      1640.00
      7569.66      3623.59      150.100      3.00000      1640.00
      5468.17      12580.1     -221.200      3.00000      1640.00
      8874.06      14035.8      15.8000      3.00000      1640.00
      5341.67      1721.44     -55.3000      3.00000      1641.00
      3211.58      1928.21     -23.7000      3.00000      1641.00
      15439.4      10320.6     -31.6000      3.00000      1641.00
      11524.2      13426.4     -63.2000      3.00000      1641.00
      7225.69      13926.7      15.8000      3.00000      1641.00
      1713.64      8455.08      15.8000      3.00000      1642.00
      10392.4      10491.1     -86.9000      3.00000      1642.00
      4294.74      10806.8     -158.000      3.00000      1642.00
      7181.85      13920.1     -15.8000      3.00000      1642.00
      6659.73      5313.94     -71.1000      3.00000      1643.00
      1764.29      8649.46     -31.6000      3.00000      1643.00
      10452.7      10438.8     -94.8000      3.00000      1643.00
      7315.86      13900.1     -15.8000      3.00000      1643.00
      12617.1      15687.3      63.2000      3.00000      1643.00
      6386.62      2865.08     -86.9000      3.00000      1644.00
      13663.3      9369.57      15.8000      3.00000      1644.00
      7238.80      13945.6      63.2000      3.00000      1644.00
      12532.9      15620.5     -94.8000      3.00000      1645.00
      6666.54      2411.31      47.4000      3.00000      1646.00
      2553.62      3080.32      7.90000      3.00000      1646.00
      3832.77      1879.33     0.000000      3.00000      1647.00
      12200.1      9911.61      55.3000      3.00000      1647.00
      11966.5      16132.8     -55.3000      3.00000      1647.00
      3613.39      1914.60     -47.4000      3.00000      1648.00
      12004.3      16117.4     -39.5000      3.00000      1648.00
      3444.74      2130.78      31.6000      3.00000      1649.00
      13690.4      10378.4      102.700      3.00000      1649.00
      12026.2      16047.8     0.000000      3.00000      1649.00
      3225.69      1989.25     0.000000      3.00000      1650.00
      6689.39      5369.55      63.2000      3.00000      1650.00
      13636.4      10646.4      7.90000      3.00000      1650.00
      6724.31      13626.1     -39.5000      3.00000      1650.00
      6602.75      2873.95     0.000000      3.00000      1651.00
      13648.8      10647.6     -126.400      3.00000      1651.00
      12816.9      13435.6      7.90000      3.00000      1651.00
      10785.5      14292.0     -23.7000      3.00000      1651.00
      11984.1      16061.4     -7.90000      3.00000      1651.00
      14227.7      10143.9     -118.500      3.00000      1652.00
      12783.2      15428.2     -31.6000      3.00000      1652.00
      5316.43      9230.14     -86.9000      3.00000      1653.00
      9332.30      14065.3     -63.2000      3.00000      1653.00
      12017.1      16076.9     -55.3000      3.00000      1653.00
      1541.06      8140.16     -126.400      3.00000      1654.00
      2810.57      8065.02     -86.9000      3.00000      1654.00
      8572.03      14209.7     -23.7000      3.00000      1654.00
      6281.02      2949.54     -7.90000      3.00000      1655.00
      15090.9      16645.8      47.4000      3.00000      1655.00
      7274.50      3655.12      31.6000      3.00000      1656.00
      691.289      5969.66      31.6000      3.00000      1656.00
      3253.34      7967.20     -31.6000      3.00000      1656.00
      6316.16      3036.74     -47.4000      3.00000      1657.00
      7247.97      3645.85      15.8000      3.00000      1657.00
      3662.13      6872.11     -47.4000      3.00000      1657.00
      14053.9      10417.4     -31.6000      3.00000      1657.00
      6813.15      13740.2      7.90000      3.00000      1657.00
      6624.74      2907.53     -15.8000      3.00000      1658.00
      6706.47      5388.16     -23.7000      3.00000      1658.00
      10397.9      10536.0     -7.90000      3.00000      1658.00
      14283.9      10602.3      23.7000      3.00000      1658.00
      13841.3      10296.3     -86.9000      3.00000      1659.00
      4111.80      2396.23      94.8000      3.00000      1660.00
      6462.92      3286.48     -55.3000      3.00000      1660.00
      3776.91      6928.83     -39.5000      3.00000      1660.00
      5155.01      7207.28     -55.3000      3.00000      1660.00
      2330.13      9090.18     -110.600      3.00000      1660.00
      13899.1      10208.9      7.90000      3.00000      1660.00
      12531.7      15018.6      63.2000      3.00000      1660.00
      3787.66      6800.58     -39.5000      3.00000      1661.00
      5036.02      7706.13      94.8000      3.00000      1661.00
      10356.7      10518.2     -39.5000      3.00000      1661.00
      12485.2      14970.2      7.90000      3.00000      1661.00
      13331.7      16111.2     -189.600      3.00000      1661.00
      3272.42      3371.08     -15.8000      3.00000      1662.00
      7828.15      3810.16     -126.400      3.00000      1662.00
      3878.71      6922.88     -31.6000      3.00000      1662.00
      13865.9      10272.8      7.90000      3.00000      1662.00
      13668.8      10341.5     -15.8000      3.00000      1663.00
      10673.5      11010.8     -7.90000      3.00000      1663.00
      6735.34      13845.7     -31.6000      3.00000      1663.00
      7863.90      3324.17     -47.4000      3.00000      1664.00
      10648.1      11041.0      86.9000      3.00000      1664.00
      7934.40      3510.69      23.7000      3.00000      1665.00
      6698.06      5395.52     -7.90000      3.00000      1665.00
      5307.65      7081.70     -23.7000      3.00000      1665.00
      4825.60      7934.64     -71.1000      3.00000      1665.00
      2342.75      8988.68     -15.8000      3.00000      1665.00
      11630.5      15473.8     -134.300      3.00000      1665.00
      4724.94      8038.16     -94.8000      3.00000      1666.00
      10422.3      10497.4     -23.7000      3.00000      1666.00
      4194.26      10655.7      134.300      3.00000      1666.00
      12373.1      13939.0     -15.8000      3.00000      1666.00
      1907.41      2756.94     -205.400      3.00000      1667.00
      8136.91      3615.37     -79.0000      3.00000      1667.00
      1253.95      4085.07      632.000      3.00000      1667.00
      4302.11      10777.8     -39.5000      3.00000      1667.00
      12332.4      13694.5      55.3000      3.00000      1667.00
      8969.37      13768.6     -7.90000      3.00000      1667.00
      1710.30      8656.04     -632.000      3.00000      1668.00
      10755.8      10399.5     -458.200      3.00000      1668.00
      4230.31      10661.9     -39.5000      3.00000      1668.00
      6827.45      1308.24      632.000      3.00000      1669.00
      4212.62      10553.4     -15.8000      3.00000      1669.00
      7229.04      3241.57     0.000000      3.00000      1670.00
      590.042      6027.02     -63.2000      3.00000      1670.00
      3247.51      7786.86      39.5000      3.00000      1670.00
      13296.5      9956.96      94.8000      3.00000      1670.00
      711.247      6123.33      23.7000      3.00000      1671.00
      3953.24      10426.6      63.2000      3.00000      1671.00
      11066.2      11069.2      7.90000      3.00000      1671.00
      10142.8      11964.3     -39.5000      3.00000      1671.00
      12608.7      14898.7     0.000000      3.00000      1671.00
      5554.73      7342.25      31.6000      3.00000      1672.00
      2411.26      9067.92     -102.700      3.00000      1672.00
      13108.3      10166.8     -39.5000      3.00000      1672.00
      4061.04      10669.8     -15.8000      3.00000      1672.00
      11095.6      11120.0      23.7000      3.00000      1672.00
      12608.5      14861.5     -39.5000      3.00000      1672.00
      3699.16      2237.22     -102.700      3.00000      1673.00
      10927.1      10338.6     -15.8000      3.00000      1673.00
      13423.1      11264.1     0.000000      3.00000      1673.00
      7082.77      3242.17     -39.5000      3.00000      1674.00
      1427.07      5903.01     0.000000      3.00000      1674.00
      10948.1      10366.4     -15.8000      3.00000      1674.00
      12594.6      14880.0     -31.6000      3.00000      1674.00
      3196.39      2043.47     0.000000      3.00000      1675.00
      10366.0      10518.4     -15.8000      3.00000      1676.00
      12615.1      14899.4     -86.9000      3.00000      1676.00
      10413.9      10534.6     -23.7000      3.00000      1677.00
      12146.2      15038.8      213.300      3.00000      1677.00
      3027.22      1864.86      15.8000      3.00000      1678.00
      623.205      6172.90      15.8000      3.00000      1678.00
      13495.3      9216.45     0.000000      3.00000      1678.00
      12394.9      14578.6     -632.000      3.00000      1678.00
      13339.2      15442.4     -118.500      3.00000      1678.00
      7037.55      3612.74     -55.3000      3.00000      1679.00
      12909.8      5061.34      15.8000      3.00000      1679.00
      5065.95      9770.16     -47.4000      3.00000      1679.00
      10465.2      10481.1     -79.0000      3.00000      1679.00
      4153.71      2724.91     -47.4000      3.00000      1680.00
      12992.7      9596.61     -102.700      3.00000      1680.00
      10458.9      10406.7      323.900      3.00000      1680.00
      13002.5      15331.5     -23.7000      3.00000      1680.00
      1131.81      3063.92     -39.5000      3.00000      1681.00
      4852.07      7599.38      86.9000      3.00000      1681.00
      12948.8      9484.44      79.0000      3.00000      1681.00
      10475.1      10465.0     -55.3000      3.00000      1681.00
      10457.6      13767.4     -47.4000      3.00000      1681.00
      3300.23      3405.02     -71.1000      3.00000      1682.00
      7020.26      3399.34     -55.3000      3.00000      1682.00
      3710.72      6486.80      71.1000      3.00000      1682.00
      13119.0      9156.99     -86.9000      3.00000      1682.00
      10530.0      10506.9     -47.4000      3.00000      1682.00
      4669.31      2509.76      47.4000      3.00000      1683.00
      7062.73      3314.12      126.400      3.00000      1683.00
      12909.5      5102.35     -15.8000      3.00000      1683.00
      3431.05      6332.86     -102.700      3.00000      1683.00
      3808.91      7604.16      31.6000      3.00000      1683.00
      5008.65      7971.61     -102.700      3.00000      1683.00
      10479.8      13765.5     -86.9000      3.00000      1683.00
      6194.45      4944.25     0.000000      3.00000      1684.00
      13563.4      10783.6     -47.4000      3.00000      1684.00
      13415.6      9545.72     -39.5000      3.00000      1685.00
      13604.8      10717.4      7.90000      3.00000      1685.00
      12927.4      15282.8     -7.90000      3.00000      1686.00
      2931.02      1982.74     -23.7000      3.00000      1687.00
      5431.14      2028.40      47.4000      3.00000      1687.00
      1277.03      2943.53     -79.0000      3.00000      1687.00
      7169.21      3207.08      55.3000      3.00000      1687.00
      3741.64      7039.30      23.7000      3.00000      1687.00
      13579.5      10722.8      71.1000      3.00000      1687.00
      12907.3      15302.0     -15.8000      3.00000      1687.00
      4820.35      875.651     -7.90000      3.00000      1688.00
      6700.63      2577.84      94.8000      3.00000      1688.00
      13475.8      9754.89     -15.8000      3.00000      1688.00
      10506.9      13826.4     -39.5000      3.00000      1688.00
      4692.41      2791.27      7.90000      3.00000      1689.00
      2013.22      8167.81     -63.2000      3.00000      1689.00
      13456.2      9786.16     -63.2000      3.00000      1689.00
      11713.9      9944.90     0.000000      3.00000      1689.00
      13565.8      10749.5     -47.4000      3.00000      1689.00
      6994.36      14073.3      86.9000      3.00000      1689.00
      7834.06      3453.12      39.5000      3.00000      1690.00
      11780.8      10549.5     0.000000      3.00000      1690.00
      11020.7      11888.4     -23.7000      3.00000      1690.00
      3048.03      1922.74     -7.90000      3.00000      1691.00
      3646.14      3511.37     -31.6000      3.00000      1691.00
      12878.8      6817.50     -79.0000      3.00000      1691.00
      13813.2      9366.65     -15.8000      3.00000      1692.00
      10456.0      10473.1      31.6000      3.00000      1692.00
      11411.4      13373.2      7.90000      3.00000      1692.00
      13011.6      15204.8     -15.8000      3.00000      1692.00
      1723.42      2788.87     -7.90000      3.00000      1693.00
      10505.8      10441.5     -15.8000      3.00000      1693.00
      11424.5      13349.1     -23.7000      3.00000      1693.00
      12646.0      13961.6     -23.7000      3.00000      1693.00
      13011.5      15236.1     0.000000      3.00000      1693.00
      10598.0      10818.5      252.800      3.00000      1694.00
      11397.5      13368.3     -31.6000      3.00000      1694.00
      12678.3      13991.5     -55.3000      3.00000      1694.00
      6985.45      14151.6     -31.6000      3.00000      1694.00
      1422.02      2550.45     -23.7000      3.00000      1695.00
      7273.11      3536.30      15.8000      3.00000      1695.00
      12734.5      6993.45     -55.3000      3.00000      1695.00
      13398.3      9297.58     -47.4000      3.00000      1695.00
      10553.2      10534.8      7.90000      3.00000      1695.00
      13545.5      10709.7      7.90000      3.00000      1695.00
      2736.39      1564.96     -15.8000      3.00000      1696.00
      1885.18      2571.73      31.6000      3.00000      1696.00
      6649.89      5347.75      86.9000      3.00000      1696.00
      13368.9      8782.64     -39.5000      3.00000      1696.00
      13479.7      10727.7     -15.8000      3.00000      1696.00
      11518.4      13305.2      15.8000      3.00000      1696.00
      3098.52      2024.51     -47.4000      3.00000      1697.00
      1946.61      2465.02     -173.800      3.00000      1697.00
      13429.9      10711.3      150.100      3.00000      1697.00
      1911.40      2502.28      15.8000      3.00000      1698.00
      7226.67      3912.09     -31.6000      3.00000      1699.00
      11466.1      13376.0     -47.4000      3.00000      1699.00
      2094.85      3095.97      7.90000      3.00000      1700.00
      4222.30      10177.8      379.200      3.00000      1700.00
      11603.2      15489.9     -118.500      3.00000      1700.00
      2230.29      3254.03      71.1000      3.00000      1701.00
      7215.90      3707.61     -39.5000      3.00000      1701.00
      3233.65      8034.79      86.9000      3.00000      1701.00
      12700.4      13492.8     -7.90000      3.00000      1701.00
      6873.64      14089.3     -71.1000      3.00000      1701.00
      7323.71      3514.96      39.5000      3.00000      1702.00
      3744.40      6734.50     0.000000      3.00000      1702.00
      1561.48      7949.58      79.0000      3.00000      1702.00
      5671.59      7932.95     -31.6000      3.00000      1702.00
      4842.24      9865.54     -173.800      3.00000      1702.00
      13037.8      15369.6      94.8000      3.00000      1702.00
      1063.18      2533.56     -86.9000      3.00000      1703.00
      7637.75      3283.23     -7.90000      3.00000      1703.00
      5663.61      7953.58     -39.5000      3.00000      1703.00
      13032.8      15615.3     -55.3000      3.00000      1703.00
      6877.58      3070.76     -47.4000      3.00000      1704.00
      3267.85      3406.39     -39.5000      3.00000      1704.00
      12650.4      6740.82     -110.600      3.00000      1704.00
      5664.63      7924.97      31.6000      3.00000      1704.00
      3149.05      1742.90     -31.6000      3.00000      1705.00
      1640.07      2773.31     -31.6000      3.00000      1705.00
      7627.66      3283.50     -79.0000      3.00000      1705.00
      5676.74      7962.00     -63.2000      3.00000      1705.00
      12850.2      6764.41     0.000000      3.00000      1706.00
      5661.13      7937.25     -71.1000      3.00000      1706.00
      11568.6      11642.7     -23.7000      3.00000      1706.00
      6924.02      3037.77     -31.6000      3.00000      1707.00
      6878.79      2958.55     -15.8000      3.00000      1708.00
      3899.32      6236.99      39.5000      3.00000      1708.00
      1963.70      2707.51     -23.7000      3.00000      1709.00
      3809.70      6820.26     -150.100      3.00000      1709.00
      9492.29      13853.5     -31.6000      3.00000      1709.00
      12598.8      13967.6      7.90000      3.00000      1709.00
      6967.75      2772.73      86.9000      3.00000      1710.00
      2469.64      8717.33     -7.90000      3.00000      1710.00
      9166.82      13926.9      7.90000      3.00000      1711.00
      6855.48      2735.42     -31.6000      3.00000      1712.00
      7443.29      13935.7     -118.500      3.00000      1712.00
      11539.0      13374.3     -47.4000      3.00000      1714.00
      1039.88      6989.45      47.4000      3.00000      1715.00
      15059.1      9720.83     -55.3000      3.00000      1715.00
      9845.89      12282.5     -47.4000      3.00000      1715.00
      11544.1      13372.6     -86.9000      3.00000      1715.00
      14615.9      10246.6     -118.500      3.00000      1716.00
      11553.9      13311.1      15.8000      3.00000      1716.00
      9652.61      14020.4      55.3000      3.00000      1716.00
      3799.05      6556.44      7.90000      3.00000      1717.00
      3106.37      7897.82     -7.90000      3.00000      1717.00
      13212.6      9773.39     -126.400      3.00000      1717.00
      11436.7      13326.8      7.90000      3.00000      1717.00
      3003.50      1747.23      118.500      3.00000      1718.00
      3121.20      7932.42     0.000000      3.00000      1718.00
      9711.20      13977.7     -55.3000      3.00000      1718.00
      11018.8      11888.2      15.8000      3.00000      1719.00
      9822.08      13932.9      23.7000      3.00000      1719.00
      6812.01      2804.73     -165.900      3.00000      1720.00
      3288.96      6954.82      71.1000      3.00000      1720.00
      11478.8      13417.7     -39.5000      3.00000      1720.00
      6782.77      2823.34      39.5000      3.00000      1721.00
      6818.79      2840.11     -55.3000      3.00000      1722.00
      1109.37      7688.73     -47.4000      3.00000      1722.00
      4675.36      8353.78      142.200      3.00000      1722.00
      6791.21      2784.16      23.7000      3.00000      1723.00
      5281.30      9144.16     -55.3000      3.00000      1723.00
      6839.94      2887.78     -39.5000      3.00000      1724.00
      13973.1      10215.6      150.100      3.00000      1724.00
      3283.87      3363.35     -7.90000      3.00000      1725.00
      5833.41      5962.18      71.1000      3.00000      1726.00
      12113.8      13820.3     -165.900      3.00000      1726.00
      3299.02      3335.03      23.7000      3.00000      1727.00
      3607.75      6727.44      23.7000      3.00000      1727.00
      12309.5      13878.7      31.6000      3.00000      1727.00
      3444.58      6832.43      15.8000      3.00000      1728.00
      3143.78      8744.80      15.8000      3.00000      1728.00
      11550.5      13509.0     -47.4000      3.00000      1728.00
      6725.81      2778.04     -7.90000      3.00000      1729.00
      3682.72      6828.64     -7.90000      3.00000      1729.00
      3268.72      8778.73     -39.5000      3.00000      1729.00
      11542.1      13536.3      15.8000      3.00000      1729.00
      12485.1      13582.0      71.1000      3.00000      1729.00
      3851.00      6325.81     -39.5000      3.00000      1730.00
      10688.8      11898.4     -15.8000      3.00000      1730.00
      11024.6      13178.8     -142.200      3.00000      1730.00
      4052.83      6505.58      23.7000      3.00000      1731.00
      12698.5      13755.4     -118.500      3.00000      1731.00
      2637.16      2037.50      23.7000      3.00000      1732.00
      6702.22      2798.39      31.6000      3.00000      1732.00
      12753.9      13719.3     -31.6000      3.00000      1732.00
      6735.08      2862.30     -110.600      3.00000      1733.00
      1148.69      2886.73      47.4000      3.00000      1733.00
      1490.95      7857.57      23.7000      3.00000      1733.00
      4086.46      2608.46     -102.700      3.00000      1734.00
      6698.69      2863.51     -15.8000      3.00000      1734.00
      1277.30      3141.33     -55.3000      3.00000      1734.00
      6835.47      2865.13     -31.6000      3.00000      1735.00
      4623.13      2845.27      237.000      3.00000      1735.00
      1214.36      3159.12     -7.90000      3.00000      1735.00
      11996.2      3516.90     -102.700      3.00000      1735.00
      11995.9      3544.50     -94.8000      3.00000      1736.00
      8250.38      3951.44     -15.8000      3.00000      1736.00
      12896.2      4828.05      7.90000      3.00000      1736.00
      11721.3      10676.6     -31.6000      3.00000      1736.00
      6962.02      2732.94      55.3000      3.00000      1737.00
      11885.9      3625.17     -331.800      3.00000      1737.00
      7295.60      13905.6      7.90000      3.00000      1737.00
      8223.28      4005.12     -63.2000      3.00000      1738.00
      3215.84      8053.56      244.900      3.00000      1740.00
      11703.3      13784.7     -47.4000      3.00000      1740.00
      4532.32      2518.03      15.8000      3.00000      1741.00
      2355.92      3037.20      79.0000      3.00000      1741.00
      15630.9      9689.20      86.9000      3.00000      1741.00
      10448.3      12711.7     -118.500      3.00000      1741.00
      11744.9      13795.2     -31.6000      3.00000      1741.00
      13109.6      15941.4     -31.6000      3.00000      1741.00
      1298.21      6506.62     -189.600      3.00000      1742.00
      5014.05      6494.38     -94.8000      3.00000      1742.00
      10488.3      12716.0     -47.4000      3.00000      1742.00
      11732.1      13589.4      55.3000      3.00000      1742.00
      13102.8      15865.9      15.8000      3.00000      1742.00
      2410.06      8991.70     -23.7000      3.00000      1743.00
      11585.8      13468.1     -15.8000      3.00000      1743.00
      5857.07      5530.61     -7.90000      3.00000      1744.00
      1597.45      6755.74     -15.8000      3.00000      1744.00
      5149.34      1922.24     -31.6000      3.00000      1745.00
      1884.69      2785.06     -39.5000      3.00000      1745.00
      7012.91      2935.63     -31.6000      3.00000      1746.00
      1250.85      6624.71     -63.2000      3.00000      1746.00
      14262.5      8268.83     -23.7000      3.00000      1746.00
      15226.8      11839.3     -63.2000      3.00000      1746.00
      13067.6      15864.9     0.000000      3.00000      1746.00
      7020.65      2841.04     0.000000      3.00000      1747.00
      5120.71      2117.53     0.000000      3.00000      1748.00
      13025.9      15898.7     -31.6000      3.00000      1748.00
      5281.12      7533.02      94.8000      3.00000      1749.00
      10922.7      12660.8      102.700      3.00000      1749.00
      13119.1      15876.2     -23.7000      3.00000      1749.00
      4706.47      1990.40     -23.7000      3.00000      1750.00
      7026.52      2750.22     -15.8000      3.00000      1750.00
      3673.58      10143.6     -7.90000      3.00000      1750.00
      13068.9      15866.9      23.7000      3.00000      1750.00
      4687.70      1966.34     -55.3000      3.00000      1751.00
      16140.9      11537.5     -7.90000      3.00000      1751.00
      13034.4      15837.1      15.8000      3.00000      1751.00
      4698.68      2016.35     -15.8000      3.00000      1752.00
      7081.18      2704.95     -7.90000      3.00000      1752.00
      13060.8      10563.8      31.6000      3.00000      1752.00
      16123.9      11466.1     -126.400      3.00000      1752.00
      13093.6      15857.5      7.90000      3.00000      1752.00
      978.847      2311.41      7.90000      3.00000      1753.00
      7031.98      2820.21      31.6000      3.00000      1753.00
      6826.48      4703.74     -173.800      3.00000      1753.00
      13109.5      15826.9      15.8000      3.00000      1753.00
      2408.91      3363.68     -15.8000      3.00000      1754.00
      12043.8      3570.30      15.8000      3.00000      1754.00
      15100.7      10154.8     -86.9000      3.00000      1754.00
      13063.2      15807.0     -63.2000      3.00000      1754.00
      4659.88      1945.53     -118.500      3.00000      1755.00
      3473.09      7679.13      47.4000      3.00000      1755.00
      13076.4      10759.1     -39.5000      3.00000      1755.00
      4600.55      1961.06     -23.7000      3.00000      1756.00
      7003.68      2798.08      102.700      3.00000      1756.00
      3290.44      8088.74     -15.8000      3.00000      1756.00
      12296.9      3645.78     -31.6000      3.00000      1758.00
      3240.48      8172.33      31.6000      3.00000      1758.00
      2361.19      9077.70     -55.3000      3.00000      1758.00
      7055.96      2971.89      15.8000      3.00000      1759.00
      4499.79      1727.78     -71.1000      3.00000      1760.00
      7023.67      3083.38     0.000000      3.00000      1760.00
      2238.10      3296.37     -158.000      3.00000      1760.00
      1185.48      6818.81      7.90000      3.00000      1760.00
      10715.1      13159.5     -118.500      3.00000      1760.00
      12284.7      16169.7     0.000000      3.00000      1760.00
      7037.87      3090.17     -31.6000      3.00000      1761.00
      6733.89      4863.00      39.5000      3.00000      1761.00
      1257.09      6968.05     -23.7000      3.00000      1761.00
      10648.6      13159.4     -23.7000      3.00000      1761.00
      7051.04      3063.79     -47.4000      3.00000      1762.00
      10436.4      13068.0     -31.6000      3.00000      1762.00
      12142.1      16366.3     -7.90000      3.00000      1762.00
      7200.56      3639.72     -102.700      3.00000      1763.00
      9401.85      14205.6     -55.3000      3.00000      1763.00
      1459.41      6934.99     -15.8000      3.00000      1764.00
      2059.09      2861.54     -15.8000      3.00000      1765.00
      12282.2      3456.10      23.7000      3.00000      1765.00
      2419.49      9183.02      15.8000      3.00000      1765.00
      10505.7      11176.6     -71.1000      3.00000      1765.00
      3264.41      3488.53      23.7000      3.00000      1766.00
      16012.5      11661.9      39.5000      3.00000      1766.00
      9934.33      14122.1     -632.000      3.00000      1766.00
      3803.48      9333.05     -31.6000      3.00000      1767.00
      13026.4      10499.9     -23.7000      3.00000      1767.00
      4160.71      1395.86     -86.9000      3.00000      1768.00
      1414.04      2426.61     -63.2000      3.00000      1768.00
      6927.34      2845.92     -126.400      3.00000      1768.00
      3633.45      3409.36     -55.3000      3.00000      1768.00
      5597.86      5516.66     0.000000      3.00000      1769.00
      4391.78      1635.44     -47.4000      3.00000      1770.00
      6816.17      2775.27     -189.600      3.00000      1770.00
      1864.41      3402.41      79.0000      3.00000      1770.00
      4081.02      6319.49      39.5000      3.00000      1770.00
      13474.0      15420.0     -79.0000      3.00000      1770.00
      4387.20      1476.78      134.300      3.00000      1771.00
      3255.53      3493.10     -23.7000      3.00000      1771.00
      4378.11      1534.45     -31.6000      3.00000      1772.00
      6849.49      2650.14     -7.90000      3.00000      1772.00
      12405.5      3704.66     -7.90000      3.00000      1772.00
      4873.40      7313.20     -31.6000      3.00000      1772.00
      11636.5      16133.5      39.5000      3.00000      1772.00
      3575.20      7375.26      39.5000      3.00000      1773.00
      11839.4      16218.0     -86.9000      3.00000      1773.00
      4162.74      1023.97     -39.5000      3.00000      1774.00
      1786.96      3360.74     -55.3000      3.00000      1774.00
      12277.3      3731.78      94.8000      3.00000      1774.00
      11042.5      12608.9     -39.5000      3.00000      1774.00
      8541.94      13523.3     -15.8000      3.00000      1774.00
      11772.8      16346.6     0.000000      3.00000      1774.00
      4155.16      992.221     -31.6000      3.00000      1775.00
      12373.5      3667.18     -23.7000      3.00000      1775.00
      10697.6      12803.5      94.8000      3.00000      1775.00
      10890.0      2426.67     -39.5000      3.00000      1776.00
      4066.28      6156.32      79.0000      3.00000      1776.00
      10514.0      12836.5     -79.0000      3.00000      1776.00
      4141.58      916.624     -23.7000      3.00000      1777.00
      1119.20      5454.24      189.600      3.00000      1777.00
      5479.65      6208.65     -39.5000      3.00000      1777.00
      1856.56      8552.53     -31.6000      3.00000      1777.00
      4076.59      877.759     -7.90000      3.00000      1778.00
      1643.99      2590.30     -39.5000      3.00000      1778.00
      5360.03      6299.66     -158.000      3.00000      1778.00
      1722.17      2509.48     -47.4000      3.00000      1779.00
      6735.42      4730.92     -189.600      3.00000      1779.00
      11446.7      12034.3      39.5000      3.00000      1779.00
      3241.39      3373.68     -23.7000      3.00000      1780.00
      879.876      5019.70     -31.6000      3.00000      1780.00
      13306.3      10713.9     -189.600      3.00000      1780.00
      8399.49      13890.8      55.3000      3.00000      1780.00
      11967.8      15597.1      47.4000      3.00000      1780.00
      3049.20      2026.99     -7.90000      3.00000      1781.00
      5175.85      6658.77      47.4000      3.00000      1781.00
      1869.06      8373.59     -47.4000      3.00000      1781.00
      3099.72      1855.08      7.90000      3.00000      1782.00
      4169.84      2792.10      31.6000      3.00000      1782.00
      620.112      2986.89      7.90000      3.00000      1782.00
      6837.30      2925.84     -363.400      3.00000      1782.00
      1805.42      8416.59     -102.700      3.00000      1782.00
      2985.47      1856.75      7.90000      3.00000      1783.00
      1222.50      2541.88      15.8000      3.00000      1783.00
      13556.9      7212.25     -94.8000      3.00000      1783.00
      14940.1      10426.4     -63.2000      3.00000      1783.00
      7674.21      13575.0     0.000000      3.00000      1783.00
      13130.7      10459.2     -15.8000      3.00000      1784.00
      7958.96      13424.8     -189.600      3.00000      1784.00
      4687.58      1236.76     0.000000      3.00000      1785.00
      1396.50      2565.65     -15.8000      3.00000      1785.00
      1374.61      2596.13      31.6000      3.00000      1786.00
      2581.53      2768.54     0.000000      3.00000      1786.00
      4834.51      972.065      229.100      3.00000      1787.00
      1182.36      2659.21     -15.8000      3.00000      1787.00
      2274.78      4458.71     -47.4000      3.00000      1787.00
      13088.2      10376.9     -71.1000      3.00000      1787.00
      11293.4      12091.0     -23.7000      3.00000      1787.00
      7219.26      4612.84     -94.8000      3.00000      1788.00
      784.710      4894.58      15.8000      3.00000      1788.00
      11344.1      12118.5     -15.8000      3.00000      1788.00
      4068.52      2472.11     -31.6000      3.00000      1789.00
      11411.9      12075.9     -47.4000      3.00000      1789.00
      1084.07      5986.02      142.200      3.00000      1790.00
      1012.24      6885.92     -7.90000      3.00000      1790.00
      14790.4      11714.1     -71.1000      3.00000      1790.00
      11492.3      11964.5     -39.5000      3.00000      1790.00
      5475.29      8456.69      15.8000      3.00000      1791.00
      11461.9      11937.8      7.90000      3.00000      1791.00
      2827.87      1632.73     -71.1000      3.00000      1792.00
      4527.97      1982.06     -7.90000      3.00000      1792.00
      572.142      2964.02     -39.5000      3.00000      1792.00
      11425.3      3217.10     -142.200      3.00000      1792.00
      11381.0      11720.5     -7.90000      3.00000      1792.00
      5073.85      1469.28     -71.1000      3.00000      1793.00
      4855.26      1762.75     -576.700      3.00000      1794.00
      13014.3      6847.37     0.000000      3.00000      1794.00
      11278.3      13174.5     -308.100      3.00000      1794.00
      12167.1      16180.5      63.2000      3.00000      1794.00
      3641.99      3313.55     0.000000      3.00000      1795.00
      7557.29      3929.36     -39.5000      3.00000      1795.00
      12757.9      4773.18      79.0000      3.00000      1795.00
      5443.25      5878.41     0.000000      3.00000      1795.00
      10256.6      12615.1     0.000000      3.00000      1795.00
      4464.99      1390.56     -15.8000      3.00000      1796.00
      12669.2      4722.09     0.000000      3.00000      1796.00
      494.415      4976.88      47.4000      3.00000      1796.00
      13110.3      9733.01      7.90000      3.00000      1796.00
      10338.2      12756.1     -7.90000      3.00000      1796.00
      13057.9      9745.54      150.100      3.00000      1797.00
      10376.1      12704.6     -181.700      3.00000      1797.00
      3649.92      3294.93     -63.2000      3.00000      1798.00
      1060.30      6726.80     -63.2000      3.00000      1798.00
      14321.4      10024.7     -63.2000      3.00000      1798.00
      10240.8      12773.5     -39.5000      3.00000      1798.00
      3250.23      3396.10      7.90000      3.00000      1800.00
      12226.0      3454.89     -55.3000      3.00000      1800.00
      3031.24      8474.63     -79.0000      3.00000      1800.00
      10501.7      12801.3     -55.3000      3.00000      1800.00
      7914.55      13679.6     -31.6000      3.00000      1800.00
      12192.9      3521.42     -15.8000      3.00000      1801.00
      10722.3      12693.3     -23.7000      3.00000      1801.00
      7960.12      13641.5     -31.6000      3.00000      1801.00
      6437.19      2633.24     -434.500      3.00000      1802.00
      659.594      2874.80     -55.3000      3.00000      1802.00
      5285.41      5910.93     -94.8000      3.00000      1802.00
      4921.12      9511.38      79.0000      3.00000      1802.00
      14028.2      10580.8     -39.5000      3.00000      1802.00
      10599.4      12521.6     -47.4000      3.00000      1802.00
      11059.4      13459.5     -23.7000      3.00000      1802.00
      4541.42      2791.43      23.7000      3.00000      1803.00
      6383.80      2769.41     -47.4000      3.00000      1803.00
      641.998      2873.14     -7.90000      3.00000      1803.00
      2065.26      3130.37      110.600      3.00000      1803.00
      2709.64      9473.31     -39.5000      3.00000      1803.00
      8163.69      13577.7      197.500      3.00000      1803.00
      6371.21      2576.88      7.90000      3.00000      1804.00
      612.158      2907.14      23.7000      3.00000      1804.00
      576.704      2893.80     -7.90000      3.00000      1805.00
      11619.9      15537.1     -47.4000      3.00000      1805.00
      5407.96      6214.30     -47.4000      3.00000      1806.00
      4227.07      6789.80     -632.000      3.00000      1806.00
      11679.6      15617.9     -23.7000      3.00000      1806.00
      11448.3      13280.0     -23.7000      3.00000      1807.00
      8775.07      13953.0     -47.4000      3.00000      1807.00
      5544.79      1885.27     -102.700      3.00000      1808.00
      12812.5      4662.54     0.000000      3.00000      1808.00
      5427.79      6305.91     -55.3000      3.00000      1808.00
      4960.99      9550.30      7.90000      3.00000      1808.00
      8940.95      13985.7     -47.4000      3.00000      1808.00
      4929.99      9574.35     -31.6000      3.00000      1809.00
      9053.76      14072.2     -39.5000      3.00000      1809.00
      3487.82      10485.6      23.7000      3.00000      1810.00
      12440.6      11962.2      15.8000      3.00000      1810.00
      8294.77      14045.0     -47.4000      3.00000      1810.00
      9360.78      14289.9      7.90000      3.00000      1810.00
      3838.42      2575.08     -23.7000      3.00000      1811.00
      11872.9      3361.68     -23.7000      3.00000      1811.00
      2639.57      8343.99     -63.2000      3.00000      1811.00
      12800.8      9445.81     -134.300      3.00000      1811.00
      3535.65      10461.0     -31.6000      3.00000      1811.00
      12405.6      14138.0      71.1000      3.00000      1811.00
      9360.32      14284.8     -47.4000      3.00000      1811.00
      5912.05      2701.93      142.200      3.00000      1812.00
      11933.1      3457.65     -55.3000      3.00000      1812.00
      947.861      6885.53      86.9000      3.00000      1812.00
      5055.02      9496.22     -47.4000      3.00000      1812.00
      13263.3      10390.2     -142.200      3.00000      1812.00
      10497.7      12646.8     -15.8000      3.00000      1812.00
      8677.04      14085.9      79.0000      3.00000      1812.00
      2667.63      3465.61     -31.6000      3.00000      1813.00
      4950.97      9560.41     0.000000      3.00000      1813.00
      14289.6      10154.4     -134.300      3.00000      1813.00
      3510.43      10464.8      63.2000      3.00000      1813.00
      10597.0      12807.1      15.8000      3.00000      1813.00
      9334.54      14162.5     -31.6000      3.00000      1813.00
      12125.0      3361.04     -110.600      3.00000      1814.00
      5585.89      5812.19     -31.6000      3.00000      1814.00
      3554.50      10515.3      39.5000      3.00000      1814.00
      11543.3      13469.1     -23.7000      3.00000      1814.00
      9494.67      14219.6      7.90000      3.00000      1814.00
      14380.1      10289.8      39.5000      3.00000      1815.00
      3480.93      10453.3     -110.600      3.00000      1815.00
      11201.5      13204.5      102.700      3.00000      1815.00
      7612.35      13910.5     -63.2000      3.00000      1815.00
      1106.76      6837.17      71.1000      3.00000      1816.00
      2645.88      8351.44     -63.2000      3.00000      1816.00
      4883.30      9494.98     -15.8000      3.00000      1816.00
      3572.67      10626.2     0.000000      3.00000      1816.00
      5301.94      2462.25     -31.6000      3.00000      1817.00
      2733.56      8247.04     -86.9000      3.00000      1817.00
      4927.58      9614.18      55.3000      3.00000      1817.00
      10426.5      12608.9     -7.90000      3.00000      1817.00
      8804.60      14150.3      15.8000      3.00000      1817.00
      5914.17      2130.97     -31.6000      3.00000      1818.00
      2651.13      3053.90     -292.300      3.00000      1818.00
      11657.0      3308.60     -63.2000      3.00000      1818.00
      2673.24      8335.17     -55.3000      3.00000      1818.00
      4915.72      9528.28      23.7000      3.00000      1818.00
      3660.76      10586.5     -23.7000      3.00000      1818.00
      10242.6      12635.0     -39.5000      3.00000      1818.00
      12347.5      14076.1     0.000000      3.00000      1818.00
      8881.68      14100.7      55.3000      3.00000      1818.00
      12786.0      6526.18     -31.6000      3.00000      1819.00
      3754.61      10660.8     -23.7000      3.00000      1819.00
      12351.9      14102.6     -31.6000      3.00000      1819.00
      4320.06      1599.04      7.90000      3.00000      1820.00
      11835.7      3079.59      71.1000      3.00000      1820.00
      4112.22      10286.8     -79.0000      3.00000      1820.00
      2231.80      3086.49      7.90000      3.00000      1821.00
      11504.6      3245.41     -450.300      3.00000      1821.00
      12746.7      4626.28     -71.1000      3.00000      1821.00
      11636.2      10463.3     -71.1000      3.00000      1821.00
      10563.3      13231.5      86.9000      3.00000      1821.00
      8777.87      14133.7     -71.1000      3.00000      1821.00
      2149.68      3223.52     -39.5000      3.00000      1822.00
      1246.47      7590.81     -15.8000      3.00000      1822.00
      4050.28      10299.9      55.3000      3.00000      1822.00
      11592.3      10516.3      23.7000      3.00000      1822.00
      12560.3      12031.4      79.0000      3.00000      1822.00
      10481.9      13266.7     -31.6000      3.00000      1822.00
      8708.68      14168.4     -110.600      3.00000      1822.00
      4505.60      2950.15     -15.8000      3.00000      1823.00
      3289.88      3389.20      23.7000      3.00000      1823.00
      906.999      6605.92      39.5000      3.00000      1823.00
      4920.03      9679.26      102.700      3.00000      1823.00
      3978.13      10505.5     -31.6000      3.00000      1823.00
      11173.0      13386.0     -7.90000      3.00000      1823.00
      9943.96      13687.0     -94.8000      3.00000      1823.00
      11865.3      3209.34     -94.8000      3.00000      1824.00
      3810.36      6565.11      47.4000      3.00000      1824.00
      11150.9      10477.6     -55.3000      3.00000      1824.00
      14860.2      10330.6      110.600      3.00000      1824.00
      3907.09      10511.4     -23.7000      3.00000      1824.00
      9923.62      13856.8      110.600      3.00000      1824.00
      5416.10      2002.49     -31.6000      3.00000      1825.00
      11883.4      3264.03      7.90000      3.00000      1825.00
      9549.04      14195.2     -15.8000      3.00000      1825.00
      3878.76      6547.17     -23.7000      3.00000      1826.00
      4839.82      9582.82      47.4000      3.00000      1827.00
      12412.8      14172.5      134.300      3.00000      1827.00
      3855.74      6821.47     -229.100      3.00000      1828.00
      11771.0      10577.2     -47.4000      3.00000      1828.00
      11674.4      15493.1     -31.6000      3.00000      1828.00
      645.831      1203.76     -110.600      3.00000      1829.00
      11837.5      3405.10      31.6000      3.00000      1829.00
      916.294      6542.29      39.5000      3.00000      1829.00
      3846.81      6686.63     -63.2000      3.00000      1830.00
      15140.6      10137.6     -118.500      3.00000      1830.00
      9948.75      11375.2     -47.4000      3.00000      1830.00
      10720.5      12918.9      31.6000      3.00000      1830.00
      3815.72      6737.40      15.8000      3.00000      1831.00
      10708.2      12915.4      15.8000      3.00000      1831.00
      12348.3      14126.0      110.600      3.00000      1831.00
      2729.38      1810.48     -79.0000      3.00000      1832.00
      10793.2      11186.1     -55.3000      3.00000      1832.00
      10610.6      12953.7     -23.7000      3.00000      1832.00
      5447.39      1717.71      7.90000      3.00000      1833.00
      4021.14      6629.02     -7.90000      3.00000      1833.00
      14753.4      10333.9     -31.6000      3.00000      1833.00
      9416.65      13683.9     -47.4000      3.00000      1833.00
      11715.9      15478.0     -23.7000      3.00000      1833.00
      4037.83      6631.02     -23.7000      3.00000      1834.00
      2956.36      9000.23     -55.3000      3.00000      1834.00
      4814.65      9491.81     -94.8000      3.00000      1834.00
      15776.3      10190.3      505.600      3.00000      1834.00
      3651.21      3384.18     -86.9000      3.00000      1835.00
      12576.9      4464.02     -79.0000      3.00000      1835.00
      4841.84      9547.62      39.5000      3.00000      1835.00
      16132.7      11408.1     -15.8000      3.00000      1835.00
      9805.11      13687.4     -7.90000      3.00000      1835.00
      3663.01      3415.25     -47.4000      3.00000      1836.00
      4857.68      9542.19     -7.90000      3.00000      1836.00
      11542.3      10562.0      126.400      3.00000      1836.00
      10439.8      13742.5     -86.9000      3.00000      1836.00
      3258.55      3447.43     -55.3000      3.00000      1837.00
      6630.55      4551.30     -7.90000      3.00000      1837.00
      11778.1      10613.9     -47.4000      3.00000      1837.00
      8120.36      13477.7     -15.8000      3.00000      1837.00
      3282.64      3455.55     -39.5000      3.00000      1838.00
      11759.3      3661.53      47.4000      3.00000      1838.00
      11846.9      10694.5     -126.400      3.00000      1838.00
      10395.2      13641.4      7.90000      3.00000      1838.00
      3162.02      3180.59     -15.8000      3.00000      1839.00
      14724.0      10611.7      63.2000      3.00000      1839.00
      7532.62      13672.7     -102.700      3.00000      1839.00
      9833.74      13969.6      197.500      3.00000      1839.00
      6537.86      2382.58     -118.500      3.00000      1840.00
      4805.50      8743.04      118.500      3.00000      1840.00
      9635.25      13891.9      86.9000      3.00000      1840.00
      2620.03      1499.28     -23.7000      3.00000      1841.00
      957.881      5371.53      55.3000      3.00000      1841.00
      10264.8      11879.9     -15.8000      3.00000      1841.00
      9511.90      13698.3      23.7000      3.00000      1841.00
      8445.87      14188.0     -15.8000      3.00000      1841.00
      14398.5      16672.2     -15.8000      3.00000      1841.00
      2558.04      1527.25     0.000000      3.00000      1842.00
      5103.91      2189.45      23.7000      3.00000      1842.00
      6580.02      2339.35     -7.90000      3.00000      1842.00
      3648.36      3456.95      23.7000      3.00000      1842.00
      4396.78      8206.38      7.90000      3.00000      1842.00
      10273.9      11785.3      15.8000      3.00000      1842.00
      9559.14      13567.6     -47.4000      3.00000      1842.00
      7472.90      13634.9      63.2000      3.00000      1842.00
      11714.6      15466.5     -15.8000      3.00000      1842.00
      6562.03      2343.40     -110.600      3.00000      1843.00
      3716.05      3327.86      79.0000      3.00000      1843.00
      2634.60      3515.41     -15.8000      3.00000      1843.00
      11949.4      3778.18     -23.7000      3.00000      1843.00
      9846.94      11363.7      86.9000      3.00000      1843.00
      11876.2      10230.5      181.700      3.00000      1844.00
      9862.64      11348.0      134.300      3.00000      1844.00
      4845.90      9401.15     -71.1000      3.00000      1845.00
      7430.32      13462.6     -23.7000      3.00000      1845.00
      2857.44      1361.77     -39.5000      3.00000      1846.00
      11883.6      3697.89     0.000000      3.00000      1846.00
      9732.79      13683.3     -63.2000      3.00000      1846.00
      11945.2      3698.44     -31.6000      3.00000      1847.00
      3128.02      8691.58      47.4000      3.00000      1847.00
      5186.69      9613.54      134.300      3.00000      1847.00
      9874.03      11425.5     -7.90000      3.00000      1847.00
      8411.61      14143.0      7.90000      3.00000      1847.00
      4995.75      2273.80     -79.0000      3.00000      1848.00
      11386.9      6013.56     -110.600      3.00000      1848.00
      4919.52      9566.49     -63.2000      3.00000      1848.00
      11901.7      10261.2     -39.5000      3.00000      1848.00
      9845.15      11359.5     -23.7000      3.00000      1848.00
      9561.74      13617.0     -15.8000      3.00000      1848.00
      8527.69      14193.8     -7.90000      3.00000      1848.00
      5267.13      2158.86     -7.90000      3.00000      1849.00
      1186.89      6274.63      71.1000      3.00000      1849.00
      5180.41      9835.27     -31.6000      3.00000      1849.00
      10889.3      9855.70     -31.6000      3.00000      1849.00
      9406.18      13490.7     -47.4000      3.00000      1849.00
      12052.7      3594.95     -55.3000      3.00000      1850.00
      2778.25      8194.65      7.90000      3.00000      1850.00
      4865.65      9534.12     -31.6000      3.00000      1850.00
      11904.7      10299.9     -39.5000      3.00000      1850.00
      9603.04      13665.5     -39.5000      3.00000      1850.00
      4757.23      7737.57     -47.4000      3.00000      1851.00
      4898.97      9567.63     -55.3000      3.00000      1851.00
      10589.7      10725.9      31.6000      3.00000      1851.00
      9889.41      11470.2     -31.6000      3.00000      1851.00
      9619.38      13887.5      102.700      3.00000      1851.00
      2563.64      2617.03     -15.8000      3.00000      1852.00
      12132.2      3696.20     -15.8000      3.00000      1852.00
      4833.26      9593.37     -15.8000      3.00000      1852.00
      7115.24      13855.3      102.700      3.00000      1852.00
      9382.85      14113.0     -15.8000      3.00000      1852.00
      4436.49      2781.36     -79.0000      3.00000      1853.00
      9894.58      11435.3     -23.7000      3.00000      1853.00
      7201.54      13725.7     -23.7000      3.00000      1853.00
      4853.55      9559.91      7.90000      3.00000      1854.00
      11682.2      10249.0     -86.9000      3.00000      1854.00
      7162.37      13758.7     -71.1000      3.00000      1854.00
      8395.30      14016.1     -15.8000      3.00000      1854.00
      4894.41      9594.23     -31.6000      3.00000      1855.00
      11932.0      10199.5     -63.2000      3.00000      1855.00
      10426.3      10932.5     -189.600      3.00000      1855.00
      8434.56      14026.9     -7.90000      3.00000      1855.00
      12062.8      3604.24     -63.2000      3.00000      1856.00
      8100.40      4757.07     -158.000      3.00000      1856.00
      4826.32      7978.75      63.2000      3.00000      1856.00
      13755.7      15704.9     -31.6000      3.00000      1856.00
      4899.88      2573.81     -7.90000      3.00000      1857.00
      6180.14      5447.69      23.7000      3.00000      1857.00
      4956.11      9900.43      39.5000      3.00000      1857.00
      11032.0      13294.3     -39.5000      3.00000      1857.00
      12075.6      3510.39     -31.6000      3.00000      1858.00
      4873.45      10015.3      39.5000      3.00000      1858.00
      15685.4      10225.0     -86.9000      3.00000      1858.00
      10587.1      13093.8     -39.5000      3.00000      1858.00
      7532.90      14035.7     -55.3000      3.00000      1858.00
      8431.89      13973.6     -7.90000      3.00000      1858.00
      12090.8      3550.09     -39.5000      3.00000      1859.00
      1812.64      8750.03      79.0000      3.00000      1859.00
      4933.80      10089.2     -7.90000      3.00000      1859.00
      10709.9      12931.1     -79.0000      3.00000      1859.00
      7349.29      14001.7     -110.600      3.00000      1859.00
      12206.0      3672.98      31.6000      3.00000      1860.00
      13176.2      4968.23      39.5000      3.00000      1860.00
      5698.98      6011.83     -23.7000      3.00000      1860.00
      4984.41      9607.03     -23.7000      3.00000      1860.00
      8557.72      13586.7     -118.500      3.00000      1860.00
      4554.43      1848.39     -39.5000      3.00000      1861.00
      12171.3      3535.91     -39.5000      3.00000      1861.00
      12327.8      4622.58      31.6000      3.00000      1861.00
      11723.1      10487.1      7.90000      3.00000      1861.00
      9886.71      11435.6     -7.90000      3.00000      1861.00
      8591.53      13816.6      31.6000      3.00000      1861.00
      11719.4      15410.3     -7.90000      3.00000      1861.00
      4612.34      2007.97     -47.4000      3.00000      1862.00
      13534.6      15794.4      39.5000      3.00000      1862.00
      2940.04      2951.24      7.90000      3.00000      1863.00
      12496.3      3898.14     -86.9000      3.00000      1863.00
      1254.33      7207.93      86.9000      3.00000      1863.00
      9804.61      11568.9     -71.1000      3.00000      1863.00
      5189.60      2080.79      7.90000      3.00000      1864.00
      2873.25      2777.56     0.000000      3.00000      1864.00
      6112.53      6105.65     -102.700      3.00000      1864.00
      2968.67      8026.75     0.000000      3.00000      1864.00
      11965.2      10273.4     -7.90000      3.00000      1864.00
      6574.98      2364.38     -55.3000      3.00000      1865.00
      2712.60      2842.37      7.90000      3.00000      1865.00
      13660.0      8765.91     -545.100      3.00000      1865.00
      11823.5      10457.2     -55.3000      3.00000      1865.00
      9851.20      11451.5     -31.6000      3.00000      1865.00
      12575.6      12029.7     -55.3000      3.00000      1865.00
      6735.71      13857.6     -71.1000      3.00000      1865.00
      2387.36      3102.28      118.500      3.00000      1866.00
      13036.3      5046.03     -15.8000      3.00000      1866.00
      9820.17      11465.4     -31.6000      3.00000      1866.00
      2488.33      3044.54     0.000000      3.00000      1867.00
      13043.1      4976.69     -39.5000      3.00000      1867.00
      4931.54      9535.23     -86.9000      3.00000      1867.00
      14843.5      11474.1     -63.2000      3.00000      1867.00
      5027.43      2441.09     -229.100      3.00000      1868.00
      12665.6      4349.51     -39.5000      3.00000      1868.00
      3361.90      7967.74     -63.2000      3.00000      1868.00
      4951.29      9553.34     -142.200      3.00000      1868.00
      4150.94      2261.13     -47.4000      3.00000      1869.00
      12717.5      4252.44     -71.1000      3.00000      1869.00
      6165.97      5656.97     -31.6000      3.00000      1869.00
      11014.3      10625.9      229.100      3.00000      1869.00
      12700.5      12005.6     0.000000      3.00000      1869.00
      8243.53      13812.5      79.0000      3.00000      1869.00
      4168.74      2318.79      15.8000      3.00000      1870.00
      2358.60      2992.83     -31.6000      3.00000      1870.00
      12807.3      4117.70      31.6000      3.00000      1870.00
      4918.99      9636.19     -71.1000      3.00000      1870.00
      10360.7      13616.4     -450.300      3.00000      1870.00
      12857.7      4294.08     -71.1000      3.00000      1871.00
      1277.50      7263.90      31.6000      3.00000      1871.00
      4938.20      9578.91     -15.8000      3.00000      1871.00
      12252.5      3574.60     -39.5000      3.00000      1872.00
      5627.34      5413.98     -31.6000      3.00000      1872.00
      6690.48      5549.76     -31.6000      3.00000      1872.00
      4848.84      8519.24      55.3000      3.00000      1872.00
      10596.7      13007.4     -23.7000      3.00000      1872.00
      12164.7      3484.04     -55.3000      3.00000      1873.00
      2973.07      8042.17     -7.90000      3.00000      1873.00
      10168.4      11413.2     -15.8000      3.00000      1873.00
      10423.5      12975.3     -31.6000      3.00000      1873.00
      10911.4      14089.5     -142.200      3.00000      1873.00
      12833.3      4613.10     -15.8000      3.00000      1874.00
      10110.1      11362.3      15.8000      3.00000      1874.00
      4193.42      1985.55     -15.8000      3.00000      1875.00
      2955.89      2231.45      7.90000      3.00000      1875.00
      12213.8      3396.22      15.8000      3.00000      1875.00
      10148.8      11391.4     -71.1000      3.00000      1875.00
      10849.0      14342.6     -39.5000      3.00000      1875.00
      4130.07      1958.94     -31.6000      3.00000      1876.00
      12211.5      3344.90      15.8000      3.00000      1876.00
      4195.46      2016.22      7.90000      3.00000      1877.00
      3102.17      2986.42      150.100      3.00000      1877.00
      12378.5      3360.70      7.90000      3.00000      1877.00
      12832.5      5143.03     -39.5000      3.00000      1877.00
      6730.33      5547.01     -39.5000      3.00000      1877.00
      10903.0      12830.1      15.8000      3.00000      1877.00
      4160.93      2011.01     -7.90000      3.00000      1878.00
      2973.80      2209.62     -47.4000      3.00000      1878.00
      3044.71      3199.99     -39.5000      3.00000      1878.00
      12120.7      3421.81     -23.7000      3.00000      1878.00
      12467.7      4515.07     -71.1000      3.00000      1878.00
      4581.94      8790.06     -31.6000      3.00000      1878.00
      10109.8      11415.1     0.000000      3.00000      1878.00
      10969.1      12673.1     -63.2000      3.00000      1878.00
      2953.50      2187.16     -79.0000      3.00000      1879.00
      3025.16      3220.88     -47.4000      3.00000      1879.00
      5590.07      5711.13     -15.8000      3.00000      1879.00
      7062.78      14157.3      205.400      3.00000      1879.00
      13103.6      5272.07     -55.3000      3.00000      1880.00
      6447.57      5606.71     -213.300      3.00000      1880.00
      3740.76      7414.80     -142.200      3.00000      1880.00
      10767.9      10646.8      23.7000      3.00000      1880.00
      6450.52      13745.4     -55.3000      3.00000      1880.00
      10630.4      14181.2      47.4000      3.00000      1880.00
      11664.1      15477.5     -55.3000      3.00000      1880.00
      12446.0      4274.03     -150.100      3.00000      1881.00
      10740.7      10741.9     -55.3000      3.00000      1881.00
      7889.16      14068.4     -221.200      3.00000      1881.00
      3050.45      2251.25     -47.4000      3.00000      1882.00
      5980.65      5905.68     -31.6000      3.00000      1882.00
      11119.8      10580.2     -47.4000      3.00000      1882.00
      10051.2      11366.9     -47.4000      3.00000      1882.00
      12466.2      11954.6     -63.2000      3.00000      1882.00
      3022.36      2251.95     -23.7000      3.00000      1883.00
      12219.3      4169.50     -7.90000      3.00000      1883.00
      6079.44      5967.97     -79.0000      3.00000      1883.00
      4710.98      9492.08      102.700      3.00000      1883.00
      15068.3      11421.5     0.000000      3.00000      1883.00
      7968.56      14150.6     -94.8000      3.00000      1883.00
      12915.3      4859.29      55.3000      3.00000      1884.00
      5974.55      5763.03     -39.5000      3.00000      1884.00
      11140.1      10413.7     -31.6000      3.00000      1884.00
      3110.81      3084.05     -15.8000      3.00000      1885.00
      5712.24      5975.62     0.000000      3.00000      1885.00
      11176.1      10368.1      7.90000      3.00000      1885.00
      10165.5      11381.3      7.90000      3.00000      1885.00
      8160.91      14074.0     -23.7000      3.00000      1885.00
      13350.9      4896.56     -63.2000      3.00000      1886.00
      6634.71      5464.77     -55.3000      3.00000      1886.00
      5807.31      5970.52     -15.8000      3.00000      1886.00
      1830.50      8620.37      15.8000      3.00000      1886.00
      4402.80      10513.1     -47.4000      3.00000      1886.00
      11772.3      10501.9      7.90000      3.00000      1886.00
      7572.48      13449.4      71.1000      3.00000      1886.00
      6503.14      5603.40     -71.1000      3.00000      1887.00
      11835.4      6409.35     -102.700      3.00000      1887.00
      10152.1      11587.5     -15.8000      3.00000      1887.00
      7649.26      13473.4     -94.8000      3.00000      1887.00
      3226.24      3049.49     -118.500      3.00000      1888.00
      12251.7      4240.89     -7.90000      3.00000      1888.00
      7211.68      4826.98      31.6000      3.00000      1888.00
      10180.8      11675.4     -55.3000      3.00000      1888.00
      13063.5      11686.9      63.2000      3.00000      1888.00
      4826.03      1791.12     -55.3000      3.00000      1889.00
      3900.48      1986.29      15.8000      3.00000      1889.00
      12433.1      4185.17     -47.4000      3.00000      1889.00
      5655.13      5893.71     -118.500      3.00000      1889.00
      12887.2      11567.9      15.8000      3.00000      1889.00
      3870.03      2063.00     -55.3000      3.00000      1890.00
      2145.43      8179.76     0.000000      3.00000      1890.00
      5092.62      9439.85     -39.5000      3.00000      1890.00
      11745.3      10501.4     -47.4000      3.00000      1890.00
      15546.9      11351.8      15.8000      3.00000      1890.00
      3894.43      1970.66     -86.9000      3.00000      1891.00
      12264.4      3370.41     -7.90000      3.00000      1891.00
      802.685      6452.71     -86.9000      3.00000      1891.00
      12029.4      6710.76     0.000000      3.00000      1891.00
      3602.00      7907.48     -23.7000      3.00000      1891.00
      12862.4      11237.2      15.8000      3.00000      1891.00
      15461.9      11298.7     -31.6000      3.00000      1891.00
      10437.5      11915.4     -47.4000      3.00000      1891.00
      6664.32      13500.2     -15.8000      3.00000      1891.00
      14397.0      16598.1      39.5000      3.00000      1891.00
      3901.47      2024.90     -55.3000      3.00000      1892.00
      6668.96      5447.63     -31.6000      3.00000      1892.00
      4510.46      7917.86     -23.7000      3.00000      1892.00
      14436.4      8569.13     -63.2000      3.00000      1892.00
      12183.8      10019.6     -23.7000      3.00000      1892.00
      15540.5      11375.9     -39.5000      3.00000      1892.00
      12559.1      12055.6     0.000000      3.00000      1892.00
      12297.8      14300.9     -55.3000      3.00000      1892.00
      3915.42      2059.89     -134.300      3.00000      1893.00
      3053.29      2990.18     -7.90000      3.00000      1893.00
      11963.6      6623.07     -79.0000      3.00000      1893.00
      14785.4      8676.06     -86.9000      3.00000      1893.00
      15521.5      11366.2      86.9000      3.00000      1893.00
      13239.1      14300.9      15.8000      3.00000      1893.00
      3156.63      3159.18      39.5000      3.00000      1894.00
      12312.8      3362.40     -23.7000      3.00000      1894.00
      1026.01      6087.62      23.7000      3.00000      1894.00
      10452.2      11143.8     -15.8000      3.00000      1894.00
      8617.05      13981.6     -31.6000      3.00000      1894.00
      3069.31      3239.17      7.90000      3.00000      1895.00
      7664.09      3355.36     -7.90000      3.00000      1895.00
      13051.6      4311.51      23.7000      3.00000      1895.00
      13032.7      5401.04     -39.5000      3.00000      1895.00
      11978.4      6413.04     -39.5000      3.00000      1895.00
      3498.55      9478.94     -39.5000      3.00000      1895.00
      13140.9      9790.74     -47.4000      3.00000      1895.00
      8972.30      14252.5      7.90000      3.00000      1895.00
      2978.07      3308.59     0.000000      3.00000      1896.00
      12240.2      3335.41      7.90000      3.00000      1896.00
      13041.9      4317.88      31.6000      3.00000      1896.00
      3473.25      9462.10      7.90000      3.00000      1896.00
      15464.2      11737.5     -134.300      3.00000      1896.00
      8559.05      13947.3     -15.8000      3.00000      1896.00
      14383.3      16652.3      71.1000      3.00000      1896.00
      3020.91      3309.56      15.8000      3.00000      1897.00
      12089.1      10113.9     -55.3000      3.00000      1897.00
      10651.8      11487.8     -47.4000      3.00000      1897.00
      5394.05      2234.59      39.5000      3.00000      1898.00
      2960.18      3333.36      15.8000      3.00000      1898.00
      7636.24      3269.86      126.400      3.00000      1898.00
      12854.3      4465.60     -23.7000      3.00000      1898.00
      6668.77      5544.06      39.5000      3.00000      1898.00
      4808.45      6336.76     -55.3000      3.00000      1898.00
      12129.9      10094.9     -23.7000      3.00000      1898.00
      10689.1      11436.1     -31.6000      3.00000      1898.00
      11076.7      12992.4      7.90000      3.00000      1898.00
      3705.06      2132.34     -47.4000      3.00000      1899.00
      2971.33      3348.41      23.7000      3.00000      1899.00
      12849.3      11667.8      23.7000      3.00000      1899.00
      1399.96      5858.44     -63.2000      3.00000      1900.00
      2939.74      8216.49      165.900      3.00000      1900.00
      12717.2      11644.7      55.3000      3.00000      1900.00
      4543.35      2296.77     -118.500      3.00000      1901.00
      6571.53      5444.95     -110.600      3.00000      1901.00
      11379.4      13032.3     -110.600      3.00000      1901.00
      5122.99      1449.37     -23.7000      3.00000      1902.00
      5129.14      2370.88     -15.8000      3.00000      1902.00
      3727.81      3286.01      39.5000      3.00000      1902.00
      12611.2      6343.72     -126.400      3.00000      1902.00
      16327.5      10104.2      23.7000      3.00000      1902.00
      9264.88      14061.2      7.90000      3.00000      1902.00
      5187.46      1605.82      7.90000      3.00000      1903.00
      12205.5      3510.68     -47.4000      3.00000      1903.00
      12686.5      6407.03     -86.9000      3.00000      1903.00
      3526.67      10659.3     -7.90000      3.00000      1903.00
      10517.4      11253.4      23.7000      3.00000      1903.00
      4350.06      2367.00      102.700      3.00000      1904.00
      1889.54      2951.60      23.7000      3.00000      1904.00
      12129.8      3409.28     -31.6000      3.00000      1904.00
      13210.4      4819.78     -23.7000      3.00000      1904.00
      3502.82      10595.6      31.6000      3.00000      1904.00
      4394.16      2420.63     -102.700      3.00000      1905.00
      13243.3      4651.85     -47.4000      3.00000      1905.00
      3507.14      10616.1     -55.3000      3.00000      1905.00
      10320.1      11216.0      15.8000      3.00000      1905.00
      10533.7      12800.7      102.700      3.00000      1905.00
      13182.5      13933.5     -55.3000      3.00000      1905.00
      2197.24      3119.19      158.000      3.00000      1906.00
      614.934      5414.35      79.0000      3.00000      1906.00
      13836.7      7431.82     -102.700      3.00000      1906.00
      14547.3      8641.22      23.7000      3.00000      1906.00
      10532.3      11197.7     -150.100      3.00000      1906.00
      10504.6      12740.3      134.300      3.00000      1906.00
      5121.55      1982.29     -7.90000      3.00000      1907.00
      1765.19      2840.64     -47.4000      3.00000      1907.00
      12248.8      3348.26     -86.9000      3.00000      1907.00
      638.648      5495.07      110.600      3.00000      1907.00
      6592.09      5506.68     -63.2000      3.00000      1907.00
      3943.39      7027.40      79.0000      3.00000      1907.00
      3299.38      8270.27     -102.700      3.00000      1907.00
      863.302      5422.85     -71.1000      3.00000      1908.00
      4951.09      6482.56     -79.0000      3.00000      1908.00
      13779.1      7531.95      110.600      3.00000      1908.00
      14485.5      8872.59      15.8000      3.00000      1908.00
      13157.4      9775.47     0.000000      3.00000      1908.00
      3513.46      10731.6     -31.6000      3.00000      1908.00
      5550.80      2342.67      47.4000      3.00000      1909.00
      14742.0      8689.49     -55.3000      3.00000      1909.00
      11362.0      10183.4     0.000000      3.00000      1909.00
      3507.66      10700.4     0.000000      3.00000      1909.00
      10275.4      12842.8     -55.3000      3.00000      1909.00
      3930.27      2320.62     -31.6000      3.00000      1910.00
      2184.93      3100.50      39.5000      3.00000      1910.00
      12194.8      3341.38      31.6000      3.00000      1910.00
      3463.40      10698.7     -39.5000      3.00000      1910.00
      10465.2      14141.5      71.1000      3.00000      1910.00
      3917.45      2345.06     -79.0000      3.00000      1911.00
      12224.2      3456.84     -39.5000      3.00000      1911.00
      3604.73      7329.77      31.6000      3.00000      1911.00
      2941.38      3336.30      39.5000      3.00000      1912.00
      531.854      5620.32      395.000      3.00000      1912.00
      6674.12      5485.98     -94.8000      3.00000      1912.00
      12711.5      6569.42      237.000      3.00000      1912.00
      10154.9      12892.1      110.600      3.00000      1912.00
      2949.40      3323.37      47.4000      3.00000      1913.00
      7707.93      3285.56      7.90000      3.00000      1913.00
      5275.06      7523.10     0.000000      3.00000      1913.00
      11428.6      10486.9     -134.300      3.00000      1913.00
      10218.4      12173.3     -260.700      3.00000      1913.00
      14844.2      16363.4     -181.700      3.00000      1913.00
      5529.82      1920.85      308.100      3.00000      1914.00
      13398.5      5007.27     -71.1000      3.00000      1914.00
      6656.97      5459.82     -102.700      3.00000      1914.00
      11422.2      10320.1     -31.6000      3.00000      1914.00
      14732.3      16323.4     0.000000      3.00000      1914.00
      4208.39      2099.84      7.90000      3.00000      1915.00
      12139.6      3296.86     -39.5000      3.00000      1915.00
      13306.3      5025.00     -7.90000      3.00000      1915.00
      11244.4      13228.8     -110.600      3.00000      1915.00
      14664.1      16479.6     -7.90000      3.00000      1915.00
      12261.6      3341.10     -15.8000      3.00000      1916.00
      3676.65      3390.04     -31.6000      3.00000      1916.00
      13225.9      4974.46     -94.8000      3.00000      1916.00
      11471.0      10427.0      23.7000      3.00000      1916.00
      11677.1      15558.8     -86.9000      3.00000      1916.00
      14875.2      16349.4     -7.90000      3.00000      1916.00
      5429.59      2605.07     -23.7000      3.00000      1917.00
      3468.79      7507.27     -47.4000      3.00000      1917.00
      13959.8      7485.09      15.8000      3.00000      1917.00
      16028.2      9479.43     -55.3000      3.00000      1917.00
      4108.44      10152.6     -15.8000      3.00000      1917.00
      15657.9      11485.6      71.1000      3.00000      1917.00
      14276.5      11791.7     -39.5000      3.00000      1917.00
      5205.29      2355.94      71.1000      3.00000      1918.00
      3423.42      2552.00      86.9000      3.00000      1918.00
      14778.7      8752.18      7.90000      3.00000      1918.00
      5511.37      9330.32      110.600      3.00000      1918.00
      16158.3      9435.97     -55.3000      3.00000      1918.00
      11561.8      10309.4     0.000000      3.00000      1918.00
      10147.2      10957.3     -15.8000      3.00000      1918.00
      6574.45      14300.2     -102.700      3.00000      1918.00
      2169.92      3007.53      331.800      3.00000      1919.00
      5227.95      6881.90     -15.8000      3.00000      1919.00
      3481.40      7232.43     -71.1000      3.00000      1919.00
      11745.6      10298.2     -47.4000      3.00000      1919.00
      12819.4      13642.1     -632.000      3.00000      1919.00
      5879.46      2217.77      387.100      3.00000      1920.00
      2317.26      3026.60      86.9000      3.00000      1920.00
      1272.19      6827.23     -7.90000      3.00000      1920.00
      2971.30      8746.08     -79.0000      3.00000      1920.00
      13322.7      11152.1     -39.5000      3.00000      1920.00
      15160.7      11424.6     -94.8000      3.00000      1920.00
      9894.97      11768.7     -150.100      3.00000      1920.00
      3655.25      2401.74     -584.600      3.00000      1921.00
      2307.66      3055.11      31.6000      3.00000      1921.00
      12226.4      3328.16     0.000000      3.00000      1921.00
      15181.0      11224.4     -31.6000      3.00000      1921.00
      9746.23      11774.1      31.6000      3.00000      1921.00
      10605.7      13001.6      15.8000      3.00000      1921.00
      5150.71      2356.28     -39.5000      3.00000      1922.00
      12169.5      3364.07      7.90000      3.00000      1922.00
      5184.49      9829.37     -63.2000      3.00000      1922.00
      11672.4      10402.6     -71.1000      3.00000      1922.00
      15092.4      11286.4     -15.8000      3.00000      1922.00
      9728.88      12010.1      86.9000      3.00000      1922.00
      12183.4      3391.92     -55.3000      3.00000      1923.00
      4006.69      6657.39     -55.3000      3.00000      1923.00
      5149.38      9863.37      7.90000      3.00000      1923.00
      11404.0      10316.0     -47.4000      3.00000      1923.00
      15148.6      11681.4      213.300      3.00000      1923.00
      3246.05      8827.60     -31.6000      3.00000      1924.00
      11301.2      10069.5     -47.4000      3.00000      1924.00
      13259.5      11116.4     -39.5000      3.00000      1924.00
      15201.0      11786.9     -31.6000      3.00000      1924.00
      10213.0      12356.1     -363.400      3.00000      1924.00
      6691.93      13533.8     -39.5000      3.00000      1924.00
      4432.06      2352.31     -150.100      3.00000      1925.00
[truncated: 2,048,179 more chars]
