# Supplementary material for: Dynamic interactions between the RNA chaperone Hfq, small regulatory RNAs, and mRNAs in live bacterial cells
Source: eLife. 2021 Feb 22;10:e64207. doi: 10.7554/eLife.64207 (PMC7987339; doi:10.7554/eLife.64207)
Supplement: Source code 1. [file elife-64207-code1.zip › sptPALM_MSD_osd2/Test_data/Test_data_sptPALM_x_y_z_color_frame_2.txt]

      3868.48      6328.22     -63.2000      3.00000     0.000000
      8676.84      7457.27      63.2000      3.00000     0.000000
      8668.35      7413.01      55.3000      3.00000      2.00000
      3717.98      6236.11      23.7000      3.00000      3.00000
      8638.52      7426.82     -47.4000      3.00000      3.00000
      3561.11      6258.76      31.6000      3.00000      4.00000
      8641.42      7400.96     0.000000      3.00000      4.00000
      1551.42      7408.75     -15.8000      3.00000      5.00000
      8669.58      7376.01     -55.3000      3.00000      5.00000
      1494.22      7384.82     -31.6000      3.00000      6.00000
      8640.75      7410.71     -31.6000      3.00000      6.00000
      7450.67      9644.67     -323.900      3.00000      6.00000
      9130.99      5875.74     0.000000      3.00000      7.00000
      3608.37      6577.20     -71.1000      3.00000      7.00000
      8366.64      8921.29      23.7000      3.00000      7.00000
      7732.30      14643.6      126.400      3.00000      7.00000
      3362.78      6395.81     -23.7000      3.00000      8.00000
      2398.82      8273.17      23.7000      3.00000      8.00000
      6188.75      11464.2     -47.4000      3.00000      8.00000
      3589.16      6362.50      94.8000      3.00000      9.00000
      6108.99      11760.3      229.100      3.00000      9.00000
      3260.18      6183.88     -31.6000      3.00000      10.0000
      3413.58      6268.51     -63.2000      3.00000      11.0000
      2153.56      7901.88     -252.800      3.00000      11.0000
      9021.33      7424.83      94.8000      3.00000      12.0000
      2480.10      7715.15     0.000000      3.00000      13.0000
      2256.03      7609.58      15.8000      3.00000      15.0000
      7118.55      11367.6     -15.8000      3.00000      15.0000
      1892.80      3530.34      39.5000      3.00000      16.0000
      2319.69      7432.10     -94.8000      3.00000      16.0000
      7335.52      11215.4     -94.8000      3.00000      16.0000
      5660.57      12095.4      7.90000      3.00000      16.0000
      2610.18      7629.35      118.500      3.00000      17.0000
      6913.16      11391.2      134.300      3.00000      17.0000
      7007.94      11591.7     -31.6000      3.00000      20.0000
      3498.90      6245.46     0.000000      3.00000      22.0000
      6714.17      11676.7     -7.90000      3.00000      22.0000
      2432.19      5216.25      71.1000      3.00000      23.0000
      2504.66      7984.87      23.7000      3.00000      24.0000
      2540.26      5376.66     -47.4000      3.00000      25.0000
      2445.36      8000.06      150.100      3.00000      25.0000
      5334.91      12174.9      7.90000      3.00000      25.0000
      8491.65      7486.57      39.5000      3.00000      26.0000
      5231.52      12195.3     -39.5000      3.00000      28.0000
      5148.95      12006.5     -71.1000      3.00000      29.0000
      4746.61      12125.7     -15.8000      3.00000      30.0000
      1461.12      7328.16     -39.5000      3.00000      31.0000
      1877.94      8167.13     -15.8000      3.00000      32.0000
      4801.68      11652.1      86.9000      3.00000      34.0000
      9604.18      16469.3     -55.3000      3.00000      34.0000
      4874.24      11722.0      31.6000      3.00000      35.0000
      9393.13      16356.0     -63.2000      3.00000      35.0000
      3520.69      5695.70      23.7000      3.00000      36.0000
      1499.60      7426.16      39.5000      3.00000      36.0000
      4819.00      11635.7     -395.000      3.00000      36.0000
      3528.61      5640.26     -39.5000      3.00000      37.0000
      3744.50      5765.14     -31.6000      3.00000      38.0000
      5029.66      11879.2     -31.6000      3.00000      38.0000
      5111.65      11946.5     -31.6000      3.00000      39.0000
      3612.24      6047.44     -23.7000      3.00000      40.0000
      3588.02      5999.47      7.90000      3.00000      41.0000
      9637.76      16201.3     0.000000      3.00000      41.0000
      9912.41      16099.4     -268.600      3.00000      42.0000
      5247.21      11948.9     0.000000      3.00000      44.0000
      6454.25      8004.96     -86.9000      3.00000      45.0000
      5253.30      11872.9     -39.5000      3.00000      45.0000
      10158.7      16154.0     -63.2000      3.00000      46.0000
      10149.8      16182.5     0.000000      3.00000      47.0000
      3724.56      5976.92     -110.600      3.00000      48.0000
      9130.85      7211.17      23.7000      3.00000      48.0000
      6398.38      8256.52     -55.3000      3.00000      49.0000
      3672.73      6000.74     -47.4000      3.00000      50.0000
      1468.72      7416.13      23.7000      3.00000      51.0000
      10051.3      16035.8     -15.8000      3.00000      52.0000
      6041.07      8518.19     -118.500      3.00000      53.0000
      1390.92      7479.70     -7.90000      3.00000      54.0000
      10019.8      15953.3     -15.8000      3.00000      55.0000
      6187.98      9190.14      23.7000      3.00000      56.0000
      10079.6      16012.6      23.7000      3.00000      57.0000
      6144.43      13830.0     -126.400      3.00000      58.0000
      9997.25      15964.3     -7.90000      3.00000      59.0000
      449.919      9094.04      71.1000      3.00000      60.0000
      2181.28      7345.73     -31.6000      3.00000      61.0000
      6212.74      9521.78     -71.1000      3.00000      62.0000
      498.286      8913.48      110.600      3.00000      64.0000
      5878.51      8967.12     -55.3000      3.00000      64.0000
      5873.52      8833.30     0.000000      3.00000      65.0000
      532.000      9045.01      23.7000      3.00000      65.0000
      8419.30      14481.5     -47.4000      3.00000      66.0000
      5637.25      9005.87     -102.700      3.00000      67.0000
      8495.36      14220.5     -39.5000      3.00000      67.0000
      5736.93      9134.24      23.7000      3.00000      68.0000
      8561.42      14315.1      7.90000      3.00000      68.0000
      1207.30      2555.25      71.1000      3.00000      69.0000
      3556.11      6093.70     0.000000      3.00000      69.0000
      6282.77      7393.65     -142.200      3.00000      70.0000
      8886.29      14130.5     -7.90000      3.00000      70.0000
      10146.7      8652.97     -7.90000      3.00000      71.0000
      3218.03      5834.13     -63.2000      3.00000      72.0000
      6856.19      6711.95     -47.4000      3.00000      72.0000
      7295.65      12097.9     -63.2000      3.00000      72.0000
      2909.57      5906.25     0.000000      3.00000      73.0000
      6236.83      7412.63     -7.90000      3.00000      73.0000
      6558.53      11603.7     -71.1000      3.00000      73.0000
      8431.96      14054.7     -110.600      3.00000      73.0000
      6222.10      7454.18     -47.4000      3.00000      74.0000
      8447.18      14061.5     -31.6000      3.00000      74.0000
      3084.32      5806.04      15.8000      3.00000      75.0000
      6819.48      6880.88     -23.7000      3.00000      75.0000
      8425.80      14078.6     -15.8000      3.00000      75.0000
      3157.47      5545.04     -205.400      3.00000      76.0000
      6491.40      6606.51     -189.600      3.00000      76.0000
      6404.88      9255.16     -86.9000      3.00000      76.0000
      3213.99      5747.17      15.8000      3.00000      77.0000
      6312.62      6505.46      31.6000      3.00000      77.0000
      10391.4      16067.0      15.8000      3.00000      77.0000
      6373.96      6625.08     -23.7000      3.00000      78.0000
      6018.53      9311.97     -71.1000      3.00000      78.0000
      10620.8      16009.6      39.5000      3.00000      78.0000
      6758.00      11433.6     -23.7000      3.00000      79.0000
      3401.00      6049.51      31.6000      3.00000      80.0000
      3383.94      6205.98     -39.5000      3.00000      81.0000
      5680.14      9086.41     -23.7000      3.00000      81.0000
      2152.39      15268.9      63.2000      3.00000      81.0000
      1634.16      2010.85     -71.1000      3.00000      82.0000
      1621.45      7617.88     -94.8000      3.00000      84.0000
      11301.9      8214.64     -31.6000      3.00000      84.0000
      3804.71      6229.08      31.6000      3.00000      85.0000
      1867.43      7785.61     -23.7000      3.00000      85.0000
      6301.54      7784.64      331.800      3.00000      85.0000
      12559.4      10983.2     -31.6000      3.00000      85.0000
      3739.19      6259.54     -23.7000      3.00000      86.0000
      6494.27      7716.40     -7.90000      3.00000      86.0000
      11147.9      8349.74     -15.8000      3.00000      87.0000
      3829.76      6390.82     -55.3000      3.00000      88.0000
      6069.49      9193.77     -632.000      3.00000      88.0000
      3607.64      6344.07     -39.5000      3.00000      89.0000
      6316.50      7740.47      15.8000      3.00000      89.0000
      7447.74      6033.24     -102.700      3.00000      90.0000
      8676.40      14619.1     -23.7000      3.00000      90.0000
      7508.08      6188.22     -7.90000      3.00000      91.0000
      4013.33      6506.58     -86.9000      3.00000      91.0000
      6219.02      7309.72      102.700      3.00000      91.0000
      5608.31      9092.16     -102.700      3.00000      91.0000
      3549.01      1898.49     -7.90000      3.00000      92.0000
      7547.84      4657.06     -47.4000      3.00000      92.0000
      5739.43      9134.08      158.000      3.00000      92.0000
      7415.36      6284.40      39.5000      3.00000      93.0000
      5631.88      9119.04     -39.5000      3.00000      94.0000
      3335.87      2010.21      15.8000      3.00000      95.0000
      7709.29      3721.02     -15.8000      3.00000      96.0000
      3411.11      6383.18     -23.7000      3.00000      96.0000
      3130.38      1802.32     -7.90000      3.00000      97.0000
      5649.61      9098.15     0.000000      3.00000      97.0000
      3180.42      1709.82     -31.6000      3.00000      98.0000
      2099.70      7946.98      23.7000      3.00000      100.000
      5872.58      9072.66     -355.500      3.00000      100.000
      6296.76      6876.20     -276.500      3.00000      101.000
      5674.22      9079.44     -55.3000      3.00000      101.000
      3524.78      7117.48      23.7000      3.00000      103.000
      5723.37      11549.1     -31.6000      3.00000      103.000
      9382.39      16582.3     -63.2000      3.00000      103.000
      3504.17      7081.73      23.7000      3.00000      104.000
      15247.6      4792.60     -55.3000      3.00000      105.000
      3521.53      7103.99     -47.4000      3.00000      105.000
      2824.06      12145.6     -63.2000      3.00000      105.000
      15276.1      4804.93     -47.4000      3.00000      106.000
      3545.14      7127.37     -7.90000      3.00000      106.000
      5749.21      11492.6      158.000      3.00000      108.000
      3158.91      6207.89     -23.7000      3.00000      109.000
      3259.67      6069.50     -23.7000      3.00000      110.000
      5755.83      9029.52     -94.8000      3.00000      110.000
      6121.87      7330.98     -86.9000      3.00000      113.000
      6365.40      7230.03     -15.8000      3.00000      114.000
      6777.12      6510.48     -63.2000      3.00000      117.000
      3490.90      7214.35      15.8000      3.00000      117.000
      4225.65      1162.88      23.7000      3.00000      119.000
      6839.94      6315.29      94.8000      3.00000      119.000
      11490.4      9762.26     -55.3000      3.00000      120.000
      3616.03      10788.5     -23.7000      3.00000      120.000
      3525.50      7132.08     -7.90000      3.00000      121.000
      11383.2      9689.93     -39.5000      3.00000      121.000
      3986.57      6301.60     -505.600      3.00000      122.000
      6071.93      7617.38     -31.6000      3.00000      122.000
      11237.7      9808.90     -39.5000      3.00000      122.000
      3559.69      7200.54     -63.2000      3.00000      123.000
      6514.53      7180.05     -39.5000      3.00000      123.000
      11005.5      9858.09      15.8000      3.00000      123.000
      7297.58      15694.1      221.200      3.00000      124.000
      3609.59      10820.6      7.90000      3.00000      126.000
      3545.17      7223.63     -23.7000      3.00000      127.000
      11074.4      9493.65     -79.0000      3.00000      127.000
      3513.18      10874.2     -31.6000      3.00000      127.000
      3528.52      7219.53     -23.7000      3.00000      128.000
      11094.3      9472.74      15.8000      3.00000      128.000
      3513.08      10880.0     -102.700      3.00000      128.000
      3505.78      7214.39     -102.700      3.00000      129.000
      3627.85      10835.8     0.000000      3.00000      129.000
      7643.97      5052.73     0.000000      3.00000      130.000
      6093.55      7540.80     -63.2000      3.00000      130.000
      3742.32      10947.6     -31.6000      3.00000      130.000
      7604.80      5108.34     0.000000      3.00000      131.000
      3576.59      10853.6      31.6000      3.00000      131.000
      7526.36      15959.7     -63.2000      3.00000      132.000
      3559.50      7201.66     0.000000      3.00000      133.000
      7447.85      16002.5     -7.90000      3.00000      133.000
      3510.91      7236.82     -23.7000      3.00000      134.000
      11213.3      9680.44     -7.90000      3.00000      134.000
      3696.20      10807.3     -47.4000      3.00000      134.000
      3647.69      10776.5     -63.2000      3.00000      135.000
      9874.66      15942.5     -7.90000      3.00000      135.000
      3623.79      10802.8     -110.600      3.00000      136.000
      7591.47      15927.1     -47.4000      3.00000      136.000
      9975.22      15922.7      79.0000      3.00000      136.000
      7676.10      15840.0     -63.2000      3.00000      138.000
      6856.06      6961.15      23.7000      3.00000      139.000
      3584.36      10767.6      7.90000      3.00000      139.000
      9856.91      14437.0     -23.7000      3.00000      139.000
      6204.81      10046.7      632.000      3.00000      140.000
      1973.70      7967.24     -47.4000      3.00000      140.000
      9797.41      16300.7      7.90000      3.00000      140.000
      2151.60      7987.27     -23.7000      3.00000      141.000
      6410.01      6904.61      39.5000      3.00000      142.000
      2168.99      8009.31     -15.8000      3.00000      142.000
      9681.37      16545.8     -63.2000      3.00000      142.000
      3115.94      1576.51     -110.600      3.00000      143.000
      2349.31      8134.21     -23.7000      3.00000      143.000
      9654.63      16492.9     -39.5000      3.00000      143.000
      2314.40      8198.88     0.000000      3.00000      144.000
      9720.79      16383.7     -39.5000      3.00000      144.000
      6693.44      7103.80      7.90000      3.00000      145.000
      9691.76      16466.7      23.7000      3.00000      145.000
      996.904      7674.09      632.000      3.00000      146.000
      9616.67      16296.7     -71.1000      3.00000      146.000
      11272.3      9860.30     -23.7000      3.00000      149.000
      10956.3      9608.90     -31.6000      3.00000      150.000
      3607.08      10806.8     -47.4000      3.00000      150.000
      9314.61      16303.5     -86.9000      3.00000      150.000
      9115.56      16347.5      23.7000      3.00000      151.000
      9119.79      16433.6     -94.8000      3.00000      152.000
      11370.9      9152.20     -31.6000      3.00000      153.000
      3602.98      10676.8     -39.5000      3.00000      153.000
      11723.7      9225.99     -23.7000      3.00000      154.000
      6252.13      7546.62     -15.8000      3.00000      155.000
      11764.8      8940.43      23.7000      3.00000      155.000
      9169.34      16446.4     0.000000      3.00000      155.000
      9207.20      6387.91     -47.4000      3.00000      161.000
      6434.27      12466.5     0.000000      3.00000      162.000
      10289.1      10596.9      110.600      3.00000      164.000
      9316.66      6276.17      7.90000      3.00000      165.000
      8195.80      7708.42     -39.5000      3.00000      165.000
      9195.79      16601.6      39.5000      3.00000      165.000
      8178.51      7771.10     -39.5000      3.00000      166.000
      9303.58      16568.7     0.000000      3.00000      166.000
      15914.5      3606.01     -47.4000      3.00000      167.000
      9292.97      6227.44      7.90000      3.00000      167.000
      10777.1      10351.2     -15.8000      3.00000      167.000
      9264.79      16535.7     -55.3000      3.00000      167.000
      15893.5      3652.24      39.5000      3.00000      170.000
      15860.5      3690.63     -39.5000      3.00000      171.000
      11389.7      9703.24     -39.5000      3.00000      171.000
      10434.0      10576.4     -39.5000      3.00000      171.000
      16025.4      3784.80     -15.8000      3.00000      172.000
      9311.20      6091.77     -31.6000      3.00000      172.000
      7620.00      9023.53      15.8000      3.00000      172.000
      11474.9      9696.04      118.500      3.00000      172.000
      10507.4      10602.9     -7.90000      3.00000      172.000
      6289.76      12286.8     -7.90000      3.00000      172.000
      9524.60      16479.3     -47.4000      3.00000      172.000
      9364.55      5658.96      276.500      3.00000      173.000
      7625.90      8923.21     -55.3000      3.00000      173.000
      15875.1      3904.03     -79.0000      3.00000      174.000
      7622.24      8986.57     -31.6000      3.00000      174.000
      16037.9      3839.98     -39.5000      3.00000      175.000
      7613.98      8915.11     -7.90000      3.00000      176.000
      9971.07      10726.4     0.000000      3.00000      176.000
      9372.12      16373.9      71.1000      3.00000      176.000
      8256.93      7668.50     -31.6000      3.00000      177.000
      7617.87      9008.53      15.8000      3.00000      177.000
      9675.37      10653.7      23.7000      3.00000      177.000
      9335.93      16355.0     -79.0000      3.00000      177.000
      8216.79      7889.70     0.000000      3.00000      178.000
      1476.03      9017.26      7.90000      3.00000      178.000
      9788.34      10486.4     -55.3000      3.00000      178.000
      9336.14      16378.3     -63.2000      3.00000      178.000
      7644.86      8975.64     -15.8000      3.00000      179.000
      9852.71      10449.6     -513.500      3.00000      179.000
      9387.61      16432.8     -47.4000      3.00000      179.000
      15944.3      3857.48      39.5000      3.00000      180.000
      9441.89      5573.78      15.8000      3.00000      180.000
      9976.57      7982.68     -15.8000      3.00000      180.000
      7614.37      8953.15     -23.7000      3.00000      180.000
      11525.7      9488.40     -31.6000      3.00000      180.000
      4574.18      11045.8     -31.6000      3.00000      180.000
      9330.06      16491.0      102.700      3.00000      180.000
      9463.76      5562.06      23.7000      3.00000      181.000
      11466.1      9499.13     -197.500      3.00000      181.000
      9257.75      16544.2     -110.600      3.00000      181.000
      9403.32      5702.84      79.0000      3.00000      182.000
      9908.73      8006.02     -150.100      3.00000      182.000
      11224.7      9795.80      31.6000      3.00000      182.000
      9501.53      10622.9     -63.2000      3.00000      182.000
      9457.21      16482.3     -15.8000      3.00000      182.000
      5907.07      2515.61     -23.7000      3.00000      183.000
      9324.08      16521.3     -102.700      3.00000      183.000
      8117.19      7883.08      86.9000      3.00000      184.000
      9477.84      10845.5     -268.600      3.00000      184.000
      6248.68      14359.4     -86.9000      3.00000      184.000
      9339.42      5513.49      39.5000      3.00000      185.000
      9452.04      11046.5     0.000000      3.00000      185.000
      6062.56      13444.2     -39.5000      3.00000      186.000
      9425.48      10801.7     -47.4000      3.00000      187.000
      6070.88      13442.5     -15.8000      3.00000      187.000
      3953.06      14366.5     0.000000      3.00000      187.000
      8219.19      7733.77     -568.800      3.00000      188.000
      15860.7      3761.91     -31.6000      3.00000      191.000
      6193.52      12136.8      15.8000      3.00000      191.000
      10120.6      16029.5      86.9000      3.00000      191.000
      9218.77      16532.2      31.6000      3.00000      191.000
      3984.00      14418.0     -71.1000      3.00000      192.000
      9128.01      5721.27     -39.5000      3.00000      193.000
      8293.24      7726.74     -94.8000      3.00000      193.000
      3845.54      14507.9     -7.90000      3.00000      193.000
      3610.40      14569.1     -7.90000      3.00000      194.000
      9187.21      16436.1      7.90000      3.00000      194.000
      9051.07      5614.59      7.90000      3.00000      195.000
      9283.13      16493.4     -47.4000      3.00000      195.000
      8919.70      5437.23     -31.6000      3.00000      196.000
      10235.8      8182.70      15.8000      3.00000      196.000
      8965.96      5480.32      7.90000      3.00000      198.000
      8260.66      7795.09      23.7000      3.00000      198.000
      8287.42      7812.90      158.000      3.00000      199.000
      6864.54      13073.8     -165.900      3.00000      199.000
      3212.68      6872.66     -39.5000      3.00000      200.000
      10679.0      8128.24     -63.2000      3.00000      200.000
      7293.75      12019.0      31.6000      3.00000      200.000
      9353.58      16572.1     -23.7000      3.00000      200.000
      10829.9      8313.99     -39.5000      3.00000      201.000
      2062.84      15286.8     -23.7000      3.00000      201.000
      9401.24      16549.8     -31.6000      3.00000      201.000
      10858.6      8416.37      31.6000      3.00000      202.000
      14595.1      5024.34      55.3000      3.00000      203.000
      10916.4      8362.36     0.000000      3.00000      203.000
      3330.79      14223.7      7.90000      3.00000      203.000
      3363.98      14224.0     -55.3000      3.00000      204.000
      9503.54      16672.4     -86.9000      3.00000      204.000
      9603.92      16628.5     -7.90000      3.00000      205.000
      3200.68      6917.13     -55.3000      3.00000      206.000
      10864.8      8391.00     -15.8000      3.00000      206.000
      8593.86      10676.6     -118.500      3.00000      206.000
      3426.92      14418.3     0.000000      3.00000      206.000
      9686.99      16625.9     -79.0000      3.00000      206.000
      3235.43      6888.21     -31.6000      3.00000      207.000
      10851.4      8394.35      15.8000      3.00000      207.000
      3403.78      14409.0     -31.6000      3.00000      207.000
      9527.23      16480.6     -118.500      3.00000      207.000
      3310.35      14371.4     -150.100      3.00000      208.000
      12693.4      6982.24      23.7000      3.00000      210.000
      10906.8      8311.91      94.8000      3.00000      210.000
      6516.51      8806.40     0.000000      3.00000      210.000
      3442.22      14472.6     -7.90000      3.00000      210.000
      6516.64      8680.81     -7.90000      3.00000      211.000
      1490.64      8991.52     -39.5000      3.00000      211.000
      6721.50      10254.6     -23.7000      3.00000      211.000
      14786.5      5047.33     -339.700      3.00000      212.000
      1450.18      8966.57     -79.0000      3.00000      212.000
      10882.3      8268.32      23.7000      3.00000      213.000
      10809.6      8173.37     -110.600      3.00000      214.000
      10914.4      8173.70      7.90000      3.00000      215.000
      6883.69      1075.36     -23.7000      3.00000      216.000
      10888.9      8269.95     -7.90000      3.00000      216.000
      10857.4      8316.14      86.9000      3.00000      217.000
      8227.83      7875.05      55.3000      3.00000      218.000
      10844.3      8359.09     -15.8000      3.00000      218.000
      10815.3      8106.04     -102.700      3.00000      219.000
      1375.43      8874.44     -63.2000      3.00000      219.000
      8213.74      7820.16      39.5000      3.00000      220.000
      10781.9      8156.83     -7.90000      3.00000      220.000
      10801.8      8126.91     -23.7000      3.00000      221.000
      3142.50      6917.88     0.000000      3.00000      223.000
      8081.58      7353.23      323.900      3.00000      224.000
      10865.9      8088.83     -23.7000      3.00000      224.000
      1384.45      8859.68     -71.1000      3.00000      224.000
      8225.64      7908.88     -39.5000      3.00000      225.000
      10854.0      8181.26      31.6000      3.00000      225.000
      1393.50      8887.35     -31.6000      3.00000      225.000
      10786.9      8164.92      7.90000      3.00000      226.000
      1383.11      8928.48     -150.100      3.00000      226.000
      1436.97      8936.22     -7.90000      3.00000      227.000
      10758.3      8016.78      15.8000      3.00000      228.000
      8229.16      7803.67      31.6000      3.00000      229.000
      6214.45      7667.92     -31.6000      3.00000      230.000
      1386.60      8797.07     -86.9000      3.00000      230.000
      1342.60      8860.14     -47.4000      3.00000      231.000
      11267.3      8251.44     -79.0000      3.00000      232.000
      8260.54      7774.13     -110.600      3.00000      233.000
      1439.61      8869.65     -7.90000      3.00000      233.000
      10770.6      7811.14     -39.5000      3.00000      234.000
      1337.67      8807.94     -94.8000      3.00000      235.000
      1338.53      8874.96      47.4000      3.00000      237.000
      577.981      3635.03     -63.2000      3.00000      238.000
      6759.42      6802.00      31.6000      3.00000      239.000
      3237.27      6839.52     -31.6000      3.00000      241.000
      1243.85      8744.52     -23.7000      3.00000      241.000
      1130.74      3960.10     -39.5000      3.00000      243.000
      11212.3      8229.47     -7.90000      3.00000      243.000
      1417.40      8727.73     -15.8000      3.00000      243.000
      1219.15      4069.44     -23.7000      3.00000      244.000
      11213.9      8245.38     -71.1000      3.00000      244.000
      1349.51      8675.06      7.90000      3.00000      244.000
      11199.5      8229.19     -31.6000      3.00000      245.000
      4058.94      12620.6      86.9000      3.00000      245.000
      2102.94      16286.5     0.000000      3.00000      245.000
      7094.71      846.179     -150.100      3.00000      246.000
      11263.5      8247.31     -110.600      3.00000      246.000
      1357.84      8609.32      63.2000      3.00000      247.000
      1276.00      3876.75     -47.4000      3.00000      248.000
      8366.31      7724.15      86.9000      3.00000      248.000
      11229.7      8296.12     -63.2000      3.00000      248.000
      1439.71      8636.49     -55.3000      3.00000      248.000
      3245.94      6898.80     -86.9000      3.00000      249.000
      1278.68      8716.77      94.8000      3.00000      249.000
      10486.6      7857.03     -110.600      3.00000      250.000
      1289.55      8644.08      7.90000      3.00000      250.000
      8969.88      8146.30     -213.300      3.00000      251.000
      8535.77      9470.14      55.3000      3.00000      251.000
      1540.88      4612.34     -15.8000      3.00000      252.000
      11284.6      8268.59     -71.1000      3.00000      252.000
      1303.81      8740.84     -63.2000      3.00000      252.000
      8985.74      9635.95     -118.500      3.00000      252.000
      2235.99      16460.5     -79.0000      3.00000      252.000
      1672.84      4667.22      23.7000      3.00000      253.000
      1316.60      8779.49     -23.7000      3.00000      253.000
      9479.14      10643.0     -31.6000      3.00000      253.000
      1788.20      4430.36     -15.8000      3.00000      254.000
      2612.37      6172.03     -55.3000      3.00000      254.000
      11524.8      8737.36     -173.800      3.00000      254.000
      1418.00      8742.50      39.5000      3.00000      254.000
      7492.60      15075.7     -23.7000      3.00000      254.000
      1731.99      4405.69     -126.400      3.00000      255.000
      1414.72      8679.32     -47.4000      3.00000      255.000
      11660.0      9037.22     -71.1000      3.00000      255.000
      2220.55      16535.0     -39.5000      3.00000      255.000
      1456.97      8711.09      39.5000      3.00000      256.000
      11533.8      9435.00     -7.90000      3.00000      256.000
      6418.28      14294.6     -39.5000      3.00000      256.000
      7297.42      15185.7      110.600      3.00000      256.000
      2198.87      16529.0     -15.8000      3.00000      256.000
      11799.5      9639.96     0.000000      3.00000      257.000
      9851.16      10513.6     -15.8000      3.00000      257.000
      1507.20      8770.97     -39.5000      3.00000      258.000
      11932.4      9466.51     -47.4000      3.00000      258.000
      1541.84      8728.85      47.4000      3.00000      259.000
      12114.0      9348.38     -71.1000      3.00000      259.000
      11245.0      8174.95      47.4000      3.00000      260.000
      1582.11      8646.64     -39.5000      3.00000      260.000
      2511.93      6173.00     -7.90000      3.00000      261.000
      11194.4      8277.54     -23.7000      3.00000      261.000
      1583.36      8725.63     -7.90000      3.00000      261.000
      9532.08      10814.1     -102.700      3.00000      261.000
      6320.64      14119.3      15.8000      3.00000      261.000
      11913.0      9161.93      71.1000      3.00000      262.000
      6415.04      13943.4     -86.9000      3.00000      262.000
      2231.55      16659.7     -7.90000      3.00000      262.000
      5941.98      11509.2     -31.6000      3.00000      263.000
      11991.4      9243.39      31.6000      3.00000      264.000
      11964.4      9277.23     -15.8000      3.00000      265.000
      9377.81      11196.4     -47.4000      3.00000      266.000
      10607.9      7945.82     -55.3000      3.00000      267.000
      1540.57      8684.05     -15.8000      3.00000      267.000
      9275.58      11299.5      197.500      3.00000      267.000
      11762.6      9620.43      23.7000      3.00000      268.000
      9658.24      11347.6     -126.400      3.00000      268.000
      1553.22      8668.08      7.90000      3.00000      270.000
      1176.78      4509.01     -31.6000      3.00000      271.000
      10544.4      7949.21     -181.700      3.00000      271.000
      2215.97      16560.6     -134.300      3.00000      271.000
      9212.52      16360.6     -126.400      3.00000      271.000
      2647.32      5214.70     -23.7000      3.00000      272.000
      9123.91      16299.6      23.7000      3.00000      272.000
      16460.6      4070.45     -23.7000      3.00000      273.000
      2671.97      5400.82      31.6000      3.00000      273.000
      3237.80      6898.96      39.5000      3.00000      273.000
      4535.55      12981.1     0.000000      3.00000      273.000
      2265.94      16494.8     -7.90000      3.00000      273.000
      10847.0      7924.34     -15.8000      3.00000      274.000
      4182.20      13653.1     -31.6000      3.00000      274.000
      2288.11      16520.6     0.000000      3.00000      274.000
      1669.99      3873.12      39.5000      3.00000      275.000
      1546.91      6787.47      63.2000      3.00000      275.000
      4061.37      13719.3      15.8000      3.00000      275.000
      9408.96      10515.2      15.8000      3.00000      276.000
      1686.94      4031.97      94.8000      3.00000      277.000
      16640.2      3930.65     -71.1000      3.00000      277.000
      2278.18      16501.4     0.000000      3.00000      277.000
      4490.31      12927.3     0.000000      3.00000      278.000
      11241.6      9649.37     -7.90000      3.00000      279.000
      4419.16      12723.6      158.000      3.00000      279.000
      16523.6      4146.56     -15.8000      3.00000      280.000
      2441.04      4885.40     -23.7000      3.00000      280.000
      15417.9      4964.39      237.000      3.00000      281.000
      3949.84      12807.0     -118.500      3.00000      282.000
      4125.27      13959.0      323.900      3.00000      282.000
      3117.10      6838.09     -110.600      3.00000      283.000
      4401.08      11631.0     -63.2000      3.00000      283.000
      3543.39      12421.5     -63.2000      3.00000      283.000
      3888.69      13409.5      31.6000      3.00000      283.000
      3305.46      12225.8     -86.9000      3.00000      284.000
      5972.27      2581.26     -39.5000      3.00000      285.000
      10317.3      10498.4      15.8000      3.00000      285.000
      4324.10      13951.5      31.6000      3.00000      285.000
      10822.1      7836.39      55.3000      3.00000      286.000
      1608.18      8661.89     -7.90000      3.00000      286.000
      3665.73      12237.6     -134.300      3.00000      286.000
      4251.89      13668.4      23.7000      3.00000      286.000
      10443.8      16406.6     -63.2000      3.00000      286.000
      15494.7      4982.37      7.90000      3.00000      287.000
      4183.88      13785.2     0.000000      3.00000      287.000
      1312.30      13931.7      39.5000      3.00000      287.000
      15513.8      4938.15     -55.3000      3.00000      288.000
      1780.25      4298.65      63.2000      3.00000      289.000
      3120.65      6907.23     -39.5000      3.00000      289.000
      10416.9      10164.3     0.000000      3.00000      289.000
      3588.39      12220.1     -23.7000      3.00000      289.000
      6279.74      2105.85      55.3000      3.00000      290.000
      3165.04      6851.06      15.8000      3.00000      290.000
      3184.13      6851.65     -39.5000      3.00000      291.000
      10902.0      7854.47     -47.4000      3.00000      291.000
      11171.0      7862.04      47.4000      3.00000      292.000
      10887.3      7785.89      71.1000      3.00000      293.000
      1480.18      8662.92     -7.90000      3.00000      293.000
      569.998      7766.44      102.700      3.00000      295.000
      10989.6      7859.30     -71.1000      3.00000      295.000
      15680.9      4775.71     -118.500      3.00000      296.000
      533.313      7859.59     -15.8000      3.00000      296.000
      7581.77      5478.01     -47.4000      3.00000      297.000
      1772.38      8188.68     -23.7000      3.00000      297.000
      520.189      7820.87     -23.7000      3.00000      298.000
      1540.60      8763.00      173.800      3.00000      298.000
      13052.4      10929.2      86.9000      3.00000      298.000
      15379.0      4683.67     -55.3000      3.00000      299.000
      555.887      7903.19     -55.3000      3.00000      299.000
      4249.36      14203.1      71.1000      3.00000      299.000
      678.742      8015.02     0.000000      3.00000      300.000
      692.882      8006.77     -23.7000      3.00000      301.000
      10830.2      7791.46     -560.900      3.00000      302.000
      625.606      8034.63     -55.3000      3.00000      302.000
      2907.51      7558.39     0.000000      3.00000      303.000
      10964.4      7839.27      55.3000      3.00000      303.000
      678.059      8077.13     -63.2000      3.00000      303.000
      4331.51      14176.5     -15.8000      3.00000      303.000
      695.109      8067.03     -39.5000      3.00000      304.000
      4075.08      12810.6      71.1000      3.00000      304.000
      4253.41      14121.9     -110.600      3.00000      304.000
      10781.4      10615.9      632.000      3.00000      305.000
      10594.1      8221.57     -7.90000      3.00000      306.000
      6632.17      3109.19     -94.8000      3.00000      307.000
      10220.4      8206.50     -39.5000      3.00000      307.000
      7619.45      8936.69      39.5000      3.00000      307.000
      2636.52      13054.7      55.3000      3.00000      307.000
      7606.79      8940.76     -31.6000      3.00000      308.000
      10045.0      8191.66     0.000000      3.00000      309.000
      7620.99      8963.60     -39.5000      3.00000      309.000
      7238.76      12243.3     -39.5000      3.00000      309.000
      7491.77      12032.2     -55.3000      3.00000      310.000
      4152.92      12689.9      86.9000      3.00000      310.000
      7802.74      599.111     -197.500      3.00000      311.000
      564.358      7956.35     -110.600      3.00000      311.000
      4107.14      13011.5      126.400      3.00000      311.000
      902.708      9023.97      39.5000      3.00000      312.000
      4236.41      13022.0      7.90000      3.00000      312.000
      6524.06      8145.70      86.9000      3.00000      313.000
      947.419      8995.15     -71.1000      3.00000      313.000
      4329.29      13020.3     -47.4000      3.00000      313.000
      1508.54      8637.24     -63.2000      3.00000      314.000
      4285.95      13156.5     0.000000      3.00000      314.000
      889.923      9034.98     -134.300      3.00000      315.000
      2852.28      3029.10      71.1000      3.00000      316.000
      915.374      9003.46      23.7000      3.00000      316.000
      4285.44      13029.9     -94.8000      3.00000      317.000
      2784.42      13921.6     -118.500      3.00000      317.000
      9220.41      686.515      189.600      3.00000      318.000
      9181.07      765.294     -94.8000      3.00000      319.000
      12998.0      6364.64     -47.4000      3.00000      320.000
      6265.23      7634.87     -15.8000      3.00000      320.000
      2505.78      2751.24     -7.90000      3.00000      322.000
      928.052      9026.07     -39.5000      3.00000      322.000
      10736.6      7952.15      110.600      3.00000      323.000
      951.519      8980.06      31.6000      3.00000      323.000
      6573.95      14798.7      102.700      3.00000      324.000
      947.745      8959.61     -55.3000      3.00000      325.000
      6710.40      14643.8     -118.500      3.00000      325.000
      891.708      8956.54     -31.6000      3.00000      326.000
      955.841      8889.75     -23.7000      3.00000      327.000
      923.629      8980.62     -86.9000      3.00000      329.000
      8972.75      1008.58     -31.6000      3.00000      330.000
      2727.21      2254.40     -39.5000      3.00000      330.000
      11465.1      7401.28     -47.4000      3.00000      330.000
      7145.37      14434.0     -39.5000      3.00000      330.000
      7052.10      14402.5     -15.8000      3.00000      331.000
      7183.18      14349.8     -7.90000      3.00000      332.000
      562.737      7845.20     -63.2000      3.00000      333.000
      7117.73      14495.2     -15.8000      3.00000      333.000
      2577.33      2550.40     -39.5000      3.00000      335.000
      6910.16      14388.7     0.000000      3.00000      335.000
      2680.81      2558.69     -86.9000      3.00000      336.000
      13101.3      10557.2      23.7000      3.00000      336.000
      6933.59      14480.3     -7.90000      3.00000      336.000
      2604.49      2248.09     -23.7000      3.00000      337.000
      6895.19      14672.5     -7.90000      3.00000      337.000
      2700.30      2245.97     -252.800      3.00000      338.000
      7653.09      8926.01     -7.90000      3.00000      341.000
      9561.81      10484.1     0.000000      3.00000      341.000
      654.604      7887.23      55.3000      3.00000      342.000
      9629.66      10431.4     0.000000      3.00000      342.000
      688.778      7920.59     -7.90000      3.00000      344.000
      9680.56      10534.0     -23.7000      3.00000      344.000
      1418.13      14833.7     -79.0000      3.00000      344.000
      7528.50      8987.44     0.000000      3.00000      345.000
      8573.79      11341.9     -23.7000      3.00000      346.000
      1021.48      14643.1     -31.6000      3.00000      346.000
      4166.74      14996.6     -110.600      3.00000      346.000
      9652.10      10404.9     -23.7000      3.00000      347.000
      9652.06      10404.8     -23.7000      3.00000      347.000
      1555.15      14463.5     -47.4000      3.00000      347.000
      9707.85      10387.8      23.7000      3.00000      348.000
      1475.65      14168.0     -189.600      3.00000      349.000
      1963.71      14573.7     0.000000      3.00000      350.000
      1960.18      7614.29      23.7000      3.00000      351.000
      661.738      7838.03     -86.9000      3.00000      351.000
      7613.90      8897.61     -134.300      3.00000      351.000
      2083.51      14258.7     -47.4000      3.00000      351.000
      647.365      7865.09     -7.90000      3.00000      352.000
      3790.97      12590.6     -118.500      3.00000      352.000
      5757.78      13132.8     -47.4000      3.00000      352.000
      1858.72      14593.1     -47.4000      3.00000      352.000
      6733.46      1357.67      31.6000      3.00000      353.000
      6762.42      14846.2      158.000      3.00000      353.000
      7447.63      2183.26      86.9000      3.00000      355.000
      1477.85      14575.1     -15.8000      3.00000      355.000
      9867.70      10528.6     -55.3000      3.00000      356.000
      15993.3      4045.89     -110.600      3.00000      357.000
      6262.06      7493.72      71.1000      3.00000      357.000
      7496.07      8918.05     -86.9000      3.00000      358.000
      3805.17      12442.8      86.9000      3.00000      358.000
      1411.29      14559.7      47.4000      3.00000      358.000
      1431.31      14634.2      23.7000      3.00000      359.000
      7513.04      8873.88     -39.5000      3.00000      360.000
      1361.70      14620.5     -31.6000      3.00000      360.000
      7397.27      1393.56     -47.4000      3.00000      361.000
      16489.5      3941.20     -31.6000      3.00000      361.000
      1550.40      6705.86     -31.6000      3.00000      361.000
      7547.68      8946.75      23.7000      3.00000      361.000
      5717.40      13061.3     -55.3000      3.00000      361.000
      7482.87      1267.62     -23.7000      3.00000      362.000
      16630.8      3964.11     -55.3000      3.00000      362.000
      5700.99      13012.9      7.90000      3.00000      362.000
      4092.00      15298.7     -15.8000      3.00000      362.000
      9182.64      7049.06     -39.5000      3.00000      363.000
      1625.44      7176.08     -221.200      3.00000      363.000
      1482.08      8474.52      79.0000      3.00000      363.000
      9388.20      11424.7      7.90000      3.00000      363.000
      5700.91      12985.5     -15.8000      3.00000      363.000
      656.339      7988.06     -15.8000      3.00000      364.000
      9753.74      10897.7     -39.5000      3.00000      364.000
      6773.34      1212.88      47.4000      3.00000      365.000
      1479.34      8449.68      15.8000      3.00000      365.000
      9614.62      10969.4      15.8000      3.00000      365.000
      6732.32      1290.13     -71.1000      3.00000      366.000
      16664.1      3902.67     -31.6000      3.00000      366.000
      1090.20      14705.3     0.000000      3.00000      366.000
      6751.64      1226.34     -63.2000      3.00000      367.000
      9508.65      10964.2     -23.7000      3.00000      367.000
      1034.05      15040.0     -110.600      3.00000      367.000
      9368.57      11160.4     -31.6000      3.00000      368.000
      16455.2      3841.23      7.90000      3.00000      369.000
      9223.50      11230.1     -31.6000      3.00000      369.000
      1033.92      15232.1     -55.3000      3.00000      369.000
      7390.65      1413.11      55.3000      3.00000      370.000
      16502.4      3894.69      7.90000      3.00000      370.000
      1379.76      8353.67     -15.8000      3.00000      370.000
      9231.75      11252.4     -86.9000      3.00000      370.000
      3243.43      12933.7     -47.4000      3.00000      370.000
      6965.40      1215.88     -529.300      3.00000      371.000
      9212.21      11239.6     -23.7000      3.00000      371.000
      1546.90      12260.8     0.000000      3.00000      371.000
      3234.16      12915.8     -39.5000      3.00000      371.000
      1029.05      15391.6      15.8000      3.00000      371.000
      6802.64      1242.79     -165.900      3.00000      372.000
      10216.4      10600.1     -71.1000      3.00000      372.000
      802.752      15146.1     -39.5000      3.00000      372.000
      10039.7      10506.0     -15.8000      3.00000      373.000
      990.248      15108.2     -23.7000      3.00000      373.000
      7359.00      1453.93     -158.000      3.00000      374.000
      9218.06      11124.0      86.9000      3.00000      374.000
      958.219      15082.4     -15.8000      3.00000      374.000
      7238.22      1533.49     -15.8000      3.00000      375.000
      5552.72      1650.87      63.2000      3.00000      375.000
      2864.31      1793.10      331.800      3.00000      375.000
      9223.55      11072.1     0.000000      3.00000      375.000
      9283.56      10768.7     -79.0000      3.00000      376.000
      6733.79      1277.33     -39.5000      3.00000      377.000
      9454.97      11021.5     -63.2000      3.00000      377.000
      5765.00      12822.4      39.5000      3.00000      377.000
      7459.86      1459.63     -7.90000      3.00000      378.000
      2695.48      7582.27      39.5000      3.00000      378.000
      9338.36      11134.6      31.6000      3.00000      378.000
      1102.69      14989.5     -7.90000      3.00000      378.000
      6625.08      1272.57      55.3000      3.00000      379.000
      16508.2      4190.16     -7.90000      3.00000      379.000
      11974.9      6867.25     -55.3000      3.00000      379.000
      9352.59      11175.9      31.6000      3.00000      379.000
      3174.49      13064.8     -142.200      3.00000      379.000
      16452.3      4163.90     -7.90000      3.00000      380.000
      1832.33      8260.03     -7.90000      3.00000      380.000
      4221.43      13166.3     -197.500      3.00000      380.000
      5422.72      1768.32     -260.700      3.00000      381.000
      16410.2      4032.83     -63.2000      3.00000      381.000
      831.656      4326.90      94.8000      3.00000      381.000
      9217.81      10706.6     -15.8000      3.00000      381.000
      3246.00      12536.4     -39.5000      3.00000      381.000
      16249.6      4208.10     -23.7000      3.00000      382.000
      3389.10      12594.6     -15.8000      3.00000      382.000
      6771.06      1239.79      102.700      3.00000      383.000
      8983.22      11207.3     -39.5000      3.00000      383.000
      4615.35      13282.3     -79.0000      3.00000      383.000
      1815.90      16614.1     -47.4000      3.00000      383.000
      9719.85      10660.2      7.90000      3.00000      384.000
      8914.43      11377.9     -7.90000      3.00000      384.000
      4414.38      12208.9      23.7000      3.00000      387.000
      3521.05      13034.1     -118.500      3.00000      388.000
      6781.01      1373.75     -86.9000      3.00000      389.000
      5581.39      1818.14     -15.8000      3.00000      389.000
      6310.02      7555.09     -15.8000      3.00000      389.000
      8974.36      11306.8     -63.2000      3.00000      389.000
      3473.43      12994.2     -47.4000      3.00000      389.000
      1345.53      3516.07     -23.7000      3.00000      390.000
      7544.69      6173.34     -7.90000      3.00000      390.000
      8901.84      11359.0     -63.2000      3.00000      390.000
      15163.6      12081.2     -23.7000      3.00000      390.000
      6987.54      1480.89     -39.5000      3.00000      391.000
      5655.13      1791.32      31.6000      3.00000      391.000
      1381.18      3585.21     -15.8000      3.00000      391.000
      1446.72      3563.88     -23.7000      3.00000      392.000
      6726.76      1290.56     -39.5000      3.00000      393.000
      2121.29      7523.71     -39.5000      3.00000      393.000
      8954.95      11488.2     -260.700      3.00000      393.000
      5694.74      1737.25     -31.6000      3.00000      394.000
      7021.24      1874.74     -31.6000      3.00000      394.000
      7617.81      6184.21     -47.4000      3.00000      394.000
      1335.78      8792.71      47.4000      3.00000      394.000
      3507.65      13081.0      39.5000      3.00000      394.000
      6919.22      2035.40      31.6000      3.00000      395.000
      1325.92      3469.03     -55.3000      3.00000      395.000
      7645.28      6174.08     -71.1000      3.00000      395.000
      2139.52      6396.96      15.8000      3.00000      395.000
      1195.93      8787.00     -71.1000      3.00000      395.000
      6988.97      2118.55     -31.6000      3.00000      396.000
      3581.02      6915.91     -63.2000      3.00000      396.000
      5670.97      1771.58     -94.8000      3.00000      397.000
      6815.29      1892.37     -31.6000      3.00000      397.000
      1348.39      3587.83     -79.0000      3.00000      397.000
      14100.2      6213.53     -7.90000      3.00000      397.000
      8869.41      11517.8     -7.90000      3.00000      397.000
      5586.99      1825.68      7.90000      3.00000      398.000
      7593.22      6115.73     -71.1000      3.00000      398.000
      8801.57      11491.6     -39.5000      3.00000      398.000
      5614.12      1848.59     -7.90000      3.00000      399.000
      5662.79      1816.44     -55.3000      3.00000      400.000
      2345.10      8244.90      126.400      3.00000      400.000
      2684.36      13854.6     -23.7000      3.00000      400.000
      6446.68      7574.05     -150.100      3.00000      401.000
      3372.12      12720.8      47.4000      3.00000      402.000
      3128.50      12814.9     -39.5000      3.00000      403.000
      5984.14      12967.1     -39.5000      3.00000      403.000
      7059.28      1998.07      134.300      3.00000      404.000
      2845.08      10270.5      15.8000      3.00000      404.000
      4974.38      2595.86     -7.90000      3.00000      405.000
      7472.34      6063.74     -55.3000      3.00000      406.000
      987.424      8352.03     -7.90000      3.00000      407.000
      6717.48      14863.1      23.7000      3.00000      408.000
      5642.86      1819.02     -15.8000      3.00000      409.000
      3811.41      12436.8     -39.5000      3.00000      409.000
      5658.79      1769.62     -23.7000      3.00000      410.000
      1268.88      3446.19     -94.8000      3.00000      410.000
      7585.63      6117.40     -71.1000      3.00000      410.000
      1968.07      7006.75     -7.90000      3.00000      410.000
      11584.7      9465.17      71.1000      3.00000      411.000
      12083.4      10759.5      110.600      3.00000      411.000
      3735.05      1473.65     -55.3000      3.00000      412.000
      12015.2      10874.4     -142.200      3.00000      412.000
      1236.03      9056.69      15.8000      3.00000      413.000
      12121.6      10848.2     -7.90000      3.00000      413.000
      12149.0      10636.6     -39.5000      3.00000      417.000
      11874.9      10500.3     -134.300      3.00000      418.000
      11850.7      10534.3     0.000000      3.00000      419.000
      10796.3      7583.61     -94.8000      3.00000      420.000
      1000.92      9018.07     -7.90000      3.00000      420.000
      5929.62      13473.8     -7.90000      3.00000      421.000
      7241.23      1677.99     -71.1000      3.00000      422.000
      1216.59      8779.53     -7.90000      3.00000      422.000
      11877.5      10507.6     -7.90000      3.00000      422.000
      5947.06      13441.4     -15.8000      3.00000      422.000
      7206.42      1674.59     -79.0000      3.00000      423.000
      11924.1      10468.3      23.7000      3.00000      423.000
      5986.42      13517.3     -55.3000      3.00000      423.000
      7169.20      1671.71     -15.8000      3.00000      424.000
      4571.64      12869.9      15.8000      3.00000      424.000
      5849.30      13570.1     -23.7000      3.00000      424.000
      7160.99      1647.76     -23.7000      3.00000      425.000
      11847.5      10500.1     -31.6000      3.00000      425.000
      4579.52      12862.4     -63.2000      3.00000      425.000
      9493.64      16611.6      23.7000      3.00000      425.000
      904.219      9064.27     -31.6000      3.00000      426.000
      4745.25      12885.7     -55.3000      3.00000      426.000
      11938.8      10450.1     -47.4000      3.00000      427.000
      2481.03      13652.2     -7.90000      3.00000      427.000
      1230.19      8847.28     -15.8000      3.00000      428.000
      3472.59      2272.73     -189.600      3.00000      429.000
      1305.86      8977.10     -7.90000      3.00000      429.000
      11939.1      10516.9     -39.5000      3.00000      429.000
      5899.99      13330.2     -31.6000      3.00000      429.000
      7023.81      1547.07      71.1000      3.00000      430.000
      7359.59      6132.68     -47.4000      3.00000      430.000
      11882.5      10412.0      7.90000      3.00000      430.000
      6090.18      13367.3     -71.1000      3.00000      430.000
      2537.01      13653.7     -7.90000      3.00000      430.000
      7134.10      1664.67     -39.5000      3.00000      431.000
      7368.38      4100.79      39.5000      3.00000      431.000
      1303.98      8904.57     -63.2000      3.00000      431.000
      4553.36      10365.2      363.400      3.00000      431.000
      11924.6      10518.9     -15.8000      3.00000      431.000
      7185.74      1693.39      15.8000      3.00000      432.000
      3171.41      7298.43      39.5000      3.00000      432.000
      11915.9      10446.5     -110.600      3.00000      432.000
      2862.70      7852.08     -15.8000      3.00000      433.000
      1316.54      9078.05      7.90000      3.00000      433.000
      11936.4      10584.0     -47.4000      3.00000      433.000
      9690.34      11888.8     -110.600      3.00000      433.000
      2756.97      7963.79     -94.8000      3.00000      434.000
      1188.11      8766.54     -197.500      3.00000      434.000
      11916.2      10528.3      23.7000      3.00000      434.000
      9315.41      16375.8     -23.7000      3.00000      434.000
      2698.73      8006.43     -86.9000      3.00000      435.000
      951.351      8754.29     -15.8000      3.00000      435.000
      2665.42      8077.55     -55.3000      3.00000      436.000
      11885.5      10602.1     -79.0000      3.00000      436.000
      7564.82      12159.7     -142.200      3.00000      436.000
      2700.69      7817.00     -39.5000      3.00000      437.000
      11917.2      10515.3     -7.90000      3.00000      437.000
      2648.66      8146.56     -23.7000      3.00000      439.000
      888.879      8790.83     -237.000      3.00000      439.000
      7016.49      3939.94      39.5000      3.00000      440.000
      12014.8      10518.4     -165.900      3.00000      440.000
      6141.53      13635.4      55.3000      3.00000      442.000
      10646.6      8507.78     -7.90000      3.00000      443.000
      3716.78      931.740     -189.600      3.00000      445.000
      6322.85      7712.51     -39.5000      3.00000      445.000
      3681.87      874.542     -197.500      3.00000      446.000
      8387.97      7705.45     -118.500      3.00000      446.000
      11970.1      10576.6      86.9000      3.00000      446.000
      6093.23      13260.3      134.300      3.00000      446.000
      11921.5      10559.4     -31.6000      3.00000      447.000
      7113.74      1636.20     -71.1000      3.00000      449.000
      1904.18      7747.90      7.90000      3.00000      449.000
      7023.80      719.410      39.5000      3.00000      450.000
      2538.78      6318.31     -71.1000      3.00000      450.000
      4466.48      12853.4      229.100      3.00000      450.000
      11915.1      10529.0     -23.7000      3.00000      451.000
      11980.4      10603.9      47.4000      3.00000      452.000
      2361.65      15903.4     -63.2000      3.00000      452.000
      11984.2      10615.4      23.7000      3.00000      453.000
      2343.90      15931.2      39.5000      3.00000      454.000
      3622.83      928.475      63.2000      3.00000      455.000
      11980.2      10618.1     -86.9000      3.00000      455.000
      4395.70      11977.1      94.8000      3.00000      455.000
      4726.92      13083.3     -268.600      3.00000      457.000
      3637.87      990.322     -142.200      3.00000      458.000
      2207.50      3293.04     -102.700      3.00000      459.000
      11932.2      10561.0     -118.500      3.00000      459.000
      10704.9      15303.1     0.000000      3.00000      459.000
      10724.1      8210.52      79.0000      3.00000      460.000
      5638.23      1638.64     -63.2000      3.00000      461.000
      3777.43      3494.52      47.4000      3.00000      461.000
      7618.00      4135.88     -7.90000      3.00000      461.000
      2461.09      6394.50     -7.90000      3.00000      461.000
      2242.20      15805.5     -31.6000      3.00000      461.000
      10394.4      15754.2      23.7000      3.00000      461.000
      5587.37      1741.10     -86.9000      3.00000      462.000
      2231.76      15830.5     -23.7000      3.00000      462.000
      5597.82      1707.14     -39.5000      3.00000      463.000
      7148.85      1755.96     -55.3000      3.00000      463.000
      7644.28      4128.96      7.90000      3.00000      463.000
      14505.0      4323.43     -632.000      3.00000      463.000
      1948.26      8058.55      15.8000      3.00000      463.000
      7576.98      4089.87     -15.8000      3.00000      464.000
      2008.44      8022.52      63.2000      3.00000      464.000
      4086.37      14798.7     -181.700      3.00000      464.000
      1976.61      7940.28     -23.7000      3.00000      465.000
      12201.5      10357.4     -15.8000      3.00000      465.000
      2687.66      6139.47     -134.300      3.00000      467.000
      9415.72      11373.8     -31.6000      3.00000      469.000
      7615.25      4076.92     -39.5000      3.00000      471.000
      7598.99      4107.96     -55.3000      3.00000      472.000
      2414.68      16071.0      126.400      3.00000      472.000
      7626.92      4119.51     -39.5000      3.00000      473.000
      6385.81      7704.82     -71.1000      3.00000      473.000
      2594.74      16332.1      7.90000      3.00000      473.000
      3727.84      3401.22      7.90000      3.00000      474.000
      7643.35      4104.83     -55.3000      3.00000      474.000
      10965.9      7720.98     -55.3000      3.00000      474.000
      2648.60      16241.6     -15.8000      3.00000      474.000
      16234.1      3429.81      79.0000      3.00000      475.000
      7654.03      4147.23     -31.6000      3.00000      475.000
      6664.56      15326.9      63.2000      3.00000      475.000
      10768.2      15715.9      126.400      3.00000      475.000
      2590.23      16386.0      15.8000      3.00000      475.000
      16219.1      3429.57      31.6000      3.00000      476.000
      7693.25      4131.53     -71.1000      3.00000      476.000
      7589.19      4182.31     -63.2000      3.00000      477.000
      7667.99      4158.11      31.6000      3.00000      480.000
      4277.62      11864.2     -7.90000      3.00000      480.000
      6262.64      14833.8      55.3000      3.00000      480.000
      7635.43      4113.06     -7.90000      3.00000      481.000
      7190.17      1715.62      15.8000      3.00000      482.000
      3845.74      13675.3     -15.8000      3.00000      482.000
      5710.14      1704.34      15.8000      3.00000      483.000
      7647.44      4153.85     -47.4000      3.00000      483.000
      3830.67      13627.9     -31.6000      3.00000      483.000
      7656.02      4132.27     -23.7000      3.00000      484.000
      1823.91      8557.81     -632.000      3.00000      484.000
      7663.55      4143.27     -31.6000      3.00000      485.000
      6145.22      11665.5     -31.6000      3.00000      485.000
      6248.82      7636.88     -15.8000      3.00000      487.000
      1710.61      8076.25     -55.3000      3.00000      487.000
      6084.81      11707.6     -15.8000      3.00000      487.000
      7653.86      4127.18     -31.6000      3.00000      488.000
      1318.80      3658.88     -63.2000      3.00000      489.000
      6167.08      7640.29     -23.7000      3.00000      489.000
      1676.02      8077.03      23.7000      3.00000      489.000
      6220.04      9201.83     -7.90000      3.00000      489.000
      2582.31      12680.5     0.000000      3.00000      489.000
      6169.06      7649.36     -55.3000      3.00000      490.000
      12159.8      10676.3     -31.6000      3.00000      490.000
      4329.05      11891.5     -7.90000      3.00000      490.000
      6205.55      7625.23     -47.4000      3.00000      491.000
      6208.94      9261.33     -23.7000      3.00000      491.000
      6822.58      10483.9     -63.2000      3.00000      491.000
      8650.73      11208.6     0.000000      3.00000      491.000
      8593.39      11301.7      39.5000      3.00000      492.000
      6107.92      11750.9     -7.90000      3.00000      492.000
      11042.3      14460.4     -31.6000      3.00000      492.000
      8739.23      11274.3     -71.1000      3.00000      493.000
      7632.43      4113.91     -15.8000      3.00000      494.000
      4964.60      1598.86     0.000000      3.00000      495.000
      1360.81      2939.31     -7.90000      3.00000      495.000
      6221.05      7633.96      23.7000      3.00000      496.000
      14225.5      11640.9     -7.90000      3.00000      496.000
      12335.2      10714.3     -55.3000      3.00000      497.000
      8544.27      11528.2     0.000000      3.00000      497.000
      14211.1      11687.4     -55.3000      3.00000      497.000
      650.811      7843.28      142.200      3.00000      498.000
      12368.4      10768.3     -94.8000      3.00000      498.000
      13939.8      11652.0     -47.4000      3.00000      498.000
      11023.9      15271.2     0.000000      3.00000      498.000
      9450.75      16439.8     -426.600      3.00000      498.000
      9351.34      10764.3     -94.8000      3.00000      499.000
      12328.6      10698.0     -102.700      3.00000      499.000
      9530.85      16404.2      39.5000      3.00000      499.000
      3635.75      971.614     -47.4000      3.00000      500.000
      11729.4      8051.08     -134.300      3.00000      500.000
      12366.7      10729.7     -63.2000      3.00000      500.000
      9806.55      10861.7      71.1000      3.00000      500.000
      11035.0      15425.1     -15.8000      3.00000      500.000
      3719.27      1075.32     -39.5000      3.00000      501.000
      6161.89      7584.06      55.3000      3.00000      501.000
      2301.84      8039.02      521.400      3.00000      501.000
      12355.5      10702.0     -63.2000      3.00000      501.000
      11796.8      7137.09     -71.1000      3.00000      502.000
      6214.33      7603.81      47.4000      3.00000      502.000
      3835.69      13668.9     -118.500      3.00000      502.000
      11020.8      15399.7      7.90000      3.00000      502.000
      5437.63      1799.44      7.90000      3.00000      503.000
      3780.62      13661.8     -7.90000      3.00000      503.000
      5458.57      1760.64     -31.6000      3.00000      504.000
      6196.98      9158.98     -126.400      3.00000      504.000
      9280.85      11272.0      23.7000      3.00000      504.000
      6290.79      9219.13     -31.6000      3.00000      505.000
      9159.45      11320.8     -181.700      3.00000      505.000
      6178.46      9127.93     -31.6000      3.00000      506.000
      12317.8      10540.1      15.8000      3.00000      506.000
      12044.7      10279.5     0.000000      3.00000      507.000
      8699.70      11505.6     -55.3000      3.00000      507.000
      12203.3      10342.6     -23.7000      3.00000      508.000
      12216.7      10119.5     -15.8000      3.00000      509.000
      3814.04      778.796     -15.8000      3.00000      510.000
      11519.4      7712.47     -165.900      3.00000      510.000
      4304.58      11869.5     -63.2000      3.00000      510.000
      2857.98      16264.9      31.6000      3.00000      510.000
      3141.37      5429.77     -7.90000      3.00000      511.000
      765.631      8070.05     -205.400      3.00000      511.000
      12222.0      10093.1     -39.5000      3.00000      511.000
      2994.89      7376.49     0.000000      3.00000      513.000
      14223.3      11089.3     -23.7000      3.00000      513.000
      4338.29      13089.6     0.000000      3.00000      513.000
      3084.54      16133.1     -102.700      3.00000      513.000
      7175.19      4742.75      15.8000      3.00000      515.000
      3006.93      5565.28     -23.7000      3.00000      515.000
      837.598      8040.06      173.800      3.00000      515.000
      2758.81      4834.39     -39.5000      3.00000      516.000
      7141.81      4764.74      31.6000      3.00000      516.000
      14171.5      11416.3     -15.8000      3.00000      516.000
      10919.7      16357.0     -632.000      3.00000      516.000
      2641.88      5298.79      31.6000      3.00000      517.000
      9914.67      10223.5      23.7000      3.00000      517.000
      4630.85      13294.3     -31.6000      3.00000      517.000
      2531.99      4929.22      15.8000      3.00000      518.000
      2563.05      5077.37     -632.000      3.00000      519.000
      2130.73      7549.79     -150.100      3.00000      519.000
      6190.31      2021.03      110.600      3.00000      520.000
      7194.04      4707.05     -31.6000      3.00000      521.000
      7121.94      4679.22     -23.7000      3.00000      522.000
      1771.44      8234.43      7.90000      3.00000      522.000
      4300.22      11838.4     -23.7000      3.00000      522.000
      6079.05      2216.79     -47.4000      3.00000      523.000
      7042.20      4680.97     -71.1000      3.00000      523.000
      7100.61      4716.34     -63.2000      3.00000      524.000
      8571.88      7165.60     -55.3000      3.00000      524.000
      6231.18      7754.26     -31.6000      3.00000      524.000
      4346.79      11880.5     -55.3000      3.00000      524.000
      6055.17      1919.41     -39.5000      3.00000      525.000
      6170.58      7633.57     -7.90000      3.00000      525.000
      5201.45      10763.2     -118.500      3.00000      525.000
      4311.92      11745.5      15.8000      3.00000      525.000
      2421.84      5084.06     -47.4000      3.00000      526.000
      2257.99      4905.97     0.000000      3.00000      527.000
      6361.47      2477.31     -79.0000      3.00000      528.000
      569.726      8413.45     -126.400      3.00000      528.000
      2737.48      16103.9     -63.2000      3.00000      528.000
      8788.97      7010.97      7.90000      3.00000      529.000
      5005.37      13096.8      55.3000      3.00000      530.000
      7162.67      15850.5     -47.4000      3.00000      530.000
      7111.41      4684.48     -15.8000      3.00000      531.000
      7158.57      15813.8     -31.6000      3.00000      531.000
      2932.77      15253.2      71.1000      3.00000      532.000
      9438.44      16008.8      47.4000      3.00000      533.000
      8949.36      5525.24      79.0000      3.00000      534.000
      7183.00      15872.8     -7.90000      3.00000      534.000
      7190.71      15852.1     -39.5000      3.00000      535.000
      7182.98      15829.3     0.000000      3.00000      536.000
      6083.58      14841.4      23.7000      3.00000      538.000
      7207.75      15856.9     -15.8000      3.00000      538.000
      9888.39      16229.0     -110.600      3.00000      538.000
      4437.21      13151.8     -47.4000      3.00000      539.000
      7292.23      15815.8     -39.5000      3.00000      539.000
      1573.45      7482.19      63.2000      3.00000      540.000
      11009.9      7789.90      260.700      3.00000      540.000
      2498.77      15921.8     -63.2000      3.00000      540.000
      1585.04      7528.98     -47.4000      3.00000      541.000
      12100.1      10881.2      63.2000      3.00000      541.000
      9067.08      5595.31     -94.8000      3.00000      542.000
      1611.66      7530.51     -47.4000      3.00000      542.000
      2503.86      15907.9     -142.200      3.00000      542.000
      1572.10      7564.46     -55.3000      3.00000      543.000
      8983.66      5593.07     -71.1000      3.00000      544.000
      1552.94      7556.44     -79.0000      3.00000      544.000
      7204.26      15818.5     -55.3000      3.00000      545.000
      1099.97      3213.98      15.8000      3.00000      546.000
      7211.63      15832.6     -47.4000      3.00000      546.000
      7196.91      15804.7     -55.3000      3.00000      547.000
      8837.24      5553.79     -31.6000      3.00000      548.000
      7239.15      15817.6     -47.4000      3.00000      548.000
      6108.67      2283.96      63.2000      3.00000      550.000
      2574.07      15992.2     -23.7000      3.00000      550.000
      8853.05      5523.26     -150.100      3.00000      551.000
      2274.55      6169.56      15.8000      3.00000      551.000
      3377.51      6990.79     -134.300      3.00000      551.000
      2270.96      6134.53     0.000000      3.00000      552.000
      3242.93      6846.60     -63.2000      3.00000      552.000
      11572.3      7402.09     -86.9000      3.00000      552.000
      7260.35      15806.0     -31.6000      3.00000      552.000
      15582.9      5118.05     -23.7000      3.00000      553.000
      9420.07      5528.59     -47.4000      3.00000      553.000
      2308.37      6169.48      15.8000      3.00000      553.000
      11888.9      7448.66     -39.5000      3.00000      553.000
      15616.7      5176.23      189.600      3.00000      554.000
      2227.95      6328.44      316.000      3.00000      554.000
      9658.12      15936.5     -79.0000      3.00000      554.000
      15515.7      5043.75     -102.700      3.00000      555.000
      9440.23      5501.85     -7.90000      3.00000      555.000
      6209.60      7653.52      15.8000      3.00000      555.000
      2106.92      4802.17     -94.8000      3.00000      557.000
      15505.2      5043.19      47.4000      3.00000      557.000
      2197.99      6256.58      71.1000      3.00000      557.000
      11740.3      7358.87     -47.4000      3.00000      557.000
      15437.9      5047.92      31.6000      3.00000      558.000
      2090.40      6261.76     -79.0000      3.00000      558.000
      15475.1      5113.36     -47.4000      3.00000      559.000
      3854.28      13736.8      15.8000      3.00000      559.000
      7239.36      15802.2      7.90000      3.00000      559.000
      7289.40      15839.3     -63.2000      3.00000      560.000
      5975.10      2141.65      71.1000      3.00000      561.000
      15518.2      5014.94     -23.7000      3.00000      561.000
      6528.12      8338.06     -31.6000      3.00000      561.000
      7249.60      11245.4     -7.90000      3.00000      561.000
      7292.10      15891.2     -23.7000      3.00000      561.000
      6030.69      2273.57      23.7000      3.00000      562.000
      11349.9      8093.98     -7.90000      3.00000      562.000
      6071.49      2292.39      102.700      3.00000      563.000
      15496.3      5104.49     -71.1000      3.00000      563.000
      9213.88      5327.61     -23.7000      3.00000      563.000
      2281.24      6130.84     -7.90000      3.00000      563.000
      6092.98      2100.79     -79.0000      3.00000      564.000
      11464.6      8115.15     -71.1000      3.00000      564.000
      13805.1      10812.3     -63.2000      3.00000      564.000
      6063.85      2169.78      23.7000      3.00000      565.000
      9235.86      5378.41     -31.6000      3.00000      565.000
      6448.12      10809.4      55.3000      3.00000      565.000
      13907.5      10802.2     -23.7000      3.00000      566.000
      4435.08      11255.1     -86.9000      3.00000      566.000
      6149.74      2218.63     0.000000      3.00000      567.000
      15523.5      5061.58     -55.3000      3.00000      567.000
      6304.56      7483.58     -7.90000      3.00000      567.000
      13795.9      10918.6     -189.600      3.00000      567.000
      6065.36      2110.50     -55.3000      3.00000      568.000
      15556.7      5079.58     -39.5000      3.00000      568.000
      9080.45      5399.45     -47.4000      3.00000      568.000
      10243.0      16400.4     -86.9000      3.00000      568.000
      3273.19      1790.43      15.8000      3.00000      569.000
      5860.77      2567.70      7.90000      3.00000      569.000
      15493.5      5141.44     -63.2000      3.00000      569.000
      9212.05      5499.47     -79.0000      3.00000      569.000
      15545.0      5017.53     -39.5000      3.00000      570.000
      9306.98      5490.73     -39.5000      3.00000      570.000
      15589.7      5052.47     -55.3000      3.00000      571.000
      9160.33      5405.22     -7.90000      3.00000      572.000
      715.610      7347.40      55.3000      3.00000      572.000
      11584.7      7291.14     -31.6000      3.00000      572.000
      11742.6      10315.4     -15.8000      3.00000      572.000
      9807.89      16353.7     -126.400      3.00000      572.000
      9018.13      5436.93     -55.3000      3.00000      573.000
      11374.7      8174.94     -7.90000      3.00000      573.000
      13993.2      10884.4     -23.7000      3.00000      573.000
      2411.94      16121.4     0.000000      3.00000      573.000
      2795.54      5066.22      126.400      3.00000      574.000
      15601.8      5061.94     -71.1000      3.00000      574.000
      9037.52      5460.30     -79.0000      3.00000      574.000
      11606.7      10659.0     -7.90000      3.00000      574.000
      14075.9      10912.1      79.0000      3.00000      574.000
      3871.97      13659.8     -23.7000      3.00000      574.000
      15654.2      5024.25     -47.4000      3.00000      575.000
      11399.7      8164.05     -39.5000      3.00000      575.000
      9924.57      15898.7     -7.90000      3.00000      576.000
      2378.25      16135.1     -7.90000      3.00000      576.000
      2429.23      16128.9     -7.90000      3.00000      577.000
      3781.71      13834.7     0.000000      3.00000      578.000
      5681.14      1236.45     -71.1000      3.00000      580.000
      7513.40      3689.61     -15.8000      3.00000      580.000
      11980.4      10089.6      23.7000      3.00000      580.000
      15531.3      4942.92     -39.5000      3.00000      582.000
      3483.05      7138.76     -31.6000      3.00000      582.000
      11453.8      8164.11     -23.7000      3.00000      582.000
      15592.4      4972.00      15.8000      3.00000      583.000
      9108.91      5429.76     -86.9000      3.00000      583.000
      13816.2      10884.7      15.8000      3.00000      583.000
      8485.47      11212.2     -118.500      3.00000      583.000
      3894.87      13694.9     -55.3000      3.00000      583.000
      15582.0      4938.79     -39.5000      3.00000      584.000
      9031.88      5415.58      7.90000      3.00000      584.000
      11491.5      8145.85     -71.1000      3.00000      584.000
      13795.9      10875.7      158.000      3.00000      584.000
      15533.5      4964.16     -63.2000      3.00000      585.000
      9101.80      5361.62     -23.7000      3.00000      585.000
      11464.7      8121.53     -79.0000      3.00000      585.000
      1359.49      8521.54      7.90000      3.00000      585.000
      8436.27      11246.4     -31.6000      3.00000      585.000
      9050.31      5366.34     0.000000      3.00000      586.000
      11507.8      8148.33     -31.6000      3.00000      586.000
      11529.8      8130.59     -55.3000      3.00000      587.000
      13722.2      11004.9     -47.4000      3.00000      587.000
      7637.91      4180.90     -63.2000      3.00000      589.000
      11481.8      8175.36     -71.1000      3.00000      589.000
      5201.46      1788.24     -39.5000      3.00000      590.000
      9640.22      8530.98     -102.700      3.00000      590.000
      11761.9      10267.0     -15.8000      3.00000      590.000
      13684.0      10937.8     -47.4000      3.00000      590.000
      7785.67      13820.1     -15.8000      3.00000      590.000
      5137.90      2022.99      7.90000      3.00000      591.000
      2170.02      4832.75      39.5000      3.00000      591.000
      9126.92      5318.58      71.1000      3.00000      591.000
      11306.9      8254.32      31.6000      3.00000      591.000
      11851.9      10302.8      15.8000      3.00000      591.000
      11343.9      8163.94     -173.800      3.00000      592.000
      7178.03      10931.6      31.6000      3.00000      592.000
      11376.7      8203.96     -86.9000      3.00000      593.000
      7208.40      10858.3      15.8000      3.00000      593.000
      4350.10      11850.6     -31.6000      3.00000      593.000
      11340.9      8130.44      71.1000      3.00000      594.000
      7174.12      10922.1     -23.7000      3.00000      594.000
      14001.3      10970.8     -47.4000      3.00000      594.000
      7174.86      10888.5     -15.8000      3.00000      595.000
      6924.66      9282.70     -31.6000      3.00000      596.000
      12067.7      10747.5     0.000000      3.00000      596.000
      7174.99      10929.4      7.90000      3.00000      596.000
      15463.1      4989.27     0.000000      3.00000      597.000
      12096.3      10638.0      31.6000      3.00000      597.000
      7190.37      10988.6     -79.0000      3.00000      597.000
      4982.02      2039.47     -31.6000      3.00000      598.000
      12027.0      10748.1      7.90000      3.00000      598.000
      7170.48      10906.1      94.8000      3.00000      598.000
      4825.50      1950.08      15.8000      3.00000      599.000
      2890.44      15873.5     -55.3000      3.00000      599.000
      2212.99      4650.67      39.5000      3.00000      600.000
      12216.4      10716.4     -23.7000      3.00000      600.000
      7136.79      10964.1     -71.1000      3.00000      600.000
      7262.05      4491.97     0.000000      3.00000      601.000
      15742.6      4554.33     -23.7000      3.00000      601.000
      11883.3      7395.30      47.4000      3.00000      601.000
      12155.0      10906.2     -71.1000      3.00000      601.000
      7221.75      4569.60      39.5000      3.00000      602.000
      15725.5      4600.13     -39.5000      3.00000      602.000
      12012.3      7371.52     -15.8000      3.00000      602.000
      12238.2      10858.6      15.8000      3.00000      602.000
      7242.23      4535.40     -23.7000      3.00000      603.000
      11953.7      7087.87     -31.6000      3.00000      605.000
      11323.4      8157.44     -39.5000      3.00000      605.000
      7139.42      10956.4     -7.90000      3.00000      605.000
      4577.01      1697.36      47.4000      3.00000      606.000
      11889.1      7019.67     -47.4000      3.00000      606.000
      7065.41      11069.9     -55.3000      3.00000      606.000
      11372.3      8236.29      39.5000      3.00000      607.000
      5195.35      14047.6     -94.8000      3.00000      607.000
      11881.1      7203.38     -63.2000      3.00000      608.000
      6942.44      12910.0     -47.4000      3.00000      608.000
      15701.8      4555.81      39.5000      3.00000      609.000
      11379.2      8142.42     -31.6000      3.00000      609.000
      7095.76      10972.7     -55.3000      3.00000      609.000
      549.438      3477.46     -39.5000      3.00000      610.000
      15675.3      4577.94     -71.1000      3.00000      610.000
      3163.25      1627.97     -158.000      3.00000      612.000
      2059.30      6534.09     -7.90000      3.00000      612.000
      2518.52      7959.37      15.8000      3.00000      612.000
      4707.56      1784.22      7.90000      3.00000      613.000
      7628.31      14644.0     -150.100      3.00000      613.000
      2052.49      16542.7      63.2000      3.00000      614.000
      12569.4      6909.41     -102.700      3.00000      615.000
      11344.4      8155.25     -79.0000      3.00000      615.000
      12372.8      10107.9      7.90000      3.00000      615.000
      2828.71      15440.7     -47.4000      3.00000      615.000
      15678.6      4662.84     -15.8000      3.00000      616.000
      955.565      7522.37     -63.2000      3.00000      616.000
      12497.6      10142.1     -15.8000      3.00000      616.000
      12828.7      10286.6     -15.8000      3.00000      617.000
      5294.26      1424.62     0.000000      3.00000      618.000
      1229.65      3615.29     -15.8000      3.00000      618.000
      7157.75      14935.7     -23.7000      3.00000      618.000
      969.825      3221.97     -126.400      3.00000      619.000
      8469.37      7493.38      94.8000      3.00000      620.000
      2073.61      7822.41      7.90000      3.00000      620.000
      5977.91      13391.5     -79.0000      3.00000      620.000
      2075.31      7885.67     -31.6000      3.00000      621.000
      12827.2      10520.6      31.6000      3.00000      621.000
      4911.55      1510.08     -39.5000      3.00000      622.000
      817.598      3372.66      86.9000      3.00000      622.000
      12659.6      6538.70     -15.8000      3.00000      622.000
      1944.48      8114.21     -15.8000      3.00000      622.000
      2831.97      14367.8     -150.100      3.00000      622.000
      873.834      3872.39      15.8000      3.00000      623.000
      1955.63      8164.02     -63.2000      3.00000      623.000
      6471.82      1760.82      31.6000      3.00000      624.000
      7045.33      11060.6      55.3000      3.00000      624.000
      6831.99      14961.8     -31.6000      3.00000      625.000
      4247.36      11536.1      126.400      3.00000      626.000
      6827.53      14900.8     -79.0000      3.00000      626.000
      12831.3      11089.1      23.7000      3.00000      627.000
      4831.99      1510.62     -63.2000      3.00000      628.000
      8435.66      7876.58     -94.8000      3.00000      628.000
      1756.44      8374.44     -15.8000      3.00000      628.000
      12883.4      11074.8     0.000000      3.00000      628.000
      1467.58      8268.52     -55.3000      3.00000      629.000
      13060.0      10946.7     -7.90000      3.00000      629.000
      1344.68      3016.19     -39.5000      3.00000      630.000
      2217.43      6416.11      7.90000      3.00000      630.000
      13191.2      10883.9      31.6000      3.00000      630.000
      7301.78      11377.4     -7.90000      3.00000      630.000
      6825.92      14329.5     -79.0000      3.00000      630.000
      2309.16      6423.61      284.400      3.00000      631.000
      1290.48      8367.64      23.7000      3.00000      631.000
      7278.95      11367.6     0.000000      3.00000      631.000
      6754.63      14262.3     -7.90000      3.00000      631.000
      6844.84      14161.9     0.000000      3.00000      632.000
      1312.84      3013.42     -47.4000      3.00000      634.000
      2087.82      6407.41     0.000000      3.00000      634.000
      8716.55      14019.3     -23.7000      3.00000      634.000
      6981.43      1099.75     -86.9000      3.00000      635.000
      2163.74      6244.88     -63.2000      3.00000      635.000
      8706.60      14013.8     -7.90000      3.00000      635.000
      12620.3      7450.94     -86.9000      3.00000      636.000
      1841.52      7819.04     -23.7000      3.00000      636.000
      8426.38      7869.64     -31.6000      3.00000      636.000
      8729.51      13906.4     -39.5000      3.00000      636.000
      8300.91      7937.18      31.6000      3.00000      637.000
      475.403      9146.40     -63.2000      3.00000      637.000
      8749.95      13938.9     -39.5000      3.00000      637.000
      2194.43      6343.89     -15.8000      3.00000      638.000
      8714.99      13885.8     0.000000      3.00000      638.000
      12470.2      10705.4      23.7000      3.00000      639.000
      386.333      2806.01     -7.90000      3.00000      640.000
      2566.95      7828.37     -7.90000      3.00000      640.000
      4990.53      13582.8     -110.600      3.00000      640.000
      1653.48      7808.57     -150.100      3.00000      641.000
      2898.62      11749.9     -71.1000      3.00000      641.000
      10041.2      16308.4      31.6000      3.00000      641.000
      12528.5      7569.03      71.1000      3.00000      643.000
      1216.18      8252.43     -126.400      3.00000      643.000
      8543.00      14016.4     -47.4000      3.00000      643.000
      1316.59      2983.92     -55.3000      3.00000      644.000
      2122.91      7666.53     -7.90000      3.00000      644.000
      11022.8      7861.21      15.8000      3.00000      644.000
      8510.51      14058.4     -15.8000      3.00000      644.000
      2248.69      6925.80      632.000      3.00000      645.000
      2146.36      7542.59     -23.7000      3.00000      645.000
      11072.9      7841.97     -7.90000      3.00000      645.000
      12284.1      10417.4     -7.90000      3.00000      645.000
      8531.63      7966.14      86.9000      3.00000      646.000
      12173.4      10141.6     -15.8000      3.00000      646.000
      1251.96      3011.75     -55.3000      3.00000      647.000
      2486.11      6499.43     -15.8000      3.00000      647.000
      592.952      7163.28      229.100      3.00000      647.000
      12151.4      10326.2      63.2000      3.00000      647.000
      10065.3      16372.0     -39.5000      3.00000      647.000
      1263.64      2924.10     -118.500      3.00000      648.000
      12478.8      10396.9     -71.1000      3.00000      648.000
      15827.3      4609.78      94.8000      3.00000      649.000
      2113.39      7443.19      23.7000      3.00000      649.000
      9974.76      16354.5     -31.6000      3.00000      649.000
      7122.04      628.395     -134.300      3.00000      650.000
      1239.05      2930.70     0.000000      3.00000      650.000
      2221.01      6779.75     -71.1000      3.00000      650.000
      6358.57      7633.73     -7.90000      3.00000      650.000
      7600.47      12696.5     -23.7000      3.00000      650.000
      7021.84      15142.3      47.4000      3.00000      650.000
      602.888      7827.16     -71.1000      3.00000      651.000
      411.650      7978.31     -47.4000      3.00000      652.000
      3420.03      1381.46     -23.7000      3.00000      653.000
      1326.01      2827.38     -86.9000      3.00000      653.000
      5884.62      2676.87     -7.90000      3.00000      654.000
      1270.81      2941.69     -7.90000      3.00000      654.000
      2640.12      6142.11     -47.4000      3.00000      654.000
      12399.1      7398.04     -23.7000      3.00000      654.000
      11115.4      7864.20     0.000000      3.00000      654.000
      11952.9      10445.4     -23.7000      3.00000      654.000
      7733.21      12704.8     -55.3000      3.00000      654.000
      1346.58      2934.02     -31.6000      3.00000      655.000
      2739.93      6097.05     -15.8000      3.00000      655.000
      11124.5      7858.10     -47.4000      3.00000      655.000
      2558.39      7839.92      71.1000      3.00000      655.000
      7837.79      12680.5     -7.90000      3.00000      655.000
      1350.59      3012.21     -23.7000      3.00000      656.000
      12060.1      7020.84     -63.2000      3.00000      656.000
      7873.48      12753.0     -15.8000      3.00000      656.000
      1293.76      3004.13     -31.6000      3.00000      657.000
      11050.3      7674.89     -31.6000      3.00000      657.000
      7786.02      13003.6      55.3000      3.00000      657.000
      2221.58      7101.21     -71.1000      3.00000      658.000
      11295.8      7715.90     0.000000      3.00000      658.000
      8541.68      14271.2     -63.2000      3.00000      658.000
      2588.88      6326.31     -118.500      3.00000      659.000
      11289.6      7656.43      63.2000      3.00000      659.000
      8598.87      14253.2     -15.8000      3.00000      659.000
      7249.59      719.112     -79.0000      3.00000      660.000
      2671.51      6384.70      23.7000      3.00000      660.000
      4621.82      11364.8     -63.2000      3.00000      660.000
      2784.23      16169.9     -39.5000      3.00000      660.000
      7246.62      749.996     -23.7000      3.00000      661.000
      7256.85      10900.7     -7.90000      3.00000      661.000
      3441.20      1254.90     -86.9000      3.00000      662.000
      1280.10      2902.40     -47.4000      3.00000      662.000
      7271.72      716.544     -79.0000      3.00000      663.000
      4862.52      2983.58      118.500      3.00000      663.000
      10275.4      16112.4     -63.2000      3.00000      663.000
      7215.63      750.487      15.8000      3.00000      664.000
      2643.65      5991.61      15.8000      3.00000      664.000
      7267.26      10907.1     -55.3000      3.00000      664.000
      1402.51      8417.71      47.4000      3.00000      665.000
      7220.09      10905.8      15.8000      3.00000      665.000
      6527.37      15520.8     -632.000      3.00000      665.000
      5842.84      10126.1      632.000      3.00000      666.000
      12328.5      7758.17     -47.4000      3.00000      666.000
      7269.39      10850.8      47.4000      3.00000      666.000
      6125.89      14371.8     -7.90000      3.00000      666.000
      7257.11      10933.8     -102.700      3.00000      668.000
      5155.32      1587.83      7.90000      3.00000      670.000
      1312.91      2859.94     -39.5000      3.00000      670.000
      12311.0      7194.70     -55.3000      3.00000      670.000
      10403.5      16187.9      7.90000      3.00000      670.000
      3384.56      1805.94      86.9000      3.00000      671.000
      1317.40      2898.41     -7.90000      3.00000      671.000
      16027.4      3728.05     -63.2000      3.00000      671.000
      7670.62      5072.75     -71.1000      3.00000      671.000
      12328.1      7214.11      63.2000      3.00000      671.000
      11309.9      7557.74     -71.1000      3.00000      671.000
      1074.11      8522.50     -47.4000      3.00000      671.000
      11645.2      10697.6      7.90000      3.00000      671.000
      12336.4      14899.1      47.4000      3.00000      671.000
      10261.2      16105.1      7.90000      3.00000      671.000
      7630.74      5138.15      31.6000      3.00000      672.000
      12061.7      7451.91     -118.500      3.00000      672.000
      7241.94      10888.2      7.90000      3.00000      672.000
      10609.2      15846.8     -7.90000      3.00000      672.000
      16002.2      4064.52     -268.600      3.00000      673.000
      7166.42      10908.1     -142.200      3.00000      673.000
      9148.85      10869.3      118.500      3.00000      673.000
      4972.19      1504.46     -79.0000      3.00000      674.000
      11510.0      7536.80     -71.1000      3.00000      674.000
      1411.26      9033.43     -71.1000      3.00000      674.000
      4209.63      14297.4     -110.600      3.00000      674.000
      509.887      15229.3     -23.7000      3.00000      674.000
      10417.0      15952.3     -86.9000      3.00000      674.000
      11969.0      7222.33      7.90000      3.00000      675.000
      8807.29      11222.3     -158.000      3.00000      675.000
      12250.4      7206.64      71.1000      3.00000      676.000
      8816.45      11429.9     -47.4000      3.00000      676.000
      16124.3      4133.14     -7.90000      3.00000      677.000
      3143.74      12174.1      15.8000      3.00000      677.000
      9706.00      5537.22      39.5000      3.00000      678.000
      12055.0      7424.71     0.000000      3.00000      678.000
      12592.8      10630.6      7.90000      3.00000      678.000
      3044.96      12263.6     -63.2000      3.00000      678.000
      10148.9      16251.3     -23.7000      3.00000      678.000
      7645.72      7929.07     -79.0000      3.00000      679.000
      12785.2      10697.9     -47.4000      3.00000      679.000
      3104.60      12276.6     -15.8000      3.00000      679.000
      1425.43      2817.01      15.8000      3.00000      680.000
      11626.4      7819.11      15.8000      3.00000      680.000
      3108.66      12472.8     -7.90000      3.00000      680.000
      6668.33      14491.0     -47.4000      3.00000      680.000
      641.121      15309.9      237.000      3.00000      680.000
      11748.9      15621.1      23.7000      3.00000      680.000
      1310.77      2823.23     0.000000      3.00000      681.000
      11386.1      7768.88     -189.600      3.00000      681.000
      584.936      8476.35      39.5000      3.00000      681.000
      702.553      15102.8     -118.500      3.00000      681.000
      1344.89      2860.30      15.8000      3.00000      682.000
      4356.21      11178.4     -39.5000      3.00000      682.000
      3500.90      1788.42     -23.7000      3.00000      683.000
      8521.55      6934.59     -23.7000      3.00000      683.000
      2457.15      7907.57     -165.900      3.00000      683.000
      1375.32      8746.01     -23.7000      3.00000      683.000
      8563.51      7046.97     -181.700      3.00000      685.000
      13954.8      11339.6     -63.2000      3.00000      685.000
      4678.22      12209.5     -39.5000      3.00000      685.000
      13456.8      7970.68      79.0000      3.00000      687.000
      11695.3      10274.3      7.90000      3.00000      687.000
      9507.82      5534.63     -63.2000      3.00000      689.000
      771.221      8045.10      15.8000      3.00000      689.000
      5302.39      10922.9      39.5000      3.00000      689.000
      8449.70      6974.05      15.8000      3.00000      690.000
      719.526      8050.83      15.8000      3.00000      690.000
      5178.37      11949.0      15.8000      3.00000      690.000
      4868.00      1469.28     -86.9000      3.00000      691.000
      6177.93      7476.52      7.90000      3.00000      691.000
      1911.43      7914.17     -86.9000      3.00000      691.000
      5968.31      10970.0     0.000000      3.00000      691.000
      5224.98      12027.7     -47.4000      3.00000      691.000
      4960.40      1442.45     -55.3000      3.00000      693.000
      4805.67      11361.1      173.800      3.00000      693.000
      2415.49      15584.0     0.000000      3.00000      693.000
      10671.4      7905.50     -55.3000      3.00000      694.000
      2793.81      8094.59     -55.3000      3.00000      694.000
      2342.26      6227.26      23.7000      3.00000      695.000
      8473.49      7005.67     -55.3000      3.00000      695.000
      10687.7      8059.37     -23.7000      3.00000      695.000
      8465.48      7002.13     0.000000      3.00000      696.000
      2492.61      8065.81     -102.700      3.00000      696.000
      10567.7      8260.98     -23.7000      3.00000      696.000
      6617.56      13865.2     -63.2000      3.00000      696.000
      10620.7      8181.16      71.1000      3.00000      697.000
      11999.7      10567.4     -7.90000      3.00000      697.000
      6035.80      10828.1     -31.6000      3.00000      697.000
      6622.08      14099.6     -31.6000      3.00000      697.000
      10652.9      8191.46     -63.2000      3.00000      698.000
      11934.5      10572.7      7.90000      3.00000      698.000
      6695.68      13954.7     -7.90000      3.00000      698.000
      8496.62      7013.22     -7.90000      3.00000      699.000
      2423.33      7856.56     -7.90000      3.00000      699.000
      10904.3      8080.91     -55.3000      3.00000      699.000
      6928.25      13970.1     -63.2000      3.00000      699.000
      635.740      7868.63     0.000000      3.00000      700.000
      6006.66      10750.3     -94.8000      3.00000      700.000
      3383.41      12755.1     -47.4000      3.00000      700.000
      8534.04      7036.96     -110.600      3.00000      701.000
      11656.9      10079.7     0.000000      3.00000      701.000
      6053.88      10784.8     -31.6000      3.00000      701.000
      8015.08      7763.38     -39.5000      3.00000      702.000
      2485.54      7988.06      47.4000      3.00000      702.000
      9567.10      13465.6     -31.6000      3.00000      702.000
      6963.09      13956.1     0.000000      3.00000      702.000
      7594.12      1220.35     -39.5000      3.00000      703.000
      633.906      15142.0     -55.3000      3.00000      703.000
      8539.21      6950.03      47.4000      3.00000      704.000
      10575.8      8136.05     -39.5000      3.00000      704.000
      10696.1      8299.03      292.300      3.00000      705.000
      10709.0      8616.18     -110.600      3.00000      706.000
      5944.18      10986.0     -31.6000      3.00000      706.000
      838.025      14934.4      47.4000      3.00000      706.000
      4933.44      1428.48     -55.3000      3.00000      708.000
      7844.18      7701.02     -86.9000      3.00000      708.000
      5435.44      10650.9     -134.300      3.00000      708.000
      1540.64      14455.1      71.1000      3.00000      708.000
      2313.36      6227.90     -15.8000      3.00000      709.000
      10667.7      8640.97     -15.8000      3.00000      709.000
      4352.64      12129.7     -134.300      3.00000      709.000
      2940.48      12983.0     -7.90000      3.00000      709.000
      3388.66      7228.70     0.000000      3.00000      710.000
      8086.58      7422.75     -39.5000      3.00000      710.000
      10760.2      8639.71     -86.9000      3.00000      710.000
      691.983      8731.25      142.200      3.00000      710.000
      11926.4      10428.3     -23.7000      3.00000      710.000
      1403.70      14558.4     -47.4000      3.00000      710.000
      8441.62      6987.10     -47.4000      3.00000      711.000
      3240.34      7357.63     -15.8000      3.00000      711.000
      7470.73      8883.50     -23.7000      3.00000      711.000
      12184.3      10412.3     -7.90000      3.00000      711.000
      1498.31      14889.0     0.000000      3.00000      711.000
      4043.24      2098.57     -474.000      3.00000      712.000
      7527.26      9004.28      23.7000      3.00000      712.000
      6658.10      11176.9     0.000000      3.00000      712.000
      6839.91      13810.1     -15.8000      3.00000      712.000
      1603.41      15016.2     -79.0000      3.00000      712.000
      7459.59      1406.64     -31.6000      3.00000      713.000
      3564.16      1873.84     -7.90000      3.00000      713.000
      10801.4      8630.86     -7.90000      3.00000      713.000
      12494.1      10272.7     -71.1000      3.00000      713.000
      6657.20      11187.0     -23.7000      3.00000      713.000
      4319.38      11772.5     -15.8000      3.00000      713.000
      3345.56      2008.01     -71.1000      3.00000      714.000
      10649.1      8557.41      55.3000      3.00000      714.000
      6722.17      11159.2     -47.4000      3.00000      714.000
      3666.36      2012.48     -94.8000      3.00000      715.000
      15856.8      4538.19      39.5000      3.00000      715.000
      6741.43      11159.6     -39.5000      3.00000      715.000
      1667.24      14829.6     -15.8000      3.00000      715.000
      3405.22      1864.58     -7.90000      3.00000      716.000
      8328.22      7323.84     -15.8000      3.00000      716.000
      3197.83      7402.32     -7.90000      3.00000      716.000
      2042.61      8303.79      47.4000      3.00000      716.000
      10314.2      8370.43     0.000000      3.00000      716.000
      6737.76      11189.4      63.2000      3.00000      716.000
      1883.90      14689.7     -189.600      3.00000      716.000
      3627.49      1838.85     -39.5000      3.00000      717.000
      1444.36      2796.12     -47.4000      3.00000      717.000
      3128.81      7409.51      15.8000      3.00000      717.000
      1082.12      9148.30     -110.600      3.00000      717.000
      12328.0      10177.5     -55.3000      3.00000      717.000
      3159.99      7150.94     -39.5000      3.00000      718.000
      12183.1      10357.4      63.2000      3.00000      718.000
      3125.25      6921.44     -39.5000      3.00000      719.000
      12133.6      10193.8     -7.90000      3.00000      719.000
      5657.04      1374.38      47.4000      3.00000      720.000
      12229.3      10325.0     -31.6000      3.00000      720.000
      2823.11      6947.80      7.90000      3.00000      721.000
      5983.86      11041.3     -71.1000      3.00000      721.000
      4008.26      13771.0      23.7000      3.00000      721.000
      2631.77      15872.9     -86.9000      3.00000      721.000
      2905.23      6936.68     -110.600      3.00000      722.000
      6084.27      8597.26     -7.90000      3.00000      722.000
      6652.68      11166.4     -71.1000      3.00000      722.000
      1186.82      2699.32     -71.1000      3.00000      723.000
      6699.19      11183.9     -15.8000      3.00000      723.000
      3109.10      1940.52     -15.8000      3.00000      724.000
      1233.20      4130.45     -15.8000      3.00000      724.000
      2664.89      12408.2     -142.200      3.00000      724.000
      3917.60      14109.8     -47.4000      3.00000      724.000
      3039.62      1957.62     -31.6000      3.00000      725.000
      12265.8      10761.6      126.400      3.00000      725.000
      8365.13      7436.64     -110.600      3.00000      726.000
      13952.5      11312.8     -110.600      3.00000      726.000
      2952.50      2083.11     -94.8000      3.00000      728.000
      4900.33      1513.35      134.300      3.00000      729.000
      2635.40      8067.83     -23.7000      3.00000      729.000
      11891.1      10490.7      31.6000      3.00000      729.000
      2887.41      2021.90     -23.7000      3.00000      730.000
      1060.12      9122.27     -23.7000      3.00000      730.000
      7137.00      12149.0      7.90000      3.00000      730.000
      4136.65      14309.8     -39.5000      3.00000      730.000
      2836.82      2000.75     -55.3000      3.00000      731.000
      1133.98      4177.99     0.000000      3.00000      731.000
      11874.4      10583.9     -39.5000      3.00000      731.000
      3963.33      14331.6     -15.8000      3.00000      731.000
      3657.49      11118.7     -31.6000      3.00000      732.000
      4043.34      14436.5     -23.7000      3.00000      732.000
      2687.03      4491.16     -86.9000      3.00000      733.000
      8798.27      11130.2      31.6000      3.00000      733.000
      3796.31      14211.0      7.90000      3.00000      733.000
      7420.16      1603.49     -237.000      3.00000      734.000
      1160.38      4200.65      31.6000      3.00000      734.000
      4833.48      1568.04     -7.90000      3.00000      735.000
      7556.68      1697.65     -39.5000      3.00000      735.000
      2529.71      8065.85     -55.3000      3.00000      735.000
      3844.58      11009.5     -47.4000      3.00000      735.000
      10171.4      8637.14     -86.9000      3.00000      736.000
      3531.30      16050.4      632.000      3.00000      736.000
      2858.08      2002.21     -134.300      3.00000      737.000
      6162.56      8762.20     -110.600      3.00000      738.000
      8309.08      13450.5      31.6000      3.00000      738.000
      2884.80      2121.15      15.8000      3.00000      739.000
      6159.73      8151.68      31.6000      3.00000      739.000
      3769.42      10952.5      7.90000      3.00000      739.000
      8189.77      13568.7     0.000000      3.00000      739.000
      7012.42      8837.80      371.300      3.00000      740.000
      8251.97      13332.6     -31.6000      3.00000      740.000
      3278.66      1907.24     -23.7000      3.00000      741.000
      12524.8      10572.9     -23.7000      3.00000      741.000
      3463.55      11102.9      15.8000      3.00000      741.000
      3148.91      2034.51     -47.4000      3.00000      742.000
      1069.79      9000.52     -23.7000      3.00000      742.000
      12422.3      10445.5      150.100      3.00000      742.000
      3329.89      11101.7     -39.5000      3.00000      742.000
      8420.30      13476.9     -7.90000      3.00000      742.000
      3096.89      1810.80      7.90000      3.00000      743.000
      12264.6      10502.1     -86.9000      3.00000      743.000
      3318.89      11136.3      23.7000      3.00000      743.000
      7299.68      14645.8      55.3000      3.00000      743.000
      12302.9      10645.2     0.000000      3.00000      744.000
      9360.80      10965.9     -31.6000      3.00000      744.000
      3317.95      11143.1     -71.1000      3.00000      744.000
      6973.81      14726.5      7.90000      3.00000      744.000
      2291.58      6030.23     0.000000      3.00000      745.000
      12541.7      10611.4     -86.9000      3.00000      745.000
      3285.26      11238.6     -63.2000      3.00000      745.000
      6760.31      12951.3     -15.8000      3.00000      745.000
      2973.35      2183.74     0.000000      3.00000      747.000
      10243.5      8066.09      102.700      3.00000      747.000
      12635.1      10556.2     -39.5000      3.00000      747.000
      3044.59      2404.42     -23.7000      3.00000      748.000
      6332.06      7587.55     -15.8000      3.00000      748.000
      12592.3      10526.9     -47.4000      3.00000      748.000
      6204.97      8618.26      47.4000      3.00000      749.000
      12541.3      10523.1      15.8000      3.00000      749.000
      4338.77      14064.2      94.8000      3.00000      749.000
      2225.71      16003.3      126.400      3.00000      749.000
      3268.72      2028.71     -23.7000      3.00000      750.000
      6257.30      9760.26      23.7000      3.00000      750.000
      12506.1      10544.1      7.90000      3.00000      750.000
      6297.36      11655.6     -15.8000      3.00000      750.000
      3159.38      1965.05     -47.4000      3.00000      751.000
      7812.81      3839.41     -55.3000      3.00000      751.000
      6344.44      7643.59      15.8000      3.00000      751.000
      6307.96      9805.52      15.8000      3.00000      751.000
      3438.31      10629.0     0.000000      3.00000      751.000
      6339.81      1904.18      15.8000      3.00000      752.000
      2987.06      1982.77      63.2000      3.00000      752.000
      3400.16      10409.9     -15.8000      3.00000      752.000
      4136.46      1267.38     -31.6000      3.00000      753.000
      3151.47      1822.38     -15.8000      3.00000      753.000
      6245.02      9758.69     -15.8000      3.00000      753.000
      12058.8      10382.9     -134.300      3.00000      753.000
      6311.11      11625.2     -23.7000      3.00000      753.000
      8935.41      14270.3      55.3000      3.00000      753.000
      15859.8      4548.52     -47.4000      3.00000      754.000
      10054.7      8288.39     -7.90000      3.00000      754.000
      693.625      8573.41      23.7000      3.00000      754.000
      6337.55      11664.7     -39.5000      3.00000      754.000
      3769.60      1044.81     -63.2000      3.00000      755.000
      7505.52      3469.21     -71.1000      3.00000      755.000
      6000.88      8188.28     -86.9000      3.00000      755.000
      3713.81      14880.0      221.200      3.00000      755.000
      7695.89      3430.46     -39.5000      3.00000      756.000
      10153.8      8360.92     -23.7000      3.00000      756.000
      6357.75      8532.01     -213.300      3.00000      756.000
      5057.84      10340.7     -31.6000      3.00000      756.000
      11769.9      10345.0     -23.7000      3.00000      756.000
      10271.6      8288.95     -23.7000      3.00000      757.000
      6310.37      7634.47     -7.90000      3.00000      758.000
      10245.8      8214.35     -31.6000      3.00000      758.000
      10233.2      8533.13     -31.6000      3.00000      759.000
      12198.4      10482.8     -316.000      3.00000      759.000
      3033.76      13059.0     -63.2000      3.00000      759.000
      7839.62      1206.25     -94.8000      3.00000      760.000
      8835.25      5509.97     -102.700      3.00000      760.000
      10115.3      8552.04     -15.8000      3.00000      760.000
      12430.9      10552.2      71.1000      3.00000      760.000
      3145.01      10957.0     -39.5000      3.00000      760.000
      10141.2      8533.27     -31.6000      3.00000      761.000
      15869.1      4607.81     -31.6000      3.00000      762.000
      6222.23      9885.83     -23.7000      3.00000      762.000
      6157.82      12870.7     -63.2000      3.00000      762.000
      6153.74      9813.05     -39.5000      3.00000      763.000
      11881.1      10514.7     -23.7000      3.00000      763.000
      12104.8      14253.9     -189.600      3.00000      763.000
      8506.46      7070.54     0.000000      3.00000      764.000
      6224.67      7483.16     -71.1000      3.00000      764.000
      12400.2      10663.7     -55.3000      3.00000      764.000
      6544.99      2452.11      63.2000      3.00000      765.000
      12786.5      6809.76      63.2000      3.00000      765.000
      3334.99      10383.9      55.3000      3.00000      765.000
      12421.0      10577.4     -86.9000      3.00000      765.000
      1704.44      2346.80     -7.90000      3.00000      766.000
      551.582      9007.61      7.90000      3.00000      766.000
      5298.53      10430.0     -7.90000      3.00000      766.000
      3124.56      10712.5     -39.5000      3.00000      766.000
      3525.09      5935.59     -71.1000      3.00000      767.000
      7868.09      7492.38     -79.0000      3.00000      767.000
      12052.2      14279.8      7.90000      3.00000      767.000
      6748.94      7527.27     -142.200      3.00000      768.000
      6120.67      2018.02      158.000      3.00000      769.000
      6681.03      7325.75      63.2000      3.00000      769.000
      6286.08      7539.10     -15.8000      3.00000      770.000
      10401.7      7932.01     -7.90000      3.00000      770.000
      4880.59      1527.59     -102.700      3.00000      771.000
      6781.14      6677.41     -55.3000      3.00000      771.000
      8456.06      6992.74      39.5000      3.00000      771.000
      3386.74      10531.4      94.8000      3.00000      771.000
      5749.40      10687.9     -79.0000      3.00000      771.000
      12123.4      14221.2     -86.9000      3.00000      771.000
      6565.70      6645.56     -39.5000      3.00000      772.000
      10396.8      8008.47      7.90000      3.00000      772.000
      12075.6      14320.7      55.3000      3.00000      772.000
      3139.32      7175.54     -63.2000      3.00000      773.000
      14028.9      11391.3     -213.300      3.00000      773.000
      4908.83      1448.89     -47.4000      3.00000      774.000
      6688.41      1844.14     -94.8000      3.00000      774.000
      6761.80      6744.60      165.900      3.00000      774.000
      6778.06      2127.77      15.8000      3.00000      775.000
      7432.59      4461.61     -23.7000      3.00000      775.000
      2933.48      6994.70     -71.1000      3.00000      776.000
      12562.9      7589.13     -134.300      3.00000      776.000
      12069.8      14300.9     0.000000      3.00000      776.000
      1822.34      2407.45      31.6000      3.00000      777.000
      1683.94      6791.10     -71.1000      3.00000      777.000
      12065.5      14290.0     -39.5000      3.00000      777.000
      7161.06      14928.6     -63.2000      3.00000      777.000
      8469.54      1069.68     -71.1000      3.00000      778.000
      1638.76      7064.08     -23.7000      3.00000      778.000
      7010.92      10739.2     -150.100      3.00000      778.000
      12096.0      14269.3     -15.8000      3.00000      778.000
      10533.3      7910.64     -7.90000      3.00000      779.000
      6896.78      10781.8      23.7000      3.00000      779.000
      12085.6      14251.3     -31.6000      3.00000      779.000
      3166.38      7523.17     -23.7000      3.00000      780.000
      1979.47      14035.1      118.500      3.00000      780.000
      7285.23      15041.0     -23.7000      3.00000      780.000
      7434.52      5925.39      71.1000      3.00000      781.000
      3310.25      7473.82     -7.90000      3.00000      781.000
      12356.6      7510.64     -7.90000      3.00000      781.000
      1305.69      9062.99     -7.90000      3.00000      781.000
      6829.32      13920.5     -142.200      3.00000      781.000
      1802.97      13998.2     -15.8000      3.00000      781.000
      8669.18      543.532     -94.8000      3.00000      782.000
      11837.7      9051.32     -79.0000      3.00000      782.000
      10376.6      16661.4     -15.8000      3.00000      782.000
      2553.95      5013.89      15.8000      3.00000      783.000
      12208.1      9234.52     -55.3000      3.00000      783.000
      12130.5      14256.0      15.8000      3.00000      783.000
      1224.27      14487.2      79.0000      3.00000      783.000
      8613.59      660.692     -23.7000      3.00000      784.000
      6422.32      2528.26     -134.300      3.00000      784.000
      13963.6      6316.19     -31.6000      3.00000      784.000
      7112.53      11901.1     -86.9000      3.00000      784.000
      4324.15      13859.0     -47.4000      3.00000      784.000
      8597.82      584.312      7.90000      3.00000      785.000
      6459.06      2199.60     0.000000      3.00000      785.000
      13897.2      6323.75      15.8000      3.00000      785.000
      2214.57      6526.75     -23.7000      3.00000      785.000
      12035.4      7403.39      94.8000      3.00000      785.000
      4244.30      13844.0     -7.90000      3.00000      785.000
      10331.2      16734.7      31.6000      3.00000      785.000
      6363.25      1971.69      126.400      3.00000      786.000
      1031.63      7971.51      15.8000      3.00000      786.000
      10377.0      10194.1     -39.5000      3.00000      786.000
      6700.94      10823.7     -150.100      3.00000      786.000
      12092.2      14297.9      15.8000      3.00000      786.000
      2044.68      7033.46     -47.4000      3.00000      787.000
      10348.7      10027.7     -63.2000      3.00000      787.000
      12109.2      14253.2     0.000000      3.00000      787.000
      1818.29      2350.78     0.000000      3.00000      788.000
      734.831      7682.96      7.90000      3.00000      790.000
      6098.20      8106.38     -86.9000      3.00000      790.000
      13909.7      6313.96      15.8000      3.00000      791.000
      13923.5      6322.31     -63.2000      3.00000      792.000
      2380.89      6808.12     -150.100      3.00000      792.000
      11999.7      9466.87     -63.2000      3.00000      792.000
      13924.0      6305.19     -47.4000      3.00000      793.000
      10066.6      8555.05     -63.2000      3.00000      793.000
      13906.2      6275.04      7.90000      3.00000      794.000
      6366.10      11686.7     -79.0000      3.00000      794.000
      3962.37      14095.3     -39.5000      3.00000      794.000
      9855.16      8704.87     -7.90000      3.00000      795.000
      13965.4      6309.51      23.7000      3.00000      796.000
      6437.55      10748.0      23.7000      3.00000      796.000
      6935.58      11723.1      15.8000      3.00000      796.000
      1675.52      2458.03     -323.900      3.00000      797.000
      13933.8      6332.55     -31.6000      3.00000      797.000
      13922.3      6319.31     -31.6000      3.00000      798.000
      9671.24      8522.04     -63.2000      3.00000      798.000
      12060.2      8947.83      7.90000      3.00000      798.000
      10749.5      8015.92      31.6000      3.00000      799.000
      12113.2      9041.35     -47.4000      3.00000      799.000
      6361.54      10767.5      23.7000      3.00000      799.000
      13992.6      6250.15     -79.0000      3.00000      800.000
      6361.92      7521.57      23.7000      3.00000      800.000
      11637.0      7354.72     -102.700      3.00000      800.000
      9711.50      8622.22     -47.4000      3.00000      800.000
      12284.0      9251.37      55.3000      3.00000      800.000
      7091.95      12481.2     -608.300      3.00000      800.000
      10390.4      16680.3     -15.8000      3.00000      800.000
      14058.0      6275.90     -7.90000      3.00000      801.000
      9993.24      8830.14     -7.90000      3.00000      801.000
      7177.29      12587.7     0.000000      3.00000      801.000
      3624.45      12749.4     0.000000      3.00000      801.000
      13985.2      6208.93     -94.8000      3.00000      802.000
      1461.49      7078.32     -55.3000      3.00000      802.000
      11998.1      7314.29     -150.100      3.00000      802.000
      7171.38      12528.1     -94.8000      3.00000      802.000
      13923.4      6145.86      142.200      3.00000      803.000
      1632.28      7033.28     -23.7000      3.00000      803.000
      2183.80      7910.13     -173.800      3.00000      803.000
      7140.42      12567.4     -79.0000      3.00000      803.000
      11746.2      8742.47     -71.1000      3.00000      804.000
      7201.70      12560.3      55.3000      3.00000      804.000
      11861.5      8798.92     -7.90000      3.00000      805.000
      6262.29      10575.1     -47.4000      3.00000      805.000
      4399.15      13649.5     -23.7000      3.00000      805.000
      13949.5      6254.39      31.6000      3.00000      806.000
      6358.61      10489.7     -23.7000      3.00000      806.000
      13868.6      6165.97     -94.8000      3.00000      807.000
      8594.84      1801.25     -632.000      3.00000      809.000
      13899.6      6191.66      79.0000      3.00000      809.000
      11985.9      8406.44     -55.3000      3.00000      809.000
      7013.19      8810.58      7.90000      3.00000      809.000
      13897.8      6196.95     -63.2000      3.00000      810.000
      7219.36      12335.6     -15.8000      3.00000      810.000
      1778.96      8026.66      244.900      3.00000      811.000
      12451.4      8595.05      23.7000      3.00000      811.000
      6316.20      10423.0     -23.7000      3.00000      811.000
      12331.5      10999.0      229.100      3.00000      811.000
      7302.46      12244.6     -31.6000      3.00000      811.000
      1821.77      8064.22      23.7000      3.00000      812.000
      12351.7      8512.75     -110.600      3.00000      812.000
      6223.46      10431.3     -237.000      3.00000      812.000
      10434.7      10333.7      15.8000      3.00000      812.000
      11978.0      10319.9      15.8000      3.00000      812.000
      1834.22      7952.15      23.7000      3.00000      813.000
      12107.8      8637.76     -23.7000      3.00000      813.000
      6322.80      10315.2     -63.2000      3.00000      813.000
      10540.2      10428.3     -23.7000      3.00000      813.000
      1516.37      3912.17     -23.7000      3.00000      814.000
      15809.0      4596.73      79.0000      3.00000      814.000
      12002.3      8668.53     -55.3000      3.00000      814.000
      10538.5      10278.1     -15.8000      3.00000      814.000
      6349.68      10353.9     -23.7000      3.00000      814.000
      9067.84      11148.2     -63.2000      3.00000      814.000
      10660.3      10191.7     -55.3000      3.00000      815.000
      6322.81      10352.0     -47.4000      3.00000      815.000
      7216.49      12103.6     -47.4000      3.00000      815.000
      4293.75      12944.9      47.4000      3.00000      815.000
      6238.01      10237.2     -47.4000      3.00000      816.000
      11473.7      10925.1     -126.400      3.00000      816.000
      7171.14      11903.8     -31.6000      3.00000      816.000
      1956.35      6624.90      47.4000      3.00000      817.000
      3247.02      7033.36     -7.90000      3.00000      817.000
      11990.6      8680.61     -55.3000      3.00000      817.000
      6320.04      10227.7      142.200      3.00000      817.000
      7442.12      11594.1     -15.8000      3.00000      817.000
      9373.42      5663.87     -39.5000      3.00000      818.000
      6360.59      10306.2     -23.7000      3.00000      818.000
      7327.54      11422.1      7.90000      3.00000      818.000
      4416.39      13270.4     -39.5000      3.00000      818.000
      13688.4      14889.4     -55.3000      3.00000      818.000
      9344.95      5556.49     -23.7000      3.00000      819.000
      10940.7      10273.1     0.000000      3.00000      819.000
      7374.53      11517.3     -31.6000      3.00000      819.000
      9403.03      5614.14     -55.3000      3.00000      820.000
      2042.04      8477.06     -63.2000      3.00000      820.000
      6534.37      10429.6     0.000000      3.00000      820.000
      9659.48      15820.2     -23.7000      3.00000      820.000
      16055.4      4240.75      7.90000      3.00000      821.000
      9334.53      5586.52     -31.6000      3.00000      821.000
      6444.08      10358.1     -7.90000      3.00000      821.000
      6895.71      1101.92      15.8000      3.00000      822.000
      7517.24      5458.38     -23.7000      3.00000      822.000
      9330.13      5608.65     -31.6000      3.00000      822.000
      2238.35      6659.88     -31.6000      3.00000      822.000
      10553.1      8077.66      79.0000      3.00000      822.000
      6420.51      10348.5     -31.6000      3.00000      822.000
      7344.60      11465.9      7.90000      3.00000      822.000
      7363.61      5595.97      55.3000      3.00000      823.000
      7237.76      11212.1     -55.3000      3.00000      823.000
      9531.91      5769.92     -86.9000      3.00000      824.000
      1469.18      7278.09     -15.8000      3.00000      824.000
      6551.30      10336.5     -23.7000      3.00000      824.000
      7293.83      11118.6     -15.8000      3.00000      824.000
      1315.27      7148.62     -71.1000      3.00000      825.000
      2596.66      7524.00     -86.9000      3.00000      825.000
      10955.0      10022.2     -47.4000      3.00000      825.000
      2095.60      4895.04      23.7000      3.00000      826.000
      9431.84      5757.67     -63.2000      3.00000      826.000
      2048.73      4861.05      15.8000      3.00000      827.000
      7002.23      5557.36     -39.5000      3.00000      827.000
      6737.04      11188.0     -31.6000      3.00000      827.000
      2073.10      4514.70     -79.0000      3.00000      828.000
      7224.87      5421.25      7.90000      3.00000      828.000
      9549.37      5759.12     -71.1000      3.00000      828.000
      2364.88      6188.85     -7.90000      3.00000      828.000
      10855.8      9955.94     -47.4000      3.00000      828.000
      6707.90      10937.5     -15.8000      3.00000      828.000
      4800.53      13064.1     -110.600      3.00000      828.000
      7145.43      5595.24      15.8000      3.00000      829.000
      9577.87      5866.33      15.8000      3.00000      829.000
      6882.41      10760.3      79.0000      3.00000      829.000
      4640.98      12837.4      39.5000      3.00000      829.000
      3155.24      7350.68      15.8000      3.00000      830.000
      9695.49      5688.88     -23.7000      3.00000      831.000
      3142.25      7371.78      102.700      3.00000      831.000
      1519.04      7100.07      55.3000      3.00000      832.000
      3151.75      7403.72     0.000000      3.00000      832.000
      10569.6      7966.98     -150.100      3.00000      832.000
      7081.26      10814.2     -39.5000      3.00000      832.000
      1879.06      4410.52     -47.4000      3.00000      833.000
      1809.08      7213.91     -55.3000      3.00000      833.000
      12417.7      9081.05      63.2000      3.00000      833.000
      6853.10      1630.67     -15.8000      3.00000      834.000
      1773.56      7360.46      86.9000      3.00000      834.000
      2139.18      4383.78     -55.3000      3.00000      835.000
      3189.88      7380.99     -79.0000      3.00000      836.000
      10066.6      16368.0     -47.4000      3.00000      836.000
      3195.18      7377.67      31.6000      3.00000      837.000
      12411.5      9109.56     0.000000      3.00000      837.000
      4393.53      12698.5     -55.3000      3.00000      838.000
      1540.08      6937.71     -39.5000      3.00000      839.000
      4372.95      12807.5     -15.8000      3.00000      839.000
      6484.72      1945.25     -63.2000      3.00000      840.000
      2423.17      6592.87      47.4000      3.00000      840.000
      1564.72      7427.56     -63.2000      3.00000      840.000
      2419.49      6513.15     -79.0000      3.00000      841.000
      3113.20      7384.02      23.7000      3.00000      841.000
      11834.2      8902.91     -86.9000      3.00000      841.000
      2335.93      6489.82     -7.90000      3.00000      842.000
      15781.9      4619.47     -118.500      3.00000      843.000
      6958.34      1153.26      15.8000      3.00000      844.000
      9056.26      5485.93     -118.500      3.00000      844.000
      5966.42      13535.9     -23.7000      3.00000      844.000
      1976.33      4775.08     -63.2000      3.00000      845.000
      10229.7      10521.8     -31.6000      3.00000      845.000
      1832.69      4964.71     0.000000      3.00000      846.000
      14968.1      5698.58     -31.6000      3.00000      846.000
      9557.72      5907.25     -23.7000      3.00000      846.000
      4479.75      12618.9      15.8000      3.00000      846.000
      9605.77      5773.15      110.600      3.00000      847.000
      12039.1      9307.37     -118.500      3.00000      847.000
      1803.79      5093.13      110.600      3.00000      848.000
      1046.76      7225.60      23.7000      3.00000      850.000
      7341.18      8979.41      23.7000      3.00000      850.000
      963.423      7300.73     -110.600      3.00000      851.000
      7296.10      9123.42     -292.300      3.00000      851.000
      1102.63      7317.42      31.6000      3.00000      852.000
      9563.73      5798.17     -39.5000      3.00000      853.000
      2454.92      8080.69     -7.90000      3.00000      853.000
      6234.52      13350.4     -7.90000      3.00000      853.000
      1213.97      7499.25      31.6000      3.00000      854.000
      835.275      15405.1     -31.6000      3.00000      854.000
      3632.84      13856.1     -47.4000      3.00000      855.000
      939.001      15377.2     -31.6000      3.00000      855.000
      8068.68      1063.22     -15.8000      3.00000      856.000
      2422.54      8048.05     -39.5000      3.00000      856.000
      3645.30      13818.1      173.800      3.00000      856.000
      15749.0      4471.37      94.8000      3.00000      857.000
      1800.45      6923.83     -55.3000      3.00000      857.000
      2327.97      7919.07     -31.6000      3.00000      857.000
      2328.26      15894.9     -55.3000      3.00000      857.000
      15844.6      4204.48      316.000      3.00000      858.000
      1822.31      6811.66      237.000      3.00000      858.000
      15612.7      4142.47     -7.90000      3.00000      859.000
      2099.42      6716.86      86.9000      3.00000      859.000
      9866.67      11005.4     -71.1000      3.00000      859.000
      878.379      15591.9      158.000      3.00000      859.000
      15773.7      4250.77     -23.7000      3.00000      860.000
      9900.26      11108.3      31.6000      3.00000      860.000
      1018.09      15448.5     -126.400      3.00000      860.000
      15954.6      4219.34     -15.8000      3.00000      861.000
      11408.9      7968.61     -7.90000      3.00000      861.000
      1448.51      9094.24      23.7000      3.00000      861.000
      9895.81      11078.8     -39.5000      3.00000      861.000
      6403.21      13364.0      55.3000      3.00000      861.000
      942.669      15414.1      55.3000      3.00000      861.000
      1478.92      9100.09      39.5000      3.00000      862.000
      12150.4      9139.86     -15.8000      3.00000      862.000
      12548.5      10346.9     -23.7000      3.00000      862.000
      9955.26      11083.8     -39.5000      3.00000      862.000
      651.723      15074.5     -7.90000      3.00000      862.000
      1148.92      7450.98     -55.3000      3.00000      863.000
      7255.74      9006.10     -94.8000      3.00000      863.000
      9892.95      11138.7     -15.8000      3.00000      863.000
      6357.28      11737.1     -7.90000      3.00000      863.000
      6219.02      14294.4     0.000000      3.00000      863.000
      575.405      15133.8     -7.90000      3.00000      863.000
      4886.49      1475.80     -47.4000      3.00000      864.000
      7221.93      9064.05     -63.2000      3.00000      864.000
      1498.04      9117.57     -39.5000      3.00000      864.000
      9905.71      11159.8     -23.7000      3.00000      864.000
      7223.95      8979.13     -15.8000      3.00000      865.000
      9893.93      11149.8     -39.5000      3.00000      866.000
      6109.94      13517.4     -15.8000      3.00000      866.000
      8509.42      1191.09     -31.6000      3.00000      867.000
      12583.5      10279.2     -86.9000      3.00000      867.000
      9927.49      11117.6     -23.7000      3.00000      867.000
      9612.21      5836.77      7.90000      3.00000      868.000
      1083.74      7398.76      79.0000      3.00000      868.000
      6739.70      14626.2     -31.6000      3.00000      868.000
      9541.89      5907.10     -15.8000      3.00000      869.000
      1955.18      7100.99     -55.3000      3.00000      869.000
      910.785      7192.93     -15.8000      3.00000      869.000
      11260.8      7606.02     0.000000      3.00000      869.000
      626.596      9172.57     -31.6000      3.00000      869.000
      9931.74      11171.5      47.4000      3.00000      869.000
      7385.42      11623.8      55.3000      3.00000      869.000
      731.014      14937.0     -63.2000      3.00000      869.000
      2046.34      7266.11     -31.6000      3.00000      870.000
      750.683      7666.89     -15.8000      3.00000      870.000
      11551.9      7746.57     -47.4000      3.00000      870.000
      11566.0      8919.98      150.100      3.00000      870.000
      15804.4      4519.52      7.90000      3.00000      871.000
      806.417      7375.30     -142.200      3.00000      871.000
      11665.9      7789.68     -537.200      3.00000      871.000
      9855.91      11018.6     -23.7000      3.00000      871.000
      15838.1      4512.47     -63.2000      3.00000      872.000
      2116.91      7156.70      7.90000      3.00000      872.000
      11303.6      7898.78     -55.3000      3.00000      872.000
      1425.67      7245.20     -197.500      3.00000      873.000
      6385.21      13787.4     -31.6000      3.00000      873.000
      9561.01      5870.77     -47.4000      3.00000      874.000
      7257.41      6141.81      31.6000      3.00000      874.000
      3126.51      7391.26     -79.0000      3.00000      874.000
      3870.33      2338.23      39.5000      3.00000      875.000
      14866.4      4912.48      158.000      3.00000      875.000
      4906.83      12594.5     -292.300      3.00000      875.000
      4522.94      12081.5     -79.0000      3.00000      877.000
      4026.56      2468.04      55.3000      3.00000      878.000
      11421.6      9175.70     0.000000      3.00000      878.000
      1289.04      14648.7     -55.3000      3.00000      878.000
      2762.08      1480.79     -71.1000      3.00000      879.000
      3932.62      2210.54     -47.4000      3.00000      879.000
      6062.01      13814.9     -31.6000      3.00000      879.000
      15912.1      4618.10     -71.1000      3.00000      880.000
      1774.28      6762.53     -47.4000      3.00000      880.000
      3280.87      6896.88      23.7000      3.00000      880.000
      11295.7      7836.15     -79.0000      3.00000      880.000
      3868.80      12438.1     -79.0000      3.00000      880.000
      10377.8      16115.9     -102.700      3.00000      880.000
      1803.22      16529.6     0.000000      3.00000      880.000
      4026.70      2359.49     0.000000      3.00000      881.000
      11428.2      7895.83     -47.4000      3.00000      881.000
      1493.43      9045.13     -47.4000      3.00000      881.000
      12486.1      10519.9      31.6000      3.00000      881.000
      3303.17      2496.98      39.5000      3.00000      882.000
      3514.44      7259.42      23.7000      3.00000      882.000
      11392.3      7806.50     -47.4000      3.00000      882.000
      1491.89      9076.93     -7.90000      3.00000      882.000
      12330.3      10443.8      31.6000      3.00000      882.000
      4097.66      2418.88     -71.1000      3.00000      883.000
      3097.31      6879.06      39.5000      3.00000      883.000
      11450.5      7813.25     -23.7000      3.00000      883.000
      10309.5      16218.1      79.0000      3.00000      883.000
      15790.6      4649.87     -86.9000      3.00000      884.000
      11389.1      7806.89     -47.4000      3.00000      884.000
      6102.08      13935.9     -173.800      3.00000      884.000
      4238.62      2529.96     -126.400      3.00000      885.000
      2831.93      5237.64     -39.5000      3.00000      885.000
      1951.76      14403.6     -23.7000      3.00000      885.000
      4243.98      2434.74     -39.5000      3.00000      886.000
      2524.74      5290.30     -94.8000      3.00000      886.000
      2044.48      14493.1     -23.7000      3.00000      886.000
      4217.28      2436.45     -260.700      3.00000      887.000
      2649.05      5199.29      15.8000      3.00000      887.000
      832.901      7406.84     -63.2000      3.00000      887.000
      15792.5      4723.62      31.6000      3.00000      888.000
      2139.80      6467.94     -189.600      3.00000      888.000
      1135.20      7403.13     -181.700      3.00000      888.000
      4513.67      2322.64      7.90000      3.00000      889.000
      15784.0      4560.41      15.8000      3.00000      889.000
      1833.04      14340.7     0.000000      3.00000      889.000
      2214.69      6566.75      63.2000      3.00000      890.000
      11956.8      10842.1      47.4000      3.00000      890.000
      5966.64      13862.5     -31.6000      3.00000      890.000
      1826.48      14060.2      31.6000      3.00000      890.000
      4434.99      2196.82     -79.0000      3.00000      891.000
      15943.8      4310.64      23.7000      3.00000      891.000
      1945.93      13981.5     -31.6000      3.00000      891.000
      3228.33      3305.62     -31.6000      3.00000      892.000
      12374.0      7490.09     0.000000      3.00000      892.000
      4253.91      14269.7     -205.400      3.00000      892.000
      2699.99      15795.6      15.8000      3.00000      892.000
      2199.95      6506.47     -55.3000      3.00000      893.000
      2090.19      7127.66     -31.6000      3.00000      894.000
      16076.4      4307.51     -86.9000      3.00000      895.000
      3555.65      7042.12      15.8000      3.00000      895.000
      11989.7      10878.9     -63.2000      3.00000      895.000
      15924.8      4235.11      126.400      3.00000      896.000
      3400.29      7225.67     -110.600      3.00000      896.000
      1476.60      9071.33     -39.5000      3.00000      896.000
      15886.3      4234.54      71.1000      3.00000      897.000
      7323.62      4531.79     -7.90000      3.00000      897.000
      1498.68      9097.82     -47.4000      3.00000      897.000
      3246.15      3499.55     0.000000      3.00000      899.000
      15814.6      4623.80     -15.8000      3.00000      899.000
      2046.12      13678.6     -7.90000      3.00000      899.000
      10223.3      16232.3      7.90000      3.00000      899.000
      3188.12      3508.13     -31.6000      3.00000      900.000
      15892.2      4330.24      55.3000      3.00000      900.000
      3231.50      3487.14     -118.500      3.00000      901.000
      9730.21      11280.1     -102.700      3.00000      901.000
      15822.8      4364.25     -71.1000      3.00000      904.000
      7423.98      4634.77     -55.3000      3.00000      904.000
      1953.30      6833.28     -118.500      3.00000      904.000
      526.781      8393.21      15.8000      3.00000      904.000
      7374.64      15757.4     -7.90000      3.00000      904.000
      2540.25      3170.77     -268.600      3.00000      905.000
      12048.6      10829.4     -23.7000      3.00000      905.000
      9285.32      11314.8     0.000000      3.00000      905.000
      7357.02      15695.9     -63.2000      3.00000      905.000
      2435.20      3059.20      110.600      3.00000      906.000
      4458.90      13988.3     -63.2000      3.00000      906.000
      7479.72      15638.5     -23.7000      3.00000      906.000
      2913.03      7463.23      7.90000      3.00000      908.000
      9214.20      11032.3      55.3000      3.00000      908.000
      4272.39      13928.0     -576.700      3.00000      908.000
      2957.92      6882.59      23.7000      3.00000      910.000
      4099.81      13803.6      63.2000      3.00000      910.000
      15857.0      4576.27      23.7000      3.00000      911.000
      8660.67      11225.6     -23.7000      3.00000      911.000
      4100.36      13657.8      23.7000      3.00000      911.000
      2337.48      14225.4      7.90000      3.00000      911.000
      8688.20      11398.8     -7.90000      3.00000      912.000
      2433.31      14067.6     -15.8000      3.00000      912.000
      8676.43      11189.0     -15.8000      3.00000      913.000
      2645.94      14120.1      15.8000      3.00000      913.000
      11362.8      15488.1     -7.90000      3.00000      913.000
      6518.00      13463.6     -55.3000      3.00000      914.000
      8538.43      11117.7      7.90000      3.00000      915.000
      5451.22      12319.9      7.90000      3.00000      915.000
      6340.35      13607.2      23.7000      3.00000      915.000
      9477.99      9843.03      31.6000      3.00000      916.000
      5227.49      12353.5     -23.7000      3.00000      916.000
      2632.50      16043.3      79.0000      3.00000      916.000
      3091.14      7310.15     -252.800      3.00000      917.000
      11399.4      15381.9     -23.7000      3.00000      917.000
      2000.86      2072.69      23.7000      3.00000      918.000
      2960.74      14561.1      47.4000      3.00000      918.000
      11414.3      15367.7      7.90000      3.00000      918.000
      3071.10      14531.2      15.8000      3.00000      919.000
      2540.36      5348.50      55.3000      3.00000      920.000
      1942.40      6267.00     -55.3000      3.00000      920.000
      11359.4      15499.5     -7.90000      3.00000      920.000
      2797.69      5378.48     -213.300      3.00000      921.000
      6068.04      7481.65     -47.4000      3.00000      921.000
      11347.7      15438.2     -47.4000      3.00000      921.000
      7186.91      15845.8     -23.7000      3.00000      921.000
      6221.16      7421.96     -55.3000      3.00000      922.000
      11519.8      7826.41      7.90000      3.00000      922.000
      11316.0      15481.6     -7.90000      3.00000      922.000
      15783.1      4540.41     -39.5000      3.00000      923.000
      14360.8      5817.70     -31.6000      3.00000      923.000
      3102.66      7457.56     -102.700      3.00000      923.000
      11364.8      15392.1     0.000000      3.00000      923.000
      2573.23      2689.50     -39.5000      3.00000      924.000
      15821.2      4282.72      31.6000      3.00000      924.000
      14367.6      5851.52     -31.6000      3.00000      924.000
      13439.0      10965.8      31.6000      3.00000      924.000
      2772.55      2594.76     0.000000      3.00000      925.000
      15834.8      4527.03     -7.90000      3.00000      925.000
      8792.45      11085.5     -71.1000      3.00000      925.000
      8652.22      14097.2     -23.7000      3.00000      925.000
      3448.44      3088.04     -39.5000      3.00000      926.000
      15608.8      4997.06      15.8000      3.00000      926.000
      11329.9      8103.42     -31.6000      3.00000      926.000
      14395.6      5851.77     -31.6000      3.00000      927.000
      6438.46      7465.42     -15.8000      3.00000      927.000
      8764.85      11240.2     -71.1000      3.00000      927.000
      10198.6      16280.8     -79.0000      3.00000      927.000
      6512.83      7495.08     -47.4000      3.00000      928.000
      8490.44      14181.1      15.8000      3.00000      928.000
      10124.8      16345.6     -118.500      3.00000      928.000
      3264.06      2582.52     -7.90000      3.00000      929.000
      6368.37      7759.73     -55.3000      3.00000      929.000
      13392.5      10948.2      15.8000      3.00000      929.000
      10121.2      16265.3     -55.3000      3.00000      929.000
      6174.86      7728.59     -7.90000      3.00000      930.000
      11305.0      7824.38     0.000000      3.00000      931.000
      6043.67      7889.98      39.5000      3.00000      931.000
      3242.74      14943.1     -31.6000      3.00000      931.000
      5981.60      7949.94     -39.5000      3.00000      932.000
      12773.3      14106.5     -31.6000      3.00000      932.000
      12746.0      14066.3     -47.4000      3.00000      933.000
      15950.2      4723.62     -86.9000      3.00000      934.000
      11345.4      7971.44     -23.7000      3.00000      934.000
      12918.2      13937.9      15.8000      3.00000      934.000
      15365.2      5798.38     -181.700      3.00000      935.000
      8459.19      7150.37     -39.5000      3.00000      935.000
      6059.95      13613.9     -23.7000      3.00000      935.000
      6593.15      15053.6     -94.8000      3.00000      935.000
      7520.34      4794.30     -55.3000      3.00000      936.000
      8918.54      10898.4     -71.1000      3.00000      936.000
      12182.0      10933.5     -47.4000      3.00000      936.000
      5489.44      12855.4     -7.90000      3.00000      936.000
      4057.36      3183.74     -15.8000      3.00000      937.000
      15008.4      5509.54      23.7000      3.00000      937.000
      11504.3      7933.68     -23.7000      3.00000      937.000
      6271.20      2579.90     -15.8000      3.00000      938.000
      1391.49      7190.22     -23.7000      3.00000      938.000
      2945.02      7447.72     -94.8000      3.00000      938.000
      5568.88      12822.2     -39.5000      3.00000      938.000
      7056.96      14470.5     -79.0000      3.00000      938.000
      6074.78      2599.93     -15.8000      3.00000      939.000
      11365.5      7407.39     -23.7000      3.00000      939.000
      4932.10      1778.76      632.000      3.00000      940.000
      11433.4      7894.55     -7.90000      3.00000      940.000
      9062.52      10814.4      63.2000      3.00000      940.000
      5903.01      11674.7     -94.8000      3.00000      940.000
      4148.34      2677.08     0.000000      3.00000      941.000
      1631.72      3979.51     -39.5000      3.00000      941.000
      5534.38      10534.0     -47.4000      3.00000      941.000
      8489.31      14341.4      134.300      3.00000      941.000
      6134.93      2029.25     -118.500      3.00000      942.000
      14987.0      5092.83      553.000      3.00000      942.000
      11327.5      8102.86     -39.5000      3.00000      942.000
      4199.49      13798.0      15.8000      3.00000      942.000
      4865.79      1479.42     -15.8000      3.00000      943.000
      6187.11      2010.37     -39.5000      3.00000      943.000
      5833.51      12041.5      47.4000      3.00000      943.000
      6252.28      1932.91     -31.6000      3.00000      944.000
      15866.4      4656.70     -79.0000      3.00000      945.000
      5817.78      7735.92      347.600      3.00000      945.000
      12140.3      10801.3     -31.6000      3.00000      945.000
      5798.82      8513.60     -71.1000      3.00000      946.000
      12076.7      10913.5      39.5000      3.00000      946.000
      5722.58      12703.3      23.7000      3.00000      946.000
      3705.79      2857.99     -7.90000      3.00000      947.000
      5857.45      8574.80      15.8000      3.00000      947.000
      12170.4      10831.0     0.000000      3.00000      947.000
      6078.12      11549.6     -23.7000      3.00000      947.000
      6324.66      2273.36     -63.2000      3.00000      948.000
      3793.93      2854.53      63.2000      3.00000      948.000
      12053.6      10917.4      23.7000      3.00000      948.000
      6421.51      2151.74      55.3000      3.00000      949.000
      3896.51      2865.52     0.000000      3.00000      949.000
      6148.32      2511.14     -86.9000      3.00000      950.000
      5670.27      11460.5     0.000000      3.00000      950.000
      3853.71      3079.43     -110.600      3.00000      951.000
      8883.67      5474.02      86.9000      3.00000      951.000
      15798.4      4709.77     -31.6000      3.00000      952.000
      7997.83      8751.13     -86.9000      3.00000      952.000
      6485.27      2281.32     -31.6000      3.00000      953.000
      1868.62      4348.57     -15.8000      3.00000      953.000
      5962.40      8000.56      31.6000      3.00000      953.000
      12117.3      10938.7     -71.1000      3.00000      953.000
      2532.21      8231.50     -86.9000      3.00000      956.000
      6344.36      8436.50     -260.700      3.00000      956.000
      6318.57      8774.42     -79.0000      3.00000      957.000
      9995.68      16510.3     -79.0000      3.00000      957.000
      6470.01      8817.46      39.5000      3.00000      958.000
      9644.61      11033.3     -31.6000      3.00000      958.000
      6269.08      14068.9     -47.4000      3.00000      958.000
      1459.05      4191.76     -23.7000      3.00000      959.000
      5591.96      11165.4      7.90000      3.00000      959.000
      1646.64      4131.42     -545.100      3.00000      960.000
      5959.35      8110.21      15.8000      3.00000      960.000
      5627.68      10901.5     -23.7000      3.00000      960.000
      1759.10      2270.84     -47.4000      3.00000      961.000
      7218.34      5999.92     -39.5000      3.00000      962.000
      2214.18      6679.10     -15.8000      3.00000      962.000
      1563.63      4467.21     -94.8000      3.00000      963.000
      7193.52      5831.96     -55.3000      3.00000      963.000
      1960.45      6602.01     -15.8000      3.00000      963.000
      12168.8      10149.6     -63.2000      3.00000      963.000
      6897.89      15050.3      55.3000      3.00000      963.000
      6233.92      8922.77     -55.3000      3.00000      964.000
      7006.17      10693.6     -39.5000      3.00000      964.000
      6525.36      1991.57      23.7000      3.00000      965.000
      1636.93      2361.06     -47.4000      3.00000      965.000
      7032.81      10654.5     -15.8000      3.00000      965.000
      7437.27      14891.7     -150.100      3.00000      965.000
      1721.79      2522.22      7.90000      3.00000      966.000
      7547.60      12023.8     -173.800      3.00000      966.000
      2583.44      2177.50     -150.100      3.00000      967.000
      1660.06      2418.42      15.8000      3.00000      967.000
      15744.6      4608.01     -181.700      3.00000      967.000
      14382.9      5563.96      23.7000      3.00000      967.000
      5727.43      10503.4      23.7000      3.00000      967.000
      14265.8      5572.98     0.000000      3.00000      968.000
      5732.79      10616.6      244.900      3.00000      968.000
      1590.50      4423.11     -47.4000      3.00000      969.000
      4872.65      1473.23     -134.300      3.00000      970.000
      8706.45      6659.11     -47.4000      3.00000      971.000
      6991.98      2129.21     -39.5000      3.00000      972.000
      7309.66      9018.95     -39.5000      3.00000      972.000
      5603.91      10764.3      15.8000      3.00000      972.000
      9362.84      11162.7     -173.800      3.00000      972.000
      2605.74      5327.08     -55.3000      3.00000      973.000
      5594.16      10627.8     -55.3000      3.00000      973.000
      1787.91      2427.43     -126.400      3.00000      974.000
      1421.59      4324.46      23.7000      3.00000      974.000
      2513.52      5210.17     -47.4000      3.00000      974.000
      1686.31      2339.51     -71.1000      3.00000      975.000
      1716.93      2368.98     -110.600      3.00000      976.000
      12482.4      10790.9      55.3000      3.00000      976.000
      2516.42      5247.68     -118.500      3.00000      977.000
      4848.33      1560.16     -7.90000      3.00000      978.000
      1238.11      4284.75     -63.2000      3.00000      978.000
      7158.97      15567.4     -23.7000      3.00000      978.000
      8964.51      16269.0     -23.7000      3.00000      978.000
      1365.39      4218.67     -31.6000      3.00000      979.000
      2690.27      5149.61     0.000000      3.00000      979.000
      1931.29      2521.96      165.900      3.00000      980.000
      12119.3      10358.3      316.000      3.00000      980.000
      5904.63      13351.3      15.8000      3.00000      980.000
      5804.77      2503.24      31.6000      3.00000      981.000
      12394.5      10350.1      79.0000      3.00000      981.000
      9530.52      10703.8      7.90000      3.00000      981.000
      5616.90      10949.7      47.4000      3.00000      981.000
      1757.27      4545.49     -189.600      3.00000      982.000
      7912.02      8621.58     -15.8000      3.00000      982.000
      9386.19      10592.6     0.000000      3.00000      982.000
      1704.57      2423.64     -63.2000      3.00000      983.000
      7932.47      8671.42     -23.7000      3.00000      983.000
      5542.72      10770.5      63.2000      3.00000      983.000
      5817.37      13449.1      7.90000      3.00000      983.000
      7923.87      8670.00     -63.2000      3.00000      984.000
      5511.32      10743.7     -31.6000      3.00000      984.000
      6017.47      13867.9      15.8000      3.00000      984.000
      7645.85      15695.4      31.6000      3.00000      984.000
      2422.35      16314.3      7.90000      3.00000      984.000
      1770.64      2452.23      23.7000      3.00000      985.000
      12546.0      10361.3      23.7000      3.00000      985.000
      5557.46      10747.8     -31.6000      3.00000      985.000
      7746.90      15720.8     -39.5000      3.00000      985.000
      2226.96      16117.1      7.90000      3.00000      985.000
      1462.46      4486.87     -284.400      3.00000      986.000
      3021.02      7271.90     -47.4000      3.00000      986.000
      5662.40      10811.1     -31.6000      3.00000      986.000
      2607.09      16193.6      47.4000      3.00000      986.000
      1665.14      2610.49      94.8000      3.00000      987.000
      15974.3      4023.92     -7.90000      3.00000      987.000
      5823.87      10749.6     -23.7000      3.00000      987.000
      2719.81      16056.8     -63.2000      3.00000      987.000
      1863.94      2429.06      7.90000      3.00000      988.000
      855.081      7942.64     -205.400      3.00000      988.000
      13108.3      10290.6     -102.700      3.00000      988.000
      7614.39      15891.6     -7.90000      3.00000      988.000
      6233.91      1754.27     -15.8000      3.00000      989.000
      765.481      7984.27     -39.5000      3.00000      989.000
      14415.0      5686.04     -31.6000      3.00000      990.000
      3245.47      7019.01      7.90000      3.00000      990.000
      7082.23      9685.44      15.8000      3.00000      990.000
      6493.43      1729.60     -94.8000      3.00000      991.000
      1740.76      2379.55      7.90000      3.00000      991.000
      15638.4      4034.37     -15.8000      3.00000      991.000
      9234.76      5407.21     -23.7000      3.00000      991.000
      14394.0      5598.95      7.90000      3.00000      991.000
      7016.49      9707.04     -47.4000      3.00000      991.000
      6513.73      1713.16      39.5000      3.00000      992.000
      7408.25      4768.32      86.9000      3.00000      992.000
      14399.2      5532.38      31.6000      3.00000      992.000
      6125.04      10678.1     -244.900      3.00000      992.000
      5816.85      12231.7     -31.6000      3.00000      992.000
      14443.0      5678.48      39.5000      3.00000      993.000
      7118.44      8158.06      418.700      3.00000      993.000
      6998.17      9715.79      7.90000      3.00000      993.000
      6012.31      10633.9     -126.400      3.00000      993.000
      6563.78      1751.78      39.5000      3.00000      994.000
      9351.83      5464.17     -63.2000      3.00000      994.000
      1786.92      7061.88      79.0000      3.00000      994.000
      7989.65      8363.76     -47.4000      3.00000      994.000
      6236.05      14039.3     -47.4000      3.00000      994.000
      9743.06      16146.7     -165.900      3.00000      994.000
      1863.96      2487.82      181.700      3.00000      995.000
      7904.62      8394.22     -102.700      3.00000      995.000
      623.265      9162.25      31.6000      3.00000      995.000
      6076.77      14102.7     -110.600      3.00000      995.000
      5929.79      10805.9     -47.4000      3.00000      996.000
      6042.95      13940.6      15.8000      3.00000      996.000
      6638.93      1673.28     -63.2000      3.00000      997.000
      2994.23      6844.79     -23.7000      3.00000      997.000
      7922.11      8552.85     -31.6000      3.00000      997.000
      6959.54      9660.05     -47.4000      3.00000      997.000
      5976.66      10726.4     -71.1000      3.00000      997.000
      5018.90      11875.3     -110.600      3.00000      997.000
      15730.2      4522.97      31.6000      3.00000      998.000
      1958.46      5204.08      189.600      3.00000      998.000
      6799.29      1602.55     -31.6000      3.00000      999.000
      1505.82      2738.65     -79.0000      3.00000      999.000
      15649.5      4383.34     -15.8000      3.00000      999.000
      9248.48      5691.65      15.8000      3.00000      999.000
      999.691      8853.10     -23.7000      3.00000      999.000
      12566.5      10906.2     0.000000      3.00000      999.000
      6901.25      15281.3     0.000000      3.00000      999.000
      6490.96      1835.00     -15.8000      3.00000      1000.00
      15383.1      4176.61     -15.8000      3.00000      1000.00
      5746.65      11521.7     -39.5000      3.00000      1000.00
      2843.33      1595.94     -134.300      3.00000      1001.00
      6682.73      1738.90     -55.3000      3.00000      1001.00
      15332.3      4175.31     -39.5000      3.00000      1001.00
      6990.19      9592.19     0.000000      3.00000      1001.00
      5950.40      13503.6     -63.2000      3.00000      1001.00
      6602.53      1801.88     -63.2000      3.00000      1002.00
      15194.0      4205.29     -79.0000      3.00000      1002.00
      1184.74      8855.63     -86.9000      3.00000      1002.00
      6918.64      9669.34     -142.200      3.00000      1002.00
      6472.09      1774.33     -23.7000      3.00000      1003.00
      9531.45      6223.37      39.5000      3.00000      1003.00
      1314.95      8808.86      79.0000      3.00000      1003.00
      6985.38      9650.30     -39.5000      3.00000      1003.00
      9324.97      10577.3     -55.3000      3.00000      1003.00
      5905.27      10862.0      7.90000      3.00000      1003.00
      6625.15      1945.05     -31.6000      3.00000      1004.00
      9156.55      6059.52     0.000000      3.00000      1004.00
      1275.14      8787.87     -39.5000      3.00000      1004.00
      6964.22      9665.98     -7.90000      3.00000      1004.00
      6116.43      10905.3     -55.3000      3.00000      1004.00
      6896.61      1875.01     -39.5000      3.00000      1005.00
      9243.77      6025.95      47.4000      3.00000      1005.00
      1228.15      8836.23     -23.7000      3.00000      1005.00
      5973.43      10947.6      47.4000      3.00000      1005.00
      9040.69      5952.45     0.000000      3.00000      1006.00
      10499.9      10509.3      316.000      3.00000      1006.00
      9364.64      6246.45     0.000000      3.00000      1007.00
      6850.60      2069.49      47.4000      3.00000      1008.00
      8934.63      6102.00     -276.500      3.00000      1008.00
      2789.95      6250.21     -55.3000      3.00000      1008.00
      5749.59      10576.2      47.4000      3.00000      1008.00
      2324.64      15933.3      110.600      3.00000      1008.00
      6947.59      1833.50     -126.400      3.00000      1009.00
      8932.14      6058.16      23.7000      3.00000      1009.00
      7024.82      9628.98     -15.8000      3.00000      1009.00
      10350.1      10914.6      23.7000      3.00000      1009.00
      8884.28      6057.21      7.90000      3.00000      1010.00
      14285.0      5991.01     -79.0000      3.00000      1010.00
      7050.84      9609.49     -47.4000      3.00000      1010.00
      10030.3      11088.3      7.90000      3.00000      1010.00
      6301.65      14242.7     -55.3000      3.00000      1010.00
      15735.0      4651.66     -63.2000      3.00000      1011.00
      1303.94      8927.88     -7.90000      3.00000      1011.00
      7046.40      9596.25     0.000000      3.00000      1011.00
      12007.7      10694.8     -39.5000      3.00000      1011.00
      12400.6      13825.4      252.800      3.00000      1011.00
      6341.84      14142.4     -15.8000      3.00000      1011.00
      6940.67      1549.66     -63.2000      3.00000      1012.00
      11509.6      10622.3      47.4000      3.00000      1012.00
      5947.27      10778.0     -31.6000      3.00000      1012.00
      9416.13      10697.9     0.000000      3.00000      1012.00
      6374.11      14115.0      39.5000      3.00000      1012.00
      12825.9      6950.48     -47.4000      3.00000      1013.00
      7024.69      9619.08     -31.6000      3.00000      1013.00
      6759.56      14943.6     -79.0000      3.00000      1013.00
      2875.89      1609.39      142.200      3.00000      1014.00
      7047.66      9609.96     -15.8000      3.00000      1014.00
      6521.34      10736.2     -632.000      3.00000      1014.00
      1643.51      2781.28      63.2000      3.00000      1015.00
      15079.5      4533.37      31.6000      3.00000      1015.00
      9152.10      6082.19     0.000000      3.00000      1015.00
      6981.81      9565.74     -15.8000      3.00000      1015.00
      5388.47      11372.0     -31.6000      3.00000      1015.00
      4836.91      1479.20     -39.5000      3.00000      1016.00
      1909.89      5071.37     -86.9000      3.00000      1016.00
      9006.15      6003.57     -31.6000      3.00000      1016.00
      6426.35      7876.84      39.5000      3.00000      1016.00
      7015.67      9603.33     -23.7000      3.00000      1016.00
      6198.73      7970.64     -142.200      3.00000      1017.00
      7246.95      14387.7     -47.4000      3.00000      1017.00
      1930.46      5030.05     -15.8000      3.00000      1018.00
      8826.72      5627.71      244.900      3.00000      1018.00
      6287.21      7832.46      23.7000      3.00000      1018.00
      491.574      9416.97      15.8000      3.00000      1018.00
      5788.14      11053.9     -63.2000      3.00000      1018.00
      4157.40      11338.2     -55.3000      3.00000      1018.00
      5521.59      12732.9     -102.700      3.00000      1018.00
      15528.9      4199.55     -47.4000      3.00000      1019.00
      8945.92      5701.94      244.900      3.00000      1019.00
      9811.02      10178.9     -55.3000      3.00000      1019.00
      9098.76      5346.48      94.8000      3.00000      1020.00
      2056.42      6106.65     -55.3000      3.00000      1020.00
      5976.91      10600.2      71.1000      3.00000      1020.00
      5745.76      11604.6      181.700      3.00000      1020.00
      15431.1      4334.90     -126.400      3.00000      1021.00
      1995.80      6129.20     -31.6000      3.00000      1021.00
      5455.11      12855.0      39.5000      3.00000      1021.00
      6394.68      1761.13      31.6000      3.00000      1022.00
      15378.8      4334.21     -31.6000      3.00000      1022.00
      9030.10      5771.14      15.8000      3.00000      1022.00
      5869.40      10456.5     -55.3000      3.00000      1022.00
      11922.0      15270.4      7.90000      3.00000      1022.00
      6056.78      8200.49      15.8000      3.00000      1023.00
      2317.14      12779.9     -79.0000      3.00000      1023.00
      6363.70      7951.71      23.7000      3.00000      1024.00
      12092.0      10307.4     -126.400      3.00000      1024.00
      15333.3      4562.67      7.90000      3.00000      1025.00
      1954.17      5137.97     -39.5000      3.00000      1025.00
      6597.72      7938.12     -31.6000      3.00000      1025.00
      395.861      9567.19     -47.4000      3.00000      1025.00
      15408.5      4540.57     -71.1000      3.00000      1026.00
      6481.48      7773.91     0.000000      3.00000      1026.00
      5681.61      11246.5      331.800      3.00000      1026.00
      6311.45      12428.3     -63.2000      3.00000      1026.00
      6052.55      14087.4     -63.2000      3.00000      1026.00
      9303.87      5811.89     -47.4000      3.00000      1027.00
      6412.64      7821.06     -15.8000      3.00000      1027.00
      5592.36      11107.1      47.4000      3.00000      1027.00
      6041.46      12552.9     -126.400      3.00000      1027.00
      7491.06      1518.67     -110.600      3.00000      1028.00
      5718.73      11416.8      79.0000      3.00000      1028.00
      11352.2      15337.4     -7.90000      3.00000      1028.00
      15089.9      4663.79      15.8000      3.00000      1029.00
      7569.30      8651.57      7.90000      3.00000      1029.00
      5674.68      11358.4      55.3000      3.00000      1029.00
      11466.1      15398.5     -7.90000      3.00000      1029.00
      9260.20      5816.81     -31.6000      3.00000      1030.00
      499.031      7679.44     -229.100      3.00000      1030.00
      7153.30      14749.1     -23.7000      3.00000      1030.00
      6252.09      1806.23     -55.3000      3.00000      1031.00
      6926.07      9586.63     -23.7000      3.00000      1031.00
      9656.85      10691.3      63.2000      3.00000      1031.00
      5631.27      10816.4      165.900      3.00000      1031.00
      3592.32      2168.26     -39.5000      3.00000      1032.00
      2201.49      7568.88     -55.3000      3.00000      1032.00
      5557.14      10863.7     -39.5000      3.00000      1032.00
      8439.68      13881.2     -71.1000      3.00000      1032.00
      7134.06      14764.1      63.2000      3.00000      1032.00
      5258.83      1992.21     -15.8000      3.00000      1033.00
      15085.5      4855.40     -94.8000      3.00000      1033.00
      9241.38      5843.59      7.90000      3.00000      1033.00
      1035.53      7435.31     -55.3000      3.00000      1033.00
      9778.36      11018.8     -71.1000      3.00000      1033.00
      5150.76      2012.61     -7.90000      3.00000      1034.00
      15671.3      4638.35     -39.5000      3.00000      1034.00
      5905.94      9102.01      39.5000      3.00000      1034.00
      9808.84      10881.1      102.700      3.00000      1034.00
      6296.96      1813.63     0.000000      3.00000      1035.00
      15671.9      4456.21      118.500      3.00000      1035.00
      2741.31      12147.6     -79.0000      3.00000      1035.00
      6884.45      14684.0     -63.2000      3.00000      1035.00
      6338.92      1817.01     -79.0000      3.00000      1036.00
      5220.11      2046.89     -71.1000      3.00000      1036.00
      1115.89      7381.68     -15.8000      3.00000      1036.00
      5856.03      11501.8     -79.0000      3.00000      1036.00
      7414.22      1597.09     -39.5000      3.00000      1037.00
      6282.69      1765.35     -7.90000      3.00000      1037.00
      5247.73      2058.45     -55.3000      3.00000      1037.00
      15548.3      4658.91     -55.3000      3.00000      1037.00
      927.442      7399.07     -31.6000      3.00000      1037.00
      2214.96      7599.42      7.90000      3.00000      1037.00
      6173.60      8550.08     -7.90000      3.00000      1037.00
      1139.33      14953.8     -237.000      3.00000      1037.00
      11459.5      15580.4     -15.8000      3.00000      1037.00
      1795.72      16563.4      15.8000      3.00000      1037.00
      5169.32      1993.77     -71.1000      3.00000      1038.00
      15748.9      4482.31      47.4000      3.00000      1038.00
      1061.14      7374.16     -23.7000      3.00000      1038.00
      11976.0      10384.2     -71.1000      3.00000      1038.00
      9436.75      10934.2     -63.2000      3.00000      1038.00
      8479.74      13892.0     0.000000      3.00000      1038.00
      3086.37      15304.5     -31.6000      3.00000      1038.00
      6348.17      1682.71      23.7000      3.00000      1039.00
      5129.82      1996.78     -55.3000      3.00000      1039.00
      785.958      8060.17     -39.5000      3.00000      1039.00
      5908.86      8477.71     -7.90000      3.00000      1039.00
      9481.25      10973.2     -31.6000      3.00000      1039.00
      2648.66      12180.6     -47.4000      3.00000      1039.00
      6237.39      12475.5     -23.7000      3.00000      1039.00
      1323.29      14556.9     -15.8000      3.00000      1039.00
      6554.64      1686.25     -31.6000      3.00000      1040.00
      5260.62      2009.19      31.6000      3.00000      1040.00
      15535.8      4777.94     -102.700      3.00000      1040.00
      2809.50      6952.12      47.4000      3.00000      1040.00
      682.073      7828.65      173.800      3.00000      1040.00
      6167.63      8628.75     -55.3000      3.00000      1040.00
      12256.3      8785.31     -126.400      3.00000      1040.00
      5773.34      11519.5     -86.9000      3.00000      1040.00
      1532.45      14530.8     -71.1000      3.00000      1040.00
      7316.94      1454.00     -118.500      3.00000      1041.00
      15450.4      4702.22     -39.5000      3.00000      1041.00
      768.101      7352.14      15.8000      3.00000      1041.00
      10326.0      10641.6      150.100      3.00000      1041.00
      5802.71      11488.0     0.000000      3.00000      1041.00
      1544.40      14512.7      39.5000      3.00000      1041.00
      2637.92      15468.1     -15.8000      3.00000      1041.00
      5186.31      2003.26     -15.8000      3.00000      1042.00
      15451.0      4562.45     -86.9000      3.00000      1042.00
      5809.78      11457.8     0.000000      3.00000      1042.00
      1333.72      14404.1     -15.8000      3.00000      1042.00
      2653.47      15500.6     -47.4000      3.00000      1042.00
      5095.84      1978.35      7.90000      3.00000      1043.00
      15163.0      4450.45      7.90000      3.00000      1043.00
      2238.11      7610.07      47.4000      3.00000      1043.00
      5091.16      2005.79     0.000000      3.00000      1044.00
      15199.9      4468.33     -213.300      3.00000      1044.00
      6093.32      7547.64     -7.90000      3.00000      1044.00
      5870.60      8749.66     -23.7000      3.00000      1044.00
      5163.93      1955.81     -7.90000      3.00000      1045.00
      15287.5      4482.86     -47.4000      3.00000      1045.00
      6250.68      7623.68     0.000000      3.00000      1045.00
      5827.19      8779.43     -7.90000      3.00000      1045.00
      5801.41      10960.3     -23.7000      3.00000      1045.00
      2263.53      12526.1     -150.100      3.00000      1045.00
      1346.64      14641.2     -23.7000      3.00000      1045.00
      6679.93      1555.72     -47.4000      3.00000      1046.00
      15179.3      4579.70      126.400      3.00000      1046.00
      5821.96      8783.26      15.8000      3.00000      1046.00
      6773.61      14139.6     -158.000      3.00000      1046.00
      15105.2      4520.94     -31.6000      3.00000      1047.00
      15231.0      5638.51     -7.90000      3.00000      1047.00
      5918.84      9082.56     -189.600      3.00000      1047.00
      1701.48      14264.8     -31.6000      3.00000      1047.00
      2035.73      1861.51      126.400      3.00000      1048.00
      15319.1      5512.02     -7.90000      3.00000      1048.00
      6046.18      8999.78      15.8000      3.00000      1048.00
      5921.76      11487.0      39.5000      3.00000      1048.00
      844.462      7272.46      23.7000      3.00000      1049.00
      5855.04      11534.1     -55.3000      3.00000      1049.00
      7324.27      3666.11      371.300      3.00000      1050.00
      8969.00      5360.43     -55.3000      3.00000      1050.00
      5722.30      9190.01     -47.4000      3.00000      1050.00
      5234.55      10284.8      102.700      3.00000      1050.00
      1985.95      1665.18      63.2000      3.00000      1051.00
      15461.4      4867.38     -15.8000      3.00000      1051.00
      1019.46      7215.17     -7.90000      3.00000      1051.00
      7693.43      12564.7     -39.5000      3.00000      1051.00
      1853.11      1679.78      39.5000      3.00000      1052.00
      5197.18      2088.78     -31.6000      3.00000      1052.00
      15389.5      4975.90     -15.8000      3.00000      1052.00
      5998.65      11131.2     -79.0000      3.00000      1052.00
      2745.18      12821.2     -31.6000      3.00000      1052.00
      7414.17      1260.81     0.000000      3.00000      1053.00
      5226.15      1994.70     -31.6000      3.00000      1053.00
      2191.70      7598.29     -47.4000      3.00000      1053.00
      6028.68      11152.8     -47.4000      3.00000      1053.00
      5594.86      12496.5      134.300      3.00000      1053.00
      7761.01      12556.4     -150.100      3.00000      1053.00
      15379.8      5172.71     -39.5000      3.00000      1054.00
      6324.66      7782.87     -23.7000      3.00000      1054.00
      7773.00      12558.1      63.2000      3.00000      1054.00
      6497.58      2184.22     -31.6000      3.00000      1055.00
      6306.90      8029.73      39.5000      3.00000      1055.00
      5983.39      9164.63     -47.4000      3.00000      1055.00
      5191.06      10112.2      23.7000      3.00000      1055.00
      9866.50      10320.0     -39.5000      3.00000      1055.00
      7649.40      12585.1     -63.2000      3.00000      1055.00
      1794.67      14230.1      15.8000      3.00000      1055.00
      6545.22      2274.41      110.600      3.00000      1056.00
      15738.1      4649.16     -23.7000      3.00000      1056.00
      6233.19      8035.06      23.7000      3.00000      1056.00
      2244.65      14118.7     -55.3000      3.00000      1056.00
      2876.44      15968.6     -7.90000      3.00000      1056.00
      6156.05      2544.96      134.300      3.00000      1057.00
      6242.50      7924.84      150.100      3.00000      1057.00
      6449.97      12167.1      110.600      3.00000      1057.00
      7727.18      12634.3     -7.90000      3.00000      1057.00
      2685.67      14073.2     -47.4000      3.00000      1057.00
      2870.72      16019.6     -15.8000      3.00000      1057.00
      4606.08      1531.98     -7.90000      3.00000      1058.00
      2274.02      7570.40     -15.8000      3.00000      1058.00
      6252.20      7840.12      63.2000      3.00000      1058.00
      1059.40      9231.08      31.6000      3.00000      1058.00
      5870.16      11565.7     -94.8000      3.00000      1058.00
      6395.61      12521.2     -79.0000      3.00000      1058.00
      7627.98      12626.9      23.7000      3.00000      1058.00
      2528.66      14283.6     -55.3000      3.00000      1058.00
      2901.54      15980.0     -39.5000      3.00000      1058.00
      6966.94      5009.93     -55.3000      3.00000      1059.00
      2264.63      7596.21     -55.3000      3.00000      1059.00
      6251.50      8305.11     -15.8000      3.00000      1059.00
      5958.78      11121.9      142.200      3.00000      1059.00
      2426.00      14091.2     0.000000      3.00000      1059.00
      2922.84      15988.2     0.000000      3.00000      1059.00
      15078.5      4989.69     -15.8000      3.00000      1060.00
      2247.43      7571.01     -31.6000      3.00000      1060.00
      6197.90      8260.67      102.700      3.00000      1060.00
      2423.09      13908.9      7.90000      3.00000      1060.00
      5838.57      2584.29      47.4000      3.00000      1061.00
      15305.7      4975.20      39.5000      3.00000      1061.00
      2759.69      7565.87      15.8000      3.00000      1061.00
      6211.86      8154.26     -63.2000      3.00000      1061.00
      878.799      8746.99     0.000000      3.00000      1061.00
      6656.87      10224.6     -7.90000      3.00000      1061.00
      2473.93      13673.9     0.000000      3.00000      1061.00
      2875.42      15986.3     -94.8000      3.00000      1061.00
      2173.59      7542.48     -15.8000      3.00000      1062.00
      1048.44      8619.66     0.000000      3.00000      1062.00
      6768.35      10612.1     -15.8000      3.00000      1062.00
      4798.95      1430.30      7.90000      3.00000      1063.00
      3648.80      5671.26     -55.3000      3.00000      1063.00
      957.693      7562.69      55.3000      3.00000      1063.00
      6257.92      8081.63     -86.9000      3.00000      1063.00
      10343.2      10625.5     0.000000      3.00000      1063.00
      2547.78      13822.0     -23.7000      3.00000      1063.00
      6312.55      10618.4     -55.3000      3.00000      1064.00
      2469.72      13668.0     0.000000      3.00000      1064.00
      5772.01      2515.44     -71.1000      3.00000      1065.00
      884.184      7750.12     -15.8000      3.00000      1065.00
      6292.82      8118.39     -31.6000      3.00000      1065.00
      754.124      8941.66      15.8000      3.00000      1065.00
      2878.84      13846.9     -39.5000      3.00000      1065.00
      2815.97      13802.6     -7.90000      3.00000      1066.00
      16063.1      4027.81      79.0000      3.00000      1067.00
      2166.77      7835.33     -23.7000      3.00000      1067.00
      508.052      7948.37     -15.8000      3.00000      1067.00
      6160.98      9097.49     -15.8000      3.00000      1067.00
      5835.95      11387.8     -94.8000      3.00000      1067.00
      2660.05      13971.4     -15.8000      3.00000      1067.00
      6990.90      1895.32     -466.100      3.00000      1068.00
      3651.89      5648.16     -71.1000      3.00000      1068.00
      12778.8      7235.85     -31.6000      3.00000      1068.00
      6327.85      8055.29     -7.90000      3.00000      1068.00
      5834.35      11321.6      292.300      3.00000      1068.00
      7101.50      11374.0      47.4000      3.00000      1068.00
      2597.84      14137.6     -39.5000      3.00000      1068.00
      2084.74      7618.10      31.6000      3.00000      1069.00
      7052.94      11286.5     -23.7000      3.00000      1069.00
      2896.72      15866.5     -23.7000      3.00000      1069.00
      5725.27      9421.24     -110.600      3.00000      1070.00
      6964.22      9550.02      71.1000      3.00000      1070.00
      5834.23      11469.4     -23.7000      3.00000      1070.00
      2456.10      14107.0     -7.90000      3.00000      1070.00
      2810.06      15907.0     -23.7000      3.00000      1070.00
      3144.43      7265.42     -47.4000      3.00000      1071.00
      2237.39      7605.16      7.90000      3.00000      1071.00
      9595.33      10505.0      63.2000      3.00000      1071.00
      5809.11      11424.9      55.3000      3.00000      1071.00
      2278.24      14412.4      86.9000      3.00000      1071.00
      2759.75      15914.7      23.7000      3.00000      1071.00
      2661.78      2869.44     -79.0000      3.00000      1072.00
      2121.38      7472.39      7.90000      3.00000      1072.00
      6109.50      9462.02     0.000000      3.00000      1072.00
      5838.07      11448.5     -39.5000      3.00000      1072.00
      2772.60      3193.56     -47.4000      3.00000      1073.00
      12278.2      7194.00     -15.8000      3.00000      1073.00
      3111.73      7497.20     -15.8000      3.00000      1073.00
      632.630      8287.52      94.8000      3.00000      1073.00
      6250.90      8257.37     -31.6000      3.00000      1073.00
      5827.54      11497.7      86.9000      3.00000      1073.00
      13655.3      10700.3     -71.1000      3.00000      1073.00
      5852.97      11478.2      94.8000      3.00000      1073.00
      2749.74      2864.88     -94.8000      3.00000      1074.00
      1908.31      5107.31     -134.300      3.00000      1074.00
      2178.58      7502.10     -79.0000      3.00000      1074.00
      696.153      7894.19      63.2000      3.00000      1074.00
      6241.55      10474.6      39.5000      3.00000      1074.00
      2722.67      15878.1     -55.3000      3.00000      1074.00
      2973.01      2737.00      15.8000      3.00000      1075.00
      3579.72      5638.60     -23.7000      3.00000      1075.00
      2161.29      7406.91      39.5000      3.00000      1075.00
      6449.17      8304.39     -39.5000      3.00000      1075.00
      6229.69      10567.3      23.7000      3.00000      1075.00
      4434.87      12232.3      86.9000      3.00000      1075.00
      3600.58      5656.16     0.000000      3.00000      1076.00
      7473.23      5688.41     -15.8000      3.00000      1076.00
      2379.87      7364.63     -118.500      3.00000      1076.00
      6439.12      8191.23     -39.5000      3.00000      1076.00
      6218.12      10537.7      15.8000      3.00000      1076.00
      6700.39      11712.2     -7.90000      3.00000      1076.00
      2798.84      16019.9     0.000000      3.00000      1076.00
      7418.68      5713.93     -173.800      3.00000      1077.00
      2170.20      7463.37      71.1000      3.00000      1077.00
      6255.56      8106.16     -71.1000      3.00000      1077.00
      6236.23      10524.9     -110.600      3.00000      1077.00
      9753.36      10762.8      7.90000      3.00000      1077.00
      2795.51      16061.5     -7.90000      3.00000      1077.00
      7514.61      5714.25     -23.7000      3.00000      1078.00
      2138.13      7410.39     -31.6000      3.00000      1078.00
      6308.48      8237.91     -79.0000      3.00000      1078.00
      2737.51      13906.7     0.000000      3.00000      1078.00
      2846.88      16080.7      15.8000      3.00000      1078.00
      7555.16      5731.86     -55.3000      3.00000      1079.00
      6008.91      9041.43     -39.5000      3.00000      1079.00
      9803.63      10605.0      39.5000      3.00000      1079.00
      2236.68      7440.53     -118.500      3.00000      1080.00
      13229.7      11030.2     -39.5000      3.00000      1080.00
      4765.02      11961.8      86.9000      3.00000      1080.00
      11606.9      15305.6     -71.1000      3.00000      1080.00
      2256.59      7406.04     -15.8000      3.00000      1081.00
      10637.5      10571.1      23.7000      3.00000      1081.00
      12996.9      10994.8     -47.4000      3.00000      1081.00
      4773.66      11621.0      86.9000      3.00000      1081.00
      2580.17      13459.2      15.8000      3.00000      1081.00
      1566.27      2700.72     -63.2000      3.00000      1082.00
      12537.1      7319.84     -110.600      3.00000      1082.00
      2184.85      7433.74     -15.8000      3.00000      1082.00
      6204.84      8242.46     -150.100      3.00000      1082.00
      10736.6      10571.8     -31.6000      3.00000      1082.00
      13116.2      10904.5     -31.6000      3.00000      1082.00
      1409.48      2779.35      23.7000      3.00000      1083.00
      7433.09      5480.26      23.7000      3.00000      1083.00
      6098.60      8413.07     -79.0000      3.00000      1083.00
      6186.37      10532.4     -7.90000      3.00000      1083.00
      9635.95      10580.2     -118.500      3.00000      1083.00
      2805.38      16141.9      55.3000      3.00000      1083.00
      1550.71      2680.70     -110.600      3.00000      1084.00
      7228.16      5612.54     -31.6000      3.00000      1084.00
      8112.58      7054.78     -102.700      3.00000      1084.00
      2174.00      7439.39     -7.90000      3.00000      1084.00
      6063.85      8422.35     -47.4000      3.00000      1084.00
      6167.90      10542.2     -110.600      3.00000      1084.00
      9596.37      10578.0     -94.8000      3.00000      1084.00
      2319.43      12398.0     -142.200      3.00000      1084.00
      2460.72      13935.9      94.8000      3.00000      1084.00
      2788.78      16211.7     -47.4000      3.00000      1084.00
      1384.43      2670.49     -7.90000      3.00000      1085.00
      1905.25      5232.16     -23.7000      3.00000      1085.00
      14753.9      5641.10     -134.300      3.00000      1085.00
      7130.63      5853.10     -15.8000      3.00000      1085.00
      2156.41      7488.89     -47.4000      3.00000      1085.00
      8069.77      7896.61     -7.90000      3.00000      1085.00
      5842.31      11463.2      23.7000      3.00000      1085.00
      1498.19      2796.68     -86.9000      3.00000      1086.00
      7064.71      5899.63      15.8000      3.00000      1086.00
      8044.76      7868.37      15.8000      3.00000      1086.00
      6014.46      8139.73      71.1000      3.00000      1086.00
      6172.30      10502.6      205.400      3.00000      1086.00
      2207.78      13705.8     -31.6000      3.00000      1086.00
      2834.39      2534.58      7.90000      3.00000      1087.00
      1505.52      2743.26     -79.0000      3.00000      1087.00
      7973.34      7877.03     0.000000      3.00000      1087.00
      6335.99      8106.98      15.8000      3.00000      1087.00
      4777.35      12081.8      86.9000      3.00000      1087.00
      2243.20      13827.8      363.400      3.00000      1087.00
      1382.35      3018.25     -86.9000      3.00000      1088.00
      4876.56      12047.9     -39.5000      3.00000      1088.00
      2383.97      13524.0     -47.4000      3.00000      1088.00
      7011.58      5773.36     -63.2000      3.00000      1089.00
      8318.50      7403.20     -86.9000      3.00000      1089.00
      6172.64      8321.13     -15.8000      3.00000      1089.00
      2705.57      16152.1      181.700      3.00000      1089.00
      7287.49      5668.32     -7.90000      3.00000      1090.00
      2114.09      7175.12     -31.6000      3.00000      1090.00
      8445.81      7228.04      158.000      3.00000      1090.00
      2294.61      14337.7     -39.5000      3.00000      1090.00
      2817.06      16127.9     -7.90000      3.00000      1090.00
      2075.50      6985.46     -7.90000      3.00000      1091.00
      1095.44      7256.10      15.8000      3.00000      1091.00
      10109.4      7313.70     -632.000      3.00000      1091.00
      7015.79      11099.1     -7.90000      3.00000      1091.00
      2234.78      14326.6     -39.5000      3.00000      1091.00
      3270.83      14615.2     -316.000      3.00000      1091.00
      2714.28      16142.5      63.2000      3.00000      1091.00
      6492.97      1684.37     -47.4000      3.00000      1092.00
      2186.58      7517.44      55.3000      3.00000      1092.00
      8397.05      7434.06     -23.7000      3.00000      1092.00
      2550.53      12243.8     -31.6000      3.00000      1092.00
      2100.47      14417.6      15.8000      3.00000      1092.00
      2024.59      6790.54     -39.5000      3.00000      1093.00
      6675.19      7304.72      39.5000      3.00000      1093.00
      8446.79      7524.45     -31.6000      3.00000      1093.00
      7347.06      1416.19     -158.000      3.00000      1094.00
      1915.72      5126.59     0.000000      3.00000      1094.00
      6478.47      7351.39     0.000000      3.00000      1094.00
      10912.6      11242.6      632.000      3.00000      1094.00
      2100.51      14501.6      15.8000      3.00000      1094.00
      3758.25      1462.44     -110.600      3.00000      1095.00
      2189.83      7480.06     -47.4000      3.00000      1095.00
      6372.38      7506.03     -23.7000      3.00000      1095.00
      12127.4      7612.00     -23.7000      3.00000      1095.00
      1879.81      14579.2     -47.4000      3.00000      1095.00
      1876.27      7949.55      7.90000      3.00000      1096.00
      10934.1      9940.34      102.700      3.00000      1096.00
      6843.80      10648.6      15.8000      3.00000      1096.00
      5776.05      11513.5     -39.5000      3.00000      1096.00
      1816.43      14533.0     -55.3000      3.00000      1096.00
      7386.13      5357.40     -23.7000      3.00000      1097.00
      6573.36      7828.37     -15.8000      3.00000      1097.00
      5785.92      11517.9      23.7000      3.00000      1097.00
      9425.82      6222.62      23.7000      3.00000      1098.00
      1973.30      6691.05      15.8000      3.00000      1098.00
      1892.31      7857.82      15.8000      3.00000      1098.00
      6324.69      8047.39     -15.8000      3.00000      1098.00
      10925.0      9894.56     -71.1000      3.00000      1098.00
      6684.92      10755.5     -23.7000      3.00000      1098.00
      7077.95      1692.07     -126.400      3.00000      1099.00
      1893.91      6754.77      39.5000      3.00000      1099.00
      8205.79      7025.24     -7.90000      3.00000      1099.00
      2140.16      8128.52     -39.5000      3.00000      1099.00
      5982.51      8455.30     0.000000      3.00000      1099.00
      6702.34      10584.1     -55.3000      3.00000      1099.00
      9700.05      10499.8     -47.4000      3.00000      1099.00
      3723.21      1418.81     -47.4000      3.00000      1100.00
      7061.46      1366.01     -71.1000      3.00000      1100.00
      2699.45      2888.84     -47.4000      3.00000      1100.00
      7321.91      5338.73     -71.1000      3.00000      1100.00
      10969.8      9987.00      15.8000      3.00000      1100.00
      2028.88      14386.2      7.90000      3.00000      1100.00
      2637.49      2917.44     -23.7000      3.00000      1101.00
      7270.22      5311.80      71.1000      3.00000      1101.00
      8580.81      7100.05     -55.3000      3.00000      1101.00
      2007.10      7901.99     -55.3000      3.00000      1101.00
      2778.77      2719.86     -23.7000      3.00000      1102.00
      7184.40      5311.72     -39.5000      3.00000      1102.00
      8382.91      7173.63      94.8000      3.00000      1102.00
      2078.67      7760.49     -23.7000      3.00000      1102.00
      5951.34      8835.03      47.4000      3.00000      1102.00
      10689.1      10179.7     -55.3000      3.00000      1102.00
      7150.42      1300.13     -39.5000      3.00000      1103.00
      2371.39      1941.97     -31.6000      3.00000      1103.00
      1568.54      6827.01     -39.5000      3.00000      1103.00
      8394.19      7226.54     -47.4000      3.00000      1103.00
      2215.78      7517.41     -55.3000      3.00000      1103.00
      5988.66      8896.38     -150.100      3.00000      1103.00
      10844.8      9870.75     -63.2000      3.00000      1103.00
      5925.19      10825.7      632.000      3.00000      1103.00
      2054.80      11952.7     -55.3000      3.00000      1103.00
      8487.46      7181.77      7.90000      3.00000      1104.00
      12559.2      7315.36     -181.700      3.00000      1104.00
      1933.78      7880.16      7.90000      3.00000      1104.00
      5945.03      8684.28      31.6000      3.00000      1104.00
      10730.3      9877.13     -165.900      3.00000      1104.00
      6036.53      10705.2     -23.7000      3.00000      1104.00
      3145.72      14986.9     -15.8000      3.00000      1104.00
      15306.6      5347.87      23.7000      3.00000      1105.00
      8379.91      6987.14     -110.600      3.00000      1105.00
      5981.70      8860.49     -110.600      3.00000      1105.00
      10530.1      9970.71     -165.900      3.00000      1105.00
      7422.11      1553.35     -23.7000      3.00000      1106.00
      8478.80      7104.96      205.400      3.00000      1106.00
      2264.47      7519.12     -39.5000      3.00000      1106.00
      10704.1      7857.97     -55.3000      3.00000      1106.00
      6008.30      8867.42     -63.2000      3.00000      1106.00
      1913.23      14565.3     -31.6000      3.00000      1106.00
      3315.91      7018.49     -86.9000      3.00000      1107.00
      2240.07      8096.22     -23.7000      3.00000      1107.00
      5909.19      8865.42      15.8000      3.00000      1107.00
      5806.76      11518.9     0.000000      3.00000      1107.00
      1928.08      14547.7     -15.8000      3.00000      1107.00
      10655.6      7879.31     -39.5000      3.00000      1108.00
      2261.34      8123.40     -15.8000      3.00000      1108.00
      12940.2      10328.3     -23.7000      3.00000      1108.00
      5828.71      11389.7     -55.3000      3.00000      1108.00
      1961.21      14534.2     0.000000      3.00000      1108.00
      3350.59      14930.3     -94.8000      3.00000      1108.00
      3664.78      1580.86      94.8000      3.00000      1109.00
      10621.1      8048.96      134.300      3.00000      1109.00
      2455.65      8097.58     -102.700      3.00000      1109.00
      5789.85      11521.7      31.6000      3.00000      1109.00
      7090.33      13510.7      173.800      3.00000      1109.00
      1760.63      14457.2      15.8000      3.00000      1109.00
      8373.35      6973.88     0.000000      3.00000      1110.00
      2216.48      7449.36     -15.8000      3.00000      1110.00
      10849.6      9809.67     -39.5000      3.00000      1110.00
      13374.5      11045.6     -150.100      3.00000      1110.00
      2871.81      15352.1     -15.8000      3.00000      1110.00
      5946.54      8567.96      63.2000      3.00000      1111.00
      6010.80      10723.4      63.2000      3.00000      1111.00
      2202.46      7467.47     -31.6000      3.00000      1112.00
      5977.19      8709.71      94.8000      3.00000      1112.00
      6124.57      10732.9     -118.500      3.00000      1112.00
      2886.20      14129.0      102.700      3.00000      1112.00
      8978.77      14337.0     -47.4000      3.00000      1112.00
      2779.17      7935.79     -15.8000      3.00000      1113.00
      10878.0      9812.55      47.4000      3.00000      1113.00
      8671.17      11500.0      39.5000      3.00000      1113.00
      9065.25      14333.8     -15.8000      3.00000      1113.00
      7198.34      5424.17     -47.4000      3.00000      1114.00
      6002.08      8896.46     -79.0000      3.00000      1114.00
      10811.3      9819.07     -15.8000      3.00000      1114.00
      12103.1      15031.1     0.000000      3.00000      1114.00
      7163.84      5440.83      55.3000      3.00000      1115.00
      13497.4      6885.27     -7.90000      3.00000      1115.00
      10813.2      9830.89     0.000000      3.00000      1115.00
      5812.13      11525.4      86.9000      3.00000      1115.00
      7050.54      5598.17     0.000000      3.00000      1116.00
      2205.68      7512.37     -15.8000      3.00000      1116.00
      5990.23      8971.33      55.3000      3.00000      1116.00
      13146.5      11129.4     -15.8000      3.00000      1116.00
      5750.29      11382.0     -79.0000      3.00000      1116.00
      4265.70      12563.8     -363.400      3.00000      1116.00
      2773.55      2788.97     -31.6000      3.00000      1117.00
      7089.40      5836.23     -7.90000      3.00000      1117.00
      13486.7      6934.07     -23.7000      3.00000      1117.00
      5983.47      8882.05     -94.8000      3.00000      1117.00
      10791.6      9917.85      197.500      3.00000      1117.00
      13146.1      11170.0     -47.4000      3.00000      1117.00
      5706.39      11407.2      39.5000      3.00000      1117.00
      4119.27      12495.3     -23.7000      3.00000      1117.00
      9004.32      14389.4     -23.7000      3.00000      1117.00
      2386.58      4560.63     -39.5000      3.00000      1118.00
      2174.12      7462.87     -15.8000      3.00000      1118.00
      5945.65      8899.55     -55.3000      3.00000      1118.00
      10727.2      9839.99      63.2000      3.00000      1118.00
      13340.9      11201.7     -7.90000      3.00000      1118.00
      5784.46      11439.6      15.8000      3.00000      1118.00
      4094.43      12482.6     -15.8000      3.00000      1118.00
      6112.92      13150.7     0.000000      3.00000      1118.00
      8978.96      14425.3     -31.6000      3.00000      1118.00
      7153.73      1684.99     -94.8000      3.00000      1119.00
      8904.52      6690.20      55.3000      3.00000      1119.00
      2140.79      7488.78     -15.8000      3.00000      1119.00
      3068.69      7474.75     -55.3000      3.00000      1119.00
      5993.81      8955.29     -55.3000      3.00000      1119.00
      10768.9      10378.0     -15.8000      3.00000      1119.00
      5695.69      11438.4     -63.2000      3.00000      1119.00
      2712.91      12828.8     -126.400      3.00000      1119.00
      9009.44      14329.5      213.300      3.00000      1119.00
      7312.29      6136.81     -39.5000      3.00000      1120.00
      3139.27      7040.95      110.600      3.00000      1120.00
      6207.54      10230.0     -55.3000      3.00000      1120.00
      10611.3      10405.7     -86.9000      3.00000      1120.00
      8800.34      14386.8     -23.7000      3.00000      1120.00
      6931.13      5746.88     -55.3000      3.00000      1121.00
      3199.94      7321.31     -39.5000      3.00000      1121.00
      5934.84      8826.49     0.000000      3.00000      1121.00
      459.377      9324.90     -23.7000      3.00000      1121.00
      6151.92      10251.7     -39.5000      3.00000      1121.00
      13659.2      11284.4     -165.900      3.00000      1121.00
      5751.58      11447.1     -39.5000      3.00000      1121.00
      15669.9      4549.48      142.200      3.00000      1122.00
      7205.72      5568.17     -47.4000      3.00000      1122.00
      3138.10      7426.58     0.000000      3.00000      1122.00
      5962.41      8938.28      71.1000      3.00000      1122.00
      6178.91      10238.2     -47.4000      3.00000      1122.00
      13591.3      11197.6      23.7000      3.00000      1122.00
      2743.98      13121.9      7.90000      3.00000      1122.00
      6723.86      14428.5     -15.8000      3.00000      1122.00
      7402.30      1746.23     -79.0000      3.00000      1123.00
      7469.19      5577.44     -47.4000      3.00000      1123.00
      5958.24      8825.78     -15.8000      3.00000      1123.00
      10751.2      9913.06     -102.700      3.00000      1123.00
      6107.69      10270.3      15.8000      3.00000      1123.00
      13726.0      11009.7      102.700      3.00000      1123.00
      8622.92      14427.2     -94.8000      3.00000      1123.00
      7285.94      1764.36     -15.8000      3.00000      1124.00
      6501.93      8236.53     -39.5000      3.00000      1124.00
      9893.92      10671.7      47.4000      3.00000      1124.00
      13761.9      10981.1     -7.90000      3.00000      1124.00
      7550.70      5892.64     -7.90000      3.00000      1125.00
      5988.75      8870.89     -7.90000      3.00000      1125.00
      10685.1      10000.6      173.800      3.00000      1125.00
      7670.81      6048.22     -23.7000      3.00000      1126.00
      10728.9      9969.91      63.2000      3.00000      1126.00
      13590.9      11225.6      23.7000      3.00000      1126.00
      1405.26      14468.8     -86.9000      3.00000      1126.00
      8571.92      14546.8     -39.5000      3.00000      1126.00
      7607.97      5722.09     -7.90000      3.00000      1127.00
      6099.10      9973.92     -189.600      3.00000      1127.00
      10711.8      9983.75     -7.90000      3.00000      1127.00
      5779.77      11491.1     0.000000      3.00000      1127.00
      1845.86      14457.4     -15.8000      3.00000      1127.00
      8611.66      14543.7     -110.600      3.00000      1127.00
      7695.20      5851.27     -55.3000      3.00000      1128.00
      2017.84      8389.23     -31.6000      3.00000      1128.00
      10612.1      9898.45      94.8000      3.00000      1128.00
      5768.42      11461.8     -47.4000      3.00000      1128.00
      1359.14      14513.4     -79.0000      3.00000      1128.00
      4760.89      1805.94     -71.1000      3.00000      1129.00
      7532.18      5951.41      15.8000      3.00000      1129.00
      10107.7      8372.55     -55.3000      3.00000      1129.00
      2048.37      8418.20      7.90000      3.00000      1129.00
      6093.61      10763.1     -15.8000      3.00000      1129.00
      2088.02      14382.0     -31.6000      3.00000      1129.00
      4301.93      2357.33      23.7000      3.00000      1130.00
      7483.28      5642.00     -15.8000      3.00000      1130.00
      1881.60      8058.28      23.7000      3.00000      1130.00
      6032.52      8123.69     -55.3000      3.00000      1130.00
      9911.44      10557.2     -7.90000      3.00000      1130.00
      6487.67      10711.0     -47.4000      3.00000      1130.00
      6296.65      11750.6     -31.6000      3.00000      1130.00
      7581.94      5525.95     -134.300      3.00000      1131.00
      2064.58      8516.23      23.7000      3.00000      1131.00
      13677.5      11121.5      94.8000      3.00000      1131.00
      5789.35      11506.4      63.2000      3.00000      1131.00
      2372.00      14179.1     -23.7000      3.00000      1131.00
      591.495      3725.30     -15.8000      3.00000      1132.00
      7429.17      5953.32     -23.7000      3.00000      1132.00
      6212.05      8692.10      102.700      3.00000      1132.00
      13723.3      11041.2     -23.7000      3.00000      1132.00
      6281.03      11871.1     -15.8000      3.00000      1132.00
      2312.91      14225.5     -71.1000      3.00000      1132.00
      550.286      3619.13     -165.900      3.00000      1133.00
      6073.35      10784.5     -55.3000      3.00000      1133.00
      6319.98      11917.0     -7.90000      3.00000      1133.00
      6467.83      6578.57     -23.7000      3.00000      1134.00
      13370.3      6812.79     -110.600      3.00000      1134.00
      2055.88      8472.56     -55.3000      3.00000      1134.00
      9904.93      8459.98     -7.90000      3.00000      1134.00
      6105.92      10753.6     -79.0000      3.00000      1134.00
      9443.36      10643.6      86.9000      3.00000      1134.00
      6438.46      13876.0      31.6000      3.00000      1134.00
      6506.30      6674.78      55.3000      3.00000      1135.00
      6467.70      8273.34      31.6000      3.00000      1135.00
      2070.69      8527.43      47.4000      3.00000      1135.00
      10747.7      10000.4      134.300      3.00000      1135.00
      6079.77      10747.2     -47.4000      3.00000      1135.00
      6222.13      11849.6      15.8000      3.00000      1135.00
      1520.69      14750.7     -189.600      3.00000      1135.00
      10316.7      15510.4      7.90000      3.00000      1135.00
      7389.24      1240.62     -126.400      3.00000      1136.00
      7503.64      5451.57     -7.90000      3.00000      1136.00
      6425.55      6642.49     -39.5000      3.00000      1136.00
      11868.6      8524.86     -31.6000      3.00000      1136.00
      13757.6      11062.4     -15.8000      3.00000      1136.00
      6380.22      12003.4     -63.2000      3.00000      1136.00
      2195.13      13997.4     -7.90000      3.00000      1136.00
      7059.48      1169.63     -347.600      3.00000      1137.00
      6424.31      6596.66     -63.2000      3.00000      1137.00
      6133.17      10774.9      55.3000      3.00000      1137.00
      13666.7      11062.8     -31.6000      3.00000      1137.00
      6299.90      11826.5     -31.6000      3.00000      1137.00
      1424.06      14862.0     -31.6000      3.00000      1137.00
      9203.66      834.570     -39.5000      3.00000      1138.00
      9582.29      8544.95     -86.9000      3.00000      1138.00
      6139.91      10829.4     -402.900      3.00000      1138.00
      9067.88      795.057     -7.90000      3.00000      1139.00
      2010.08      8535.42     -23.7000      3.00000      1139.00
      6246.08      8467.90      55.3000      3.00000      1139.00
      10949.9      9904.44     -39.5000      3.00000      1139.00
      10712.4      15616.9     -55.3000      3.00000      1139.00
      13309.4      6841.71     0.000000      3.00000      1140.00
      6243.97      8885.32     -39.5000      3.00000      1140.00
      10885.5      9883.35      15.8000      3.00000      1140.00
      6099.89      10728.2     -15.8000      3.00000      1140.00
      3289.82      11165.8      15.8000      3.00000      1140.00
      9135.26      11289.2     -79.0000      3.00000      1140.00
      13365.7      6756.50     -63.2000      3.00000      1141.00
      6459.85      8236.00     0.000000      3.00000      1141.00
      10885.3      9866.44     -55.3000      3.00000      1141.00
      9045.73      10742.5      79.0000      3.00000      1141.00
      13758.6      11100.5      71.1000      3.00000      1141.00
      7192.35      11308.8     -7.90000      3.00000      1141.00
      1466.88      14231.9     -15.8000      3.00000      1141.00
      11048.5      15374.0     -23.7000      3.00000      1141.00
      8802.58      735.892     -63.2000      3.00000      1142.00
      15820.4      3946.20     -23.7000      3.00000      1142.00
      6411.09      6607.86      7.90000      3.00000      1142.00
      7802.89      8409.25     -15.8000      3.00000      1142.00
      6214.67      8853.94      55.3000      3.00000      1142.00
      9296.80      11166.0     -434.500      3.00000      1142.00
      3302.53      11197.6     -39.5000      3.00000      1142.00
      16054.3      3913.16     -31.6000      3.00000      1143.00
      8849.16      7065.63     -23.7000      3.00000      1143.00
      7797.49      8405.98     -94.8000      3.00000      1143.00
      6266.67      8888.62      39.5000      3.00000      1143.00
      8971.67      11176.3     -7.90000      3.00000      1143.00
      6811.79      1171.12     -39.5000      3.00000      1144.00
      16173.2      3930.39     -71.1000      3.00000      1144.00
      1947.24      5031.87      94.8000      3.00000      1144.00
      6366.71      6583.65     -55.3000      3.00000      1144.00
      8732.97      7166.79     -55.3000      3.00000      1144.00
      2086.40      8466.74     -15.8000      3.00000      1144.00
      9424.56      10999.5      15.8000      3.00000      1144.00
      13656.8      11053.1     -31.6000      3.00000      1144.00
      5743.34      11552.9      86.9000      3.00000      1144.00
      8626.39      14119.2     -31.6000      3.00000      1144.00
      6404.16      6595.60     -39.5000      3.00000      1145.00
      8699.58      7138.26     -23.7000      3.00000      1145.00
      2089.55      8474.69     -23.7000      3.00000      1145.00
      13645.4      11020.6     -47.4000      3.00000      1145.00
      9163.26      11205.2     -23.7000      3.00000      1145.00
      1780.14      13978.9      23.7000      3.00000      1145.00
      8272.97      14037.2      55.3000      3.00000      1145.00
      16108.9      4200.97      23.7000      3.00000      1146.00
      7045.00      4368.77      15.8000      3.00000      1146.00
      2109.33      8502.39     -23.7000      3.00000      1146.00
      12743.3      8809.17     -126.400      3.00000      1146.00
      10886.1      9855.48      63.2000      3.00000      1146.00
      9262.28      11330.1     0.000000      3.00000      1146.00
      1768.15      13843.4      39.5000      3.00000      1146.00
      8746.83      6000.13     -126.400      3.00000      1147.00
      2080.75      8508.53     -23.7000      3.00000      1147.00
      3244.44      11249.7      7.90000      3.00000      1147.00
      1656.86      13959.3     -15.8000      3.00000      1147.00
      4485.83      14533.4      86.9000      3.00000      1147.00
      8722.18      7023.71     -102.700      3.00000      1148.00
      1696.45      13983.2     -15.8000      3.00000      1148.00
      2098.59      8502.96     -23.7000      3.00000      1149.00
      5800.38      8573.22      15.8000      3.00000      1149.00
      13696.7      11013.9      15.8000      3.00000      1149.00
      6168.07      13643.5     -189.600      3.00000      1149.00
      8431.68      13881.6     -15.8000      3.00000      1149.00
      1507.05      14009.0     -55.3000      3.00000      1149.00
      479.503      3375.46      63.2000      3.00000      1150.00
      7087.17      5964.59     -31.6000      3.00000      1150.00
      6521.25      8240.22     -7.90000      3.00000      1150.00
      7184.43      11352.8     -47.4000      3.00000      1150.00
      1674.55      14471.8      7.90000      3.00000      1150.00
      7272.67      5849.74      15.8000      3.00000      1151.00
      5717.02      8889.07     -55.3000      3.00000      1151.00
      16365.4      4287.39     -47.4000      3.00000      1152.00
      7236.28      5939.41     -63.2000      3.00000      1152.00
      5930.92      8500.47     0.000000      3.00000      1152.00
      6974.50      10906.2      165.900      3.00000      1152.00
      14330.1      11676.2      63.2000      3.00000      1152.00
      13210.7      6628.55     -31.6000      3.00000      1153.00
      1961.62      8561.00     -39.5000      3.00000      1153.00
      10778.3      9899.09      15.8000      3.00000      1153.00
      6978.13      11043.6     -31.6000      3.00000      1153.00
      6786.08      13576.8     -55.3000      3.00000      1153.00
      15544.0      4320.29     -126.400      3.00000      1154.00
      12983.4      6818.70     -7.90000      3.00000      1154.00
      1938.17      8557.09     0.000000      3.00000      1154.00
      6987.98      10846.9     -23.7000      3.00000      1154.00
      13610.0      11033.8      102.700      3.00000      1154.00
      1819.26      2430.78      39.5000      3.00000      1155.00
      15458.5      4143.50     -71.1000      3.00000      1155.00
      6230.70      8842.31      15.8000      3.00000      1155.00
      10398.7      10145.1      23.7000      3.00000      1155.00
      7082.06      10741.1     -39.5000      3.00000      1155.00
      7662.47      13066.6     -71.1000      3.00000      1155.00
      15572.7      4059.73     -94.8000      3.00000      1156.00
      7340.13      5987.72     -79.0000      3.00000      1156.00
      6165.48      8095.09     -71.1000      3.00000      1156.00
      7262.44      11611.0     -102.700      3.00000      1157.00
      6579.62      694.856     -39.5000      3.00000      1158.00
      10856.1      9962.11      55.3000      3.00000      1158.00
      9133.85      11134.4      55.3000      3.00000      1158.00
      6838.90      14196.4     -63.2000      3.00000      1158.00
      1462.87      14688.7      71.1000      3.00000      1158.00
      11769.1      14883.0      39.5000      3.00000      1158.00
      6604.39      874.481      63.2000      3.00000      1159.00
      8183.07      1285.16     -434.500      3.00000      1159.00
      15847.8      3997.23     0.000000      3.00000      1159.00
      6428.39      8196.43     -39.5000      3.00000      1159.00
      10821.0      9903.30      71.1000      3.00000      1159.00
      9633.43      11297.9     -7.90000      3.00000      1159.00
      7702.08      3153.22      71.1000      3.00000      1160.00
      14859.5      5380.67     -63.2000      3.00000      1160.00
      13074.3      6622.17     0.000000      3.00000      1160.00
      6478.45      8213.74      7.90000      3.00000      1160.00
      7920.57      13624.7      94.8000      3.00000      1160.00
      2772.79      14093.6     -55.3000      3.00000      1160.00
      6559.53      14047.7     -31.6000      3.00000      1160.00
      7032.65      1025.88     -39.5000      3.00000      1161.00
      13045.5      6563.21      39.5000      3.00000      1161.00
      6524.19      8017.37      197.500      3.00000      1161.00
      718.808      8049.99     -71.1000      3.00000      1161.00
      7775.95      8447.39     -126.400      3.00000      1161.00
      8019.72      13503.0      7.90000      3.00000      1161.00
      2854.59      14114.1     -158.000      3.00000      1161.00
      7155.19      860.088      63.2000      3.00000      1162.00
      4280.63      2845.13      7.90000      3.00000      1162.00
      7890.83      2960.91     0.000000      3.00000      1162.00
      717.024      7866.88     -126.400      3.00000      1162.00
      6200.08      8068.26     -189.600      3.00000      1162.00
      10069.4      8317.67     -63.2000      3.00000      1162.00
      6485.03      10590.5     -63.2000      3.00000      1162.00
      6998.10      846.756     -7.90000      3.00000      1163.00
      1647.53      2896.10     -63.2000      3.00000      1163.00
      6622.40      7907.45     -118.500      3.00000      1163.00
      10063.2      8591.98     -55.3000      3.00000      1163.00
      10846.5      9861.29     -71.1000      3.00000      1163.00
      9002.40      10866.1      31.6000      3.00000      1163.00
      7838.92      13476.2     -63.2000      3.00000      1163.00
      11033.8      15548.5      31.6000      3.00000      1163.00
      6809.16      890.207     -15.8000      3.00000      1164.00
      4339.98      2842.39     -55.3000      3.00000      1164.00
      7275.43      6216.72     -181.700      3.00000      1164.00
      10851.7      9854.97     -39.5000      3.00000      1164.00
      13690.7      11111.4      86.9000      3.00000      1164.00
      8205.25      13365.3     -23.7000      3.00000      1164.00
      6839.73      977.375     -7.90000      3.00000      1165.00
      4284.92      2832.21     -39.5000      3.00000      1165.00
      15498.3      4591.10     -126.400      3.00000      1165.00
      6976.78      5575.44     -55.3000      3.00000      1165.00
      10710.1      9869.91     -442.400      3.00000      1165.00
      9406.52      11210.8      79.0000      3.00000      1165.00
      13762.0      11168.5     -15.8000      3.00000      1165.00
      8191.13      13285.1     -31.6000      3.00000      1165.00
      6815.45      1018.81     -63.2000      3.00000      1166.00
      4312.47      2833.59     -47.4000      3.00000      1166.00
      671.892      3495.82      31.6000      3.00000      1166.00
      15724.4      4492.56      15.8000      3.00000      1166.00
      7037.48      5675.78     -15.8000      3.00000      1166.00
      6021.70      8614.46     0.000000      3.00000      1166.00
      13728.4      11091.5      39.5000      3.00000      1166.00
      8210.77      13322.4     -47.4000      3.00000      1166.00
      15387.2      4831.08     -150.100      3.00000      1167.00
      13806.1      10996.0      7.90000      3.00000      1167.00
      10693.0      15245.3     -15.8000      3.00000      1167.00
      12552.5      6718.68      47.4000      3.00000      1168.00
      11654.0      10379.5      63.2000      3.00000      1168.00
      13697.6      11032.8     0.000000      3.00000      1168.00
      7635.41      12918.5     -47.4000      3.00000      1168.00
      15826.1      4304.39      23.7000      3.00000      1169.00
      12599.4      6810.96      31.6000      3.00000      1169.00
      13674.0      11148.9     -23.7000      3.00000      1169.00
      7500.18      3067.09     -63.2000      3.00000      1170.00
      12453.3      7057.23     -31.6000      3.00000      1170.00
      13774.8      11218.9     -15.8000      3.00000      1170.00
      7511.75      1763.04      118.500      3.00000      1171.00
      7557.10      2919.43     -55.3000      3.00000      1171.00
      12346.6      7099.75     -47.4000      3.00000      1171.00
      6347.03      10741.1     -23.7000      3.00000      1171.00
      8832.78      11221.3     -23.7000      3.00000      1171.00
      7533.32      12998.3     -55.3000      3.00000      1171.00
      12861.5      14164.2      15.8000      3.00000      1171.00
      7622.68      3030.35     -63.2000      3.00000      1172.00
      10734.9      9795.18      23.7000      3.00000      1172.00
      6330.36      10751.5      7.90000      3.00000      1172.00
      7586.35      13354.5      55.3000      3.00000      1172.00
      2168.61      5452.14      47.4000      3.00000      1173.00
      7447.42      5719.19      7.90000      3.00000      1173.00
      11010.1      9899.42      47.4000      3.00000      1173.00
      6356.60      10815.2     -102.700      3.00000      1173.00
      6493.42      8129.12      15.8000      3.00000      1174.00
      10357.0      8597.51     -94.8000      3.00000      1174.00
      10840.1      9843.66      55.3000      3.00000      1174.00
      6600.06      11054.0      110.600      3.00000      1174.00
      13020.4      14045.4     -23.7000      3.00000      1174.00
      4070.42      1244.15     -31.6000      3.00000      1175.00
      15473.3      4630.95      15.8000      3.00000      1175.00
      12858.1      6670.89     -47.4000      3.00000      1175.00
      6461.27      8172.39      15.8000      3.00000      1175.00
      10318.3      8379.68     -55.3000      3.00000      1175.00
      7785.46      8490.68      63.2000      3.00000      1175.00
      5936.88      12379.6      31.6000      3.00000      1175.00
      10880.6      9811.79      71.1000      3.00000      1176.00
      12430.8      10234.9     -150.100      3.00000      1176.00
      12986.7      6842.38      86.9000      3.00000      1177.00
      4705.22      2345.79      292.300      3.00000      1178.00
      12754.4      6802.84     -63.2000      3.00000      1178.00
      13089.0      10996.6      55.3000      3.00000      1178.00
      12545.3      7083.01     0.000000      3.00000      1179.00
      6420.12      8803.50      15.8000      3.00000      1179.00
      13186.1      10880.2     -15.8000      3.00000      1179.00
      7847.53      1029.00     -55.3000      3.00000      1180.00
      15302.1      5471.09      134.300      3.00000      1180.00
      7439.49      3219.76      31.6000      3.00000      1181.00
      1497.35      3581.88     -31.6000      3.00000      1181.00
      15328.1      5606.50     -7.90000      3.00000      1181.00
      1811.03      8380.13      47.4000      3.00000      1181.00
      1593.30      14046.7     -47.4000      3.00000      1181.00
      7264.69      1816.01     -15.8000      3.00000      1182.00
      7482.83      3209.43     -71.1000      3.00000      1182.00
      15350.2      5533.19     -31.6000      3.00000      1182.00
      12842.5      10639.2     -7.90000      3.00000      1182.00
      9723.98      10681.9     -31.6000      3.00000      1182.00
      5875.16      13019.0     -55.3000      3.00000      1182.00
      7171.31      1923.41     0.000000      3.00000      1183.00
      7496.66      3285.09     -134.300      3.00000      1183.00
      15739.5      4648.67     -31.6000      3.00000      1183.00
      7539.68      5670.71      79.0000      3.00000      1183.00
      6275.58      8784.30     -7.90000      3.00000      1183.00
      12883.1      10769.0     -94.8000      3.00000      1183.00
      7428.15      3270.91     -55.3000      3.00000      1184.00
      15240.8      5623.55     -63.2000      3.00000      1184.00
      6296.55      8644.16      434.500      3.00000      1184.00
      10655.4      13520.7      632.000      3.00000      1184.00
      6869.33      592.496     -15.8000      3.00000      1185.00
      1409.08      2543.69     -39.5000      3.00000      1185.00
      7233.20      3784.33      23.7000      3.00000      1185.00
      15211.6      4466.34     -55.3000      3.00000      1185.00
      7116.04      5645.91      39.5000      3.00000      1185.00
      6290.19      8860.03     -63.2000      3.00000      1185.00
      12737.2      10800.0     -173.800      3.00000      1185.00
      10677.4      16051.9      181.700      3.00000      1185.00
      7105.02      1959.96     -94.8000      3.00000      1186.00
      6866.33      5727.24     -79.0000      3.00000      1186.00
      9797.12      8455.11     -102.700      3.00000      1186.00
      12994.9      10745.2      7.90000      3.00000      1186.00
      10514.5      15973.9     -63.2000      3.00000      1186.00
      1507.41      3699.87     -86.9000      3.00000      1187.00
      6312.90      8886.86     -55.3000      3.00000      1187.00
      11617.2      9465.13     -47.4000      3.00000      1187.00
      1413.79      3615.86     -31.6000      3.00000      1188.00
      6293.07      8781.85     -7.90000      3.00000      1188.00
      1637.25      1794.65     -181.700      3.00000      1189.00
      1443.36      3699.63     -15.8000      3.00000      1189.00
      7206.00      3611.22      15.8000      3.00000      1189.00
      7146.64      5769.00     -23.7000      3.00000      1189.00
      11196.7      9292.05     -23.7000      3.00000      1189.00
      9216.97      11227.2     -39.5000      3.00000      1189.00
      8227.87      13455.6      7.90000      3.00000      1189.00
      6651.69      665.804     -39.5000      3.00000      1190.00
      15719.3      4661.69     -15.8000      3.00000      1190.00
      6399.36      8111.82     -150.100      3.00000      1190.00
      8279.95      13464.3     -86.9000      3.00000      1190.00
      16265.8      4396.58      55.3000      3.00000      1191.00
      13110.9      10966.8      31.6000      3.00000      1191.00
      9399.82      16066.1     0.000000      3.00000      1191.00
      4330.94      2339.41     -110.600      3.00000      1192.00
      834.002      3803.83     -31.6000      3.00000      1192.00
      7375.49      4436.82     -31.6000      3.00000      1192.00
      15336.6      5579.54     0.000000      3.00000      1192.00
      6378.57      8207.80     -79.0000      3.00000      1192.00
      5954.64      12330.7      47.4000      3.00000      1192.00
      9457.49      15937.7      39.5000      3.00000      1192.00
      6939.64      1174.07      47.4000      3.00000      1193.00
      12330.8      10619.1      15.8000      3.00000      1193.00
      9403.39      15926.9      23.7000      3.00000      1193.00
      6951.73      1117.58     -86.9000      3.00000      1194.00
      7569.37      4438.16     -31.6000      3.00000      1194.00
      6379.36      8919.69     -86.9000      3.00000      1194.00
      9366.24      15906.9     -7.90000      3.00000      1194.00
      8270.74      13558.8     -23.7000      3.00000      1195.00
      4278.41      1924.98     0.000000      3.00000      1196.00
      11353.8      9242.06     -79.0000      3.00000      1196.00
      4325.18      1886.34     -7.90000      3.00000      1197.00
      1374.92      2507.55     -86.9000      3.00000      1197.00
      11433.8      9462.04     -94.8000      3.00000      1197.00
      4481.29      1952.14     -23.7000      3.00000      1198.00
      15664.6      4473.20     -276.500      3.00000      1198.00
      11568.0      9304.95     -7.90000      3.00000      1198.00
      2668.45      12643.6      31.6000      3.00000      1198.00
      631.768      3562.61     -47.4000      3.00000      1199.00
      12292.5      7792.33      7.90000      3.00000      1199.00
      11544.3      9388.50      7.90000      3.00000      1199.00
      8924.96      10539.6     -31.6000      3.00000      1199.00
      4057.69      12860.2     0.000000      3.00000      1199.00
      2450.84      13550.4     -39.5000      3.00000      1199.00
      7690.70      3827.32     -39.5000      3.00000      1200.00
      2040.82      7901.95     0.000000      3.00000      1200.00
      1640.87      14737.5      7.90000      3.00000      1200.00
      6430.03      846.989     -23.7000      3.00000      1201.00
      7829.46      3762.27     -31.6000      3.00000      1201.00
      9102.92      6025.51     -118.500      3.00000      1201.00
      3569.94      6986.93     -23.7000      3.00000      1201.00
      1058.70      8553.42     -213.300      3.00000      1201.00
      11466.0      9154.14     -23.7000      3.00000      1201.00
      9524.03      10460.2     -15.8000      3.00000      1201.00
      9438.32      15876.3     -63.2000      3.00000      1201.00
      2401.69      7965.48      15.8000      3.00000      1202.00
      1110.65      8315.73     -31.6000      3.00000      1202.00
      11808.0      10402.9     -79.0000      3.00000      1202.00
      2532.38      13613.0     -63.2000      3.00000      1202.00
      9211.53      16141.8      86.9000      3.00000      1202.00
      8794.64      729.559     -94.8000      3.00000      1203.00
      15660.7      4681.14      47.4000      3.00000      1203.00
      2402.02      7978.65      47.4000      3.00000      1203.00
      1197.96      8322.33     0.000000      3.00000      1203.00
      10392.1      8627.53     -55.3000      3.00000      1203.00
      9219.96      16191.5     -31.6000      3.00000      1203.00
      4877.14      2077.34     -63.2000      3.00000      1204.00
      2569.49      8024.80     -39.5000      3.00000      1204.00
      1222.73      8256.54      23.7000      3.00000      1204.00
      7253.38      11384.8      39.5000      3.00000      1204.00
      4138.68      12530.4      23.7000      3.00000      1204.00
      1456.90      2566.16     -15.8000      3.00000      1205.00
      5990.66      2631.74     -63.2000      3.00000      1205.00
      15742.7      4504.40     -63.2000      3.00000      1205.00
      3124.43      5309.16     -71.1000      3.00000      1205.00
      9368.04      10529.9     -94.8000      3.00000      1205.00
      4519.35      12563.1      55.3000      3.00000      1205.00
      1502.54      2580.31     -23.7000      3.00000      1206.00
      6027.13      2695.94     -15.8000      3.00000      1206.00
      931.723      8498.48      39.5000      3.00000      1206.00
      11337.2      9044.30     -7.90000      3.00000      1206.00
      13602.5      11008.4      47.4000      3.00000      1206.00
      6207.84      1000.71     -86.9000      3.00000      1207.00
      3308.79      5773.33      31.6000      3.00000      1207.00
      12976.6      10340.7     0.000000      3.00000      1207.00
      5976.08      2655.33     0.000000      3.00000      1208.00
      2493.15      7990.23     -110.600      3.00000      1208.00
      6622.57      14979.0     -7.90000      3.00000      1208.00
      9540.83      16313.8     0.000000      3.00000      1208.00
      6303.10      1125.34     -142.200      3.00000      1209.00
      9662.07      16353.4     -15.8000      3.00000      1209.00
      4921.09      1747.58     -63.2000      3.00000      1210.00
      7627.77      3382.19     -23.7000      3.00000      1210.00
      2524.03      7957.09     -15.8000      3.00000      1210.00
      9001.48      10964.3      86.9000      3.00000      1210.00
      6708.49      1164.36     -632.000      3.00000      1211.00
      4871.14      1794.95     -7.90000      3.00000      1211.00
      7012.94      4757.86     -55.3000      3.00000      1211.00
      15384.1      5225.16      7.90000      3.00000      1211.00
      2613.55      7973.32     -23.7000      3.00000      1211.00
      7730.23      10292.8     -632.000      3.00000      1211.00
      6925.61      1154.72     -63.2000      3.00000      1212.00
      4856.85      1709.90     -15.8000      3.00000      1212.00
      11316.6      9744.94      142.200      3.00000      1212.00
      13553.3      11194.5      63.2000      3.00000      1212.00
      5036.68      2053.99     -15.8000      3.00000      1213.00
      7023.96      4753.42     -7.90000      3.00000      1213.00
      7369.99      5689.15      7.90000      3.00000      1213.00
      2586.56      8119.66     -23.7000      3.00000      1213.00
      11664.4      9607.97      63.2000      3.00000      1213.00
      7509.99      15182.6     -63.2000      3.00000      1213.00
      6909.12      1167.58     0.000000      3.00000      1214.00
      5153.01      2135.25     -15.8000      3.00000      1214.00
      6996.69      4751.34     -79.0000      3.00000      1214.00
      2601.68      8176.79     -15.8000      3.00000      1214.00
      11426.0      9644.37      142.200      3.00000      1214.00
      12021.5      7401.16     -110.600      3.00000      1215.00
      485.394      9663.48     -15.8000      3.00000      1215.00
      11380.4      9618.97     -118.500      3.00000      1215.00
      6854.28      1135.61     -86.9000      3.00000      1216.00
      11525.3      9457.10     -102.700      3.00000      1216.00
      6508.00      14486.5     -39.5000      3.00000      1216.00
      6465.19      14696.2     -23.7000      3.00000      1217.00
      3670.83      5965.99     -158.000      3.00000      1218.00
      6413.07      8753.58      15.8000      3.00000      1218.00
      3897.13      5764.07     -23.7000      3.00000      1219.00
      2941.26      7178.04     -94.8000      3.00000      1219.00
      11587.4      10519.6     -134.300      3.00000      1219.00
      6880.71      1099.11     -23.7000      3.00000      1220.00
      6166.14      2245.00     0.000000      3.00000      1220.00
      11790.6      8763.50     -86.9000      3.00000      1220.00
      10466.1      16667.2     -47.4000      3.00000      1220.00
      6131.18      2275.67     -23.7000      3.00000      1221.00
      7044.11      4761.81     -55.3000      3.00000      1221.00
      12301.6      8792.77     -165.900      3.00000      1221.00
      9208.84      10700.8     -102.700      3.00000      1221.00
      9109.81      16293.4     -55.3000      3.00000      1221.00
      6910.30      1186.30     -47.4000      3.00000      1222.00
      7170.06      4982.60     -134.300      3.00000      1222.00
      15626.7      5256.30      7.90000      3.00000      1222.00
      618.886      9005.48     -94.8000      3.00000      1222.00
      11215.4      9146.12     -15.8000      3.00000      1222.00
      4775.25      1662.31     -86.9000      3.00000      1223.00
      15641.4      5172.11     -86.9000      3.00000      1223.00
      7469.05      6156.02     -55.3000      3.00000      1223.00
      7790.73      13318.0      86.9000      3.00000      1223.00
      4747.27      1735.31     -7.90000      3.00000      1224.00
      6405.16      2045.21     -7.90000      3.00000      1224.00
      15638.5      5031.73      7.90000      3.00000      1224.00
      6596.12      14655.2     -23.7000      3.00000      1224.00
      6772.64      1132.09      576.700      3.00000      1225.00
      4733.33      1805.94     -55.3000      3.00000      1225.00
      15653.9      5057.23     -15.8000      3.00000      1225.00
      11548.7      9282.69      23.7000      3.00000      1225.00
      6308.85      13393.0     -173.800      3.00000      1225.00
      6567.12      14651.2     -79.0000      3.00000      1225.00
      9123.44      16297.2     -31.6000      3.00000      1225.00
      4731.45      1733.72     -23.7000      3.00000      1226.00
      6188.92      8722.91     -165.900      3.00000      1226.00
      11594.3      9065.28     -86.9000      3.00000      1226.00
      382.850      9717.45     -31.6000      3.00000      1226.00
      8000.60      13293.6     0.000000      3.00000      1226.00
      9119.87      16286.4     -23.7000      3.00000      1226.00
      15788.4      4992.05     -15.8000      3.00000      1227.00
      10845.2      7808.62     0.000000      3.00000      1227.00
      11824.1      9503.48      7.90000      3.00000      1227.00
      8087.42      13294.5     -7.90000      3.00000      1227.00
      6709.60      832.230      442.400      3.00000      1228.00
      4852.82      1800.38     -23.7000      3.00000      1228.00
      15875.4      5040.76     -189.600      3.00000      1228.00
      635.073      9128.05     -126.400      3.00000      1228.00
      6580.29      712.915     -15.8000      3.00000      1229.00
      12476.7      14224.4      47.4000      3.00000      1229.00
      4783.67      1920.66     -31.6000      3.00000      1230.00
      6983.54      1927.33     -15.8000      3.00000      1230.00
      7057.87      4691.05      7.90000      3.00000      1230.00
      15883.1      4850.81     -39.5000      3.00000      1230.00
      7359.96      6232.16     0.000000      3.00000      1230.00
      2564.49      7347.29     -71.1000      3.00000      1230.00
      1021.22      7402.84     -31.6000      3.00000      1230.00
      685.693      9412.25     -39.5000      3.00000      1230.00
      11397.5      9426.81     -55.3000      3.00000      1230.00
      5627.33      1829.83     -15.8000      3.00000      1231.00
      6954.62      1846.30     -7.90000      3.00000      1231.00
      15802.8      4894.16     -23.7000      3.00000      1231.00
      6372.77      10814.6     -55.3000      3.00000      1231.00
      9846.09      10840.4     -47.4000      3.00000      1231.00
      3229.00      14962.9     0.000000      3.00000      1231.00
      6911.49      2183.81     -63.2000      3.00000      1232.00
      6996.53      4687.28     -31.6000      3.00000      1232.00
      2687.01      7362.62     -23.7000      3.00000      1232.00
      3237.84      14952.1     -55.3000      3.00000      1232.00
      7064.50      4673.34     -47.4000      3.00000      1233.00
      3234.70      14957.4     -47.4000      3.00000      1233.00
      16030.1      4174.75     -110.600      3.00000      1234.00
      15260.5      5506.46      118.500      3.00000      1234.00
      12386.0      7059.34      55.3000      3.00000      1234.00
      9348.33      10913.2     -221.200      3.00000      1234.00
      7039.80      4624.59     -7.90000      3.00000      1235.00
      11747.5      13825.0     -23.7000      3.00000      1235.00
      6864.97      1863.65     -63.2000      3.00000      1236.00
      3295.98      7093.61      31.6000      3.00000      1236.00
      9484.89      10800.8      39.5000      3.00000      1236.00
      12196.9      16332.2      31.6000      3.00000      1236.00
      6971.23      1119.15     -23.7000      3.00000      1237.00
      6113.30      2272.09     -55.3000      3.00000      1237.00
      7074.97      4678.39     -71.1000      3.00000      1238.00
      15182.4      4906.22     0.000000      3.00000      1238.00
      1546.08      7139.46     -7.90000      3.00000      1238.00
      7271.15      1243.12     -31.6000      3.00000      1239.00
      7105.62      4691.45     -23.7000      3.00000      1239.00
      15208.3      4750.79     -110.600      3.00000      1239.00
      6370.91      10797.2     -47.4000      3.00000      1239.00
      15224.9      4940.13      47.4000      3.00000      1240.00
      6406.23      9790.73     -23.7000      3.00000      1240.00
      4493.34      12533.6     -126.400      3.00000      1240.00
      2490.38      13976.3     -86.9000      3.00000      1240.00
      2462.48      4462.50     -347.600      3.00000      1241.00
      11375.0      7967.45     -23.7000      3.00000      1241.00
      7332.70      12141.6      47.4000      3.00000      1241.00
      2443.67      15562.6     -7.90000      3.00000      1241.00
      10353.3      16694.2     -7.90000      3.00000      1241.00
      7663.65      1336.86     -31.6000      3.00000      1242.00
      2347.81      4553.96     -79.0000      3.00000      1242.00
      12519.4      7299.47     -63.2000      3.00000      1242.00
      11853.2      9413.87     -94.8000      3.00000      1242.00
      6346.99      10809.8      7.90000      3.00000      1242.00
      8570.88      14460.0      126.400      3.00000      1242.00
      4820.80      1368.95     -150.100      3.00000      1243.00
      6622.45      2439.77     -23.7000      3.00000      1243.00
      2357.65      4591.43     -31.6000      3.00000      1243.00
      7075.07      4717.89     -31.6000      3.00000      1243.00
      15236.1      4909.83      142.200      3.00000      1243.00
      12490.5      7128.42     -23.7000      3.00000      1243.00
      9850.38      10918.1      94.8000      3.00000      1243.00
      3649.91      15077.7     -47.4000      3.00000      1243.00
      6317.73      648.447     -23.7000      3.00000      1244.00
      2477.38      4575.82     -55.3000      3.00000      1244.00
      15736.9      4718.09     -47.4000      3.00000      1244.00
      12466.0      7061.74     -134.300      3.00000      1244.00
      11826.5      9433.69     -15.8000      3.00000      1244.00
      4168.10      12795.5     -94.8000      3.00000      1244.00
      12337.6      6905.51     -15.8000      3.00000      1245.00
      4167.97      12847.2     -31.6000      3.00000      1245.00
      3557.70      15133.3      7.90000      3.00000      1245.00
      6243.33      596.332     -134.300      3.00000      1246.00
      4767.56      2577.34      31.6000      3.00000      1246.00
      7061.34      4708.61     -23.7000      3.00000      1246.00
      9758.64      10639.0     -134.300      3.00000      1246.00
      4205.75      12765.2      15.8000      3.00000      1246.00
      7253.17      1442.04     -339.700      3.00000      1247.00
      7102.74      4692.49      7.90000      3.00000      1247.00
      12785.1      6768.32      47.4000      3.00000      1247.00
      11775.7      9280.65     -47.4000      3.00000      1247.00
      10136.8      10781.4      39.5000      3.00000      1247.00
      4249.13      12706.0     -39.5000      3.00000      1247.00
      11795.0      9288.44     -110.600      3.00000      1248.00
      7277.43      12157.8     -55.3000      3.00000      1248.00
      4355.70      12869.2     -31.6000      3.00000      1248.00
      6959.86      1167.29     -79.0000      3.00000      1249.00
      11775.2      9342.71      7.90000      3.00000      1249.00
      7304.61      12194.9     -23.7000      3.00000      1249.00
      4392.23      13042.4     -63.2000      3.00000      1249.00
      2398.83      13864.0      23.7000      3.00000      1249.00
      7033.64      1115.26     -229.100      3.00000      1250.00
      1766.17      4622.67      23.7000      3.00000      1250.00
      7013.47      4686.50      7.90000      3.00000      1250.00
      15072.0      5280.98     -15.8000      3.00000      1250.00
      6563.76      7737.42      7.90000      3.00000      1250.00
      2821.76      12070.5      23.7000      3.00000      1250.00
      7318.71      12101.1     -39.5000      3.00000      1250.00
      4382.71      13186.3     -15.8000      3.00000      1250.00
      2775.15      13637.1     -55.3000      3.00000      1250.00
      11363.6      8018.50      23.7000      3.00000      1251.00
      11729.9      9294.62      23.7000      3.00000      1251.00
      437.527      9516.62     -110.600      3.00000      1251.00
      5793.01      11995.9     -63.2000      3.00000      1251.00
      6902.50      1178.44     -39.5000      3.00000      1252.00
      11279.8      8092.27     -7.90000      3.00000      1252.00
      11698.7      9192.32      63.2000      3.00000      1252.00
      10764.7      9916.93     -39.5000      3.00000      1252.00
      11524.7      15034.4      71.1000      3.00000      1252.00
      5930.83      6048.97      39.5000      3.00000      1253.00
      6577.58      7699.37     -23.7000      3.00000      1253.00
      11247.4      8065.98     -47.4000      3.00000      1253.00
      11670.9      9277.21     -47.4000      3.00000      1253.00
      10830.4      9918.08      7.90000      3.00000      1253.00
      2497.37      14715.9      316.000      3.00000      1253.00
      2493.17      3130.38      118.500      3.00000      1254.00
      6589.82      7724.60     -15.8000      3.00000      1254.00
      11647.1      9295.94     -15.8000      3.00000      1254.00
      12764.2      14099.2     -55.3000      3.00000      1254.00
      6977.26      1346.31      63.2000      3.00000      1255.00
      2578.64      3352.51      7.90000      3.00000      1255.00
      7073.39      4567.22     -150.100      3.00000      1255.00
      6581.16      7714.26     -47.4000      3.00000      1255.00
      2411.82      3478.16      221.200      3.00000      1256.00
      15040.9      5504.88     -63.2000      3.00000      1256.00
      7107.92      4696.30      7.90000      3.00000      1257.00
      896.984      8913.65      15.8000      3.00000      1257.00
      11874.2      9142.53     -15.8000      3.00000      1257.00
      4110.86      13011.0     -55.3000      3.00000      1257.00
      12122.7      16367.5     -39.5000      3.00000      1257.00
      7018.77      4734.06     -15.8000      3.00000      1258.00
      11565.5      7403.76      23.7000      3.00000      1258.00
      11816.8      8851.33     -31.6000      3.00000      1258.00
      11057.4      9974.62      94.8000      3.00000      1258.00
      7282.70      12189.0     -7.90000      3.00000      1258.00
      12519.3      14071.7     -39.5000      3.00000      1258.00
      7015.76      1330.10     -23.7000      3.00000      1259.00
      7068.21      4703.43     -15.8000      3.00000      1259.00
      12727.0      7081.46     -102.700      3.00000      1259.00
      7168.83      12127.4     -110.600      3.00000      1259.00
      6807.60      1702.01      15.8000      3.00000      1260.00
      12359.3      7494.57     -173.800      3.00000      1260.00
      6558.53      7731.13      15.8000      3.00000      1260.00
      4499.94      13737.7     -63.2000      3.00000      1260.00
      6871.73      1557.81     -31.6000      3.00000      1261.00
      7737.66      3672.91     0.000000      3.00000      1261.00
      7049.04      4686.20     -31.6000      3.00000      1261.00
      12371.6      7383.33     -31.6000      3.00000      1261.00
      5914.39      11609.4      7.90000      3.00000      1261.00
      6574.46      7716.07     -15.8000      3.00000      1262.00
      2215.85      8143.22     -205.400      3.00000      1262.00
      5905.20      11644.6     -47.4000      3.00000      1262.00
      15062.6      5389.67     -7.90000      3.00000      1263.00
      6587.54      7757.69     -86.9000      3.00000      1263.00
      12484.1      14955.0      71.1000      3.00000      1263.00
      15109.7      5316.09     -47.4000      3.00000      1264.00
      5835.45      11570.2      7.90000      3.00000      1264.00
      6576.88      7686.11     -47.4000      3.00000      1265.00
      2524.42      3695.31      63.2000      3.00000      1266.00
      15405.6      5374.48      71.1000      3.00000      1266.00
      6583.34      7749.38     -23.7000      3.00000      1266.00
      12506.9      14413.6     0.000000      3.00000      1266.00
      7321.77      1528.35     0.000000      3.00000      1267.00
      6590.96      7771.87     -15.8000      3.00000      1267.00
      5858.39      11630.9      23.7000      3.00000      1267.00
      5824.77      11646.8     0.000000      3.00000      1268.00
      12599.7      14869.0     -31.6000      3.00000      1268.00
      2685.03      3419.69     -63.2000      3.00000      1269.00
      3015.50      7231.26     -55.3000      3.00000      1269.00
      5877.44      11647.3     -39.5000      3.00000      1269.00
      12639.2      7154.68     -71.1000      3.00000      1270.00
      999.333      8610.84     -79.0000      3.00000      1270.00
      5877.16      11626.7     -55.3000      3.00000      1270.00
      7027.74      15424.7     -63.2000      3.00000      1270.00
      7122.93      1620.98     -63.2000      3.00000      1271.00
      7055.65      4738.76     -31.6000      3.00000      1271.00
      7056.41      1430.93      63.2000      3.00000      1272.00
      7067.22      4717.81     -47.4000      3.00000      1272.00
      12220.6      14772.0      23.7000      3.00000      1272.00
      4895.19      1474.85     0.000000      3.00000      1273.00
      7117.97      1591.04     -47.4000      3.00000      1273.00
      4901.62      1511.47     -7.90000      3.00000      1274.00
      2618.32      5890.45     -47.4000      3.00000      1274.00
      1422.22      8729.60     -31.6000      3.00000      1274.00
      7209.40      11656.2      15.8000      3.00000      1274.00
      7105.74      1548.66     -23.7000      3.00000      1275.00
      7095.72      1357.38      79.0000      3.00000      1276.00
      7068.71      4784.96      47.4000      3.00000      1276.00
      2621.23      5893.08     -47.4000      3.00000      1276.00
      12165.3      7230.87     -23.7000      3.00000      1276.00
      3081.75      990.984     -31.6000      3.00000      1277.00
      7084.97      4777.91      7.90000      3.00000      1277.00
      7097.52      10886.2     0.000000      3.00000      1278.00
      2976.13      973.627     -55.3000      3.00000      1279.00
      7233.15      1255.18     -39.5000      3.00000      1279.00
      10095.0      10608.3      7.90000      3.00000      1279.00
      6988.35      10942.0     -39.5000      3.00000      1279.00
      7342.37      12066.6     -7.90000      3.00000      1279.00
      1141.88      14403.1     -63.2000      3.00000      1279.00
      7227.19      1462.75     -55.3000      3.00000      1280.00
      7040.63      4751.78      55.3000      3.00000      1280.00
      1467.40      14454.5     -23.7000      3.00000      1280.00
      9558.91      16173.0     -23.7000      3.00000      1280.00
      7119.82      1467.24     -23.7000      3.00000      1281.00
      7054.40      4774.30     -31.6000      3.00000      1281.00
      2520.98      5868.52     -86.9000      3.00000      1281.00
      7121.39      11033.3      7.90000      3.00000      1281.00
      7277.77      12124.3     -31.6000      3.00000      1281.00
      7147.95      1369.59     -15.8000      3.00000      1282.00
      7020.38      4702.51      7.90000      3.00000      1282.00
      3141.55      825.489     -55.3000      3.00000      1283.00
      7124.15      1178.35     -31.6000      3.00000      1283.00
      7016.50      4759.69     -15.8000      3.00000      1283.00
      2451.76      5741.85      47.4000      3.00000      1283.00
      2852.54      7500.60     -15.8000      3.00000      1283.00
      7013.03      1531.07     -15.8000      3.00000      1284.00
      2479.81      5829.61     -355.500      3.00000      1284.00
      7194.71      12133.2     -7.90000      3.00000      1284.00
      2623.91      15568.5     -387.100      3.00000      1284.00
      9462.83      16176.3     -47.4000      3.00000      1284.00
      664.614      8000.92     -134.300      3.00000      1285.00
      5988.32      12277.4      15.8000      3.00000      1285.00
      7087.01      14181.1      7.90000      3.00000      1285.00
      2955.17      5982.10     -102.700      3.00000      1286.00
      12453.9      7188.40      165.900      3.00000      1286.00
      7281.71      12099.7     -7.90000      3.00000      1286.00
      7347.28      1523.77      39.5000      3.00000      1287.00
      7278.62      6353.27      197.500      3.00000      1287.00
      2642.32      8004.81     -197.500      3.00000      1287.00
      7102.94      1449.20     -7.90000      3.00000      1288.00
      1093.13      8411.12     -23.7000      3.00000      1288.00
      4946.88      1487.61      23.7000      3.00000      1289.00
      2675.99      3279.43     -63.2000      3.00000      1289.00
      10872.3      14995.7     -181.700      3.00000      1289.00
      946.047      7820.46      7.90000      3.00000      1290.00
      7248.31      12211.9      23.7000      3.00000      1290.00
      7048.47      4605.79     -63.2000      3.00000      1291.00
      11740.7      7281.27     -94.8000      3.00000      1291.00
      3083.00      7500.39     -55.3000      3.00000      1291.00
      1151.95      8612.79     -94.8000      3.00000      1291.00
      6745.48      9584.93     0.000000      3.00000      1291.00
      7727.71      12925.6     -39.5000      3.00000      1291.00
      7059.40      4702.58      39.5000      3.00000      1292.00
      2663.40      5875.29     -126.400      3.00000      1292.00
      6778.56      9561.91     0.000000      3.00000      1292.00
      7753.03      13015.9     -23.7000      3.00000      1292.00
      1504.90      14291.6      39.5000      3.00000      1292.00
      11701.6      7417.22     0.000000      3.00000      1293.00
      6829.06      9585.13     -31.6000      3.00000      1293.00
      7908.02      12873.4      15.8000      3.00000      1293.00
      15152.8      4306.64     0.000000      3.00000      1294.00
      3291.30      7489.20     -86.9000      3.00000      1294.00
      7914.25      12869.7     -7.90000      3.00000      1294.00
      2629.16      5721.04     -15.8000      3.00000      1295.00
      3317.66      7495.69      15.8000      3.00000      1295.00
      8007.20      12920.3     -7.90000      3.00000      1295.00
      3961.65      1102.03     -55.3000      3.00000      1296.00
      4573.25      11654.3      7.90000      3.00000      1296.00
      2745.45      12211.7     -7.90000      3.00000      1296.00
      8628.30      13589.0     -39.5000      3.00000      1296.00
      11433.9      14814.4     -55.3000      3.00000      1296.00
      6333.94      9893.69      102.700      3.00000      1297.00
      6965.20      6903.34     -94.8000      3.00000      1299.00
      2457.06      7575.96     -47.4000      3.00000      1300.00
      7327.01      12149.5     -7.90000      3.00000      1300.00
      6607.61      7596.51      31.6000      3.00000      1301.00
      10141.4      10562.2     -379.200      3.00000      1301.00
      1750.22      14563.6     -15.8000      3.00000      1301.00
      12279.8      6698.46      63.2000      3.00000      1302.00
      2435.27      7632.83      7.90000      3.00000      1302.00
      6935.76      11543.3     -23.7000      3.00000      1302.00
      9175.68      6531.60     -142.200      3.00000      1303.00
      2396.20      7728.51     -31.6000      3.00000      1303.00
      1388.93      8694.67     0.000000      3.00000      1303.00
      485.235      9578.23     -71.1000      3.00000      1303.00
      6136.00      12051.5      15.8000      3.00000      1303.00
      9977.57      16504.7     -55.3000      3.00000      1303.00
      2468.12      7673.73      31.6000      3.00000      1304.00
      2399.04      7734.93      39.5000      3.00000      1305.00
      7041.24      4777.88      15.8000      3.00000      1306.00
      6536.19      7639.13     -7.90000      3.00000      1306.00
      2361.28      7754.80     -31.6000      3.00000      1306.00
      6956.77      4682.09     -86.9000      3.00000      1307.00
      15660.0      4639.61     -142.200      3.00000      1307.00
      2276.02      7666.17     -189.600      3.00000      1307.00
      6487.73      13452.0     -7.90000      3.00000      1307.00
      4822.22      1509.41     -39.5000      3.00000      1308.00
      2194.77      7713.27     0.000000      3.00000      1308.00
      7354.42      12171.9     -39.5000      3.00000      1308.00
      6377.57      13537.2     -7.90000      3.00000      1308.00
      4889.31      1454.71      7.90000      3.00000      1309.00
      7028.37      4747.92     -63.2000      3.00000      1309.00
      2189.20      7658.03     -71.1000      3.00000      1309.00
      7345.56      12150.5     0.000000      3.00000      1309.00
      6280.85      13291.4      7.90000      3.00000      1309.00
      8681.80      14059.9      15.8000      3.00000      1309.00
      15167.3      4444.87      79.0000      3.00000      1310.00
      7066.52      4699.00      7.90000      3.00000      1310.00
      7232.36      5723.01      458.200      3.00000      1310.00
      6207.83      13371.7     -55.3000      3.00000      1310.00
      9357.41      6614.59     0.000000      3.00000      1311.00
      6746.18      6814.15     -118.500      3.00000      1311.00
      7396.37      12882.6     -86.9000      3.00000      1311.00
      6303.98      13517.3     -47.4000      3.00000      1311.00
      9384.25      6615.78     -39.5000      3.00000      1312.00
      2093.97      6834.94      15.8000      3.00000      1312.00
      7432.88      12822.4     -79.0000      3.00000      1312.00
      2115.91      8358.88      23.7000      3.00000      1313.00
      14165.7      11008.4     -79.0000      3.00000      1313.00
      7479.54      12869.7     -15.8000      3.00000      1313.00
      1767.02      14658.5     -118.500      3.00000      1313.00
      7442.13      1254.46     -55.3000      3.00000      1314.00
      2725.73      4965.62     -47.4000      3.00000      1314.00
      6687.90      14381.2      118.500      3.00000      1314.00
      7005.32      4743.89     -63.2000      3.00000      1315.00
      2884.60      5916.30     -15.8000      3.00000      1315.00
      8897.52      6624.92      23.7000      3.00000      1315.00
      6742.98      6693.43     -118.500      3.00000      1315.00
      6659.08      10005.8     -31.6000      3.00000      1315.00
      7352.88      12977.6     -237.000      3.00000      1315.00
      6010.54      13376.9     -15.8000      3.00000      1315.00
      15693.4      4686.52      15.8000      3.00000      1316.00
      2211.60      8517.23      576.700      3.00000      1316.00
      7452.91      13028.7      23.7000      3.00000      1316.00
      5907.52      13332.0      23.7000      3.00000      1316.00
      8756.64      14325.3      23.7000      3.00000      1316.00
      12932.4      8211.85     -213.300      3.00000      1317.00
      2157.04      8509.94     -39.5000      3.00000      1317.00
      5489.06      10110.9      15.8000      3.00000      1317.00
      3183.14      12839.3     -7.90000      3.00000      1317.00
      8755.83      14404.1     -23.7000      3.00000      1317.00
      6959.47      1119.43      150.100      3.00000      1318.00
      1967.32      6542.71     0.000000      3.00000      1318.00
      8960.88      6748.21     -31.6000      3.00000      1318.00
      2222.86      7812.82     -126.400      3.00000      1318.00
      5893.53      13581.0     -86.9000      3.00000      1318.00
      5426.83      9756.27     -94.8000      3.00000      1319.00
      6065.24      13748.5      63.2000      3.00000      1319.00
      2122.44      7823.28     -23.7000      3.00000      1320.00
      480.171      9538.37     -71.1000      3.00000      1320.00
      12332.3      10575.0     -15.8000      3.00000      1320.00
      6309.03      11824.7      47.4000      3.00000      1320.00
      2723.26      12728.2      331.800      3.00000      1320.00
      6376.39      14637.3      276.500      3.00000      1321.00
      16015.0      4337.88     -23.7000      3.00000      1322.00
      2183.30      7719.65      165.900      3.00000      1322.00
      6845.73      11626.4      39.5000      3.00000      1322.00
      5679.11      13203.3      142.200      3.00000      1322.00
      15885.1      4346.75     0.000000      3.00000      1323.00
      12174.8      9296.34     -47.4000      3.00000      1323.00
      5549.04      10570.2      126.400      3.00000      1323.00
      7532.58      1386.07      158.000      3.00000      1324.00
      16135.0      4346.67      355.500      3.00000      1324.00
      13118.0      6627.27      79.0000      3.00000      1324.00
      9148.58      10886.4      102.700      3.00000      1324.00
      7125.12      11396.4      79.0000      3.00000      1324.00
      5584.66      10458.3     -47.4000      3.00000      1325.00
      3738.35      12737.0     -47.4000      3.00000      1325.00
      2067.76      4969.38      31.6000      3.00000      1326.00
      5781.51      10666.4      79.0000      3.00000      1326.00
      3677.58      12456.9     -23.7000      3.00000      1326.00
      7647.73      3720.67      79.0000      3.00000      1327.00
      13189.0      6903.63      47.4000      3.00000      1327.00
      12148.3      9308.19      181.700      3.00000      1327.00
      7105.87      11665.8     -118.500      3.00000      1327.00
      9089.89      14489.8     -31.6000      3.00000      1327.00
      1740.95      14767.7     -118.500      3.00000      1327.00
      15738.9      4036.14     -31.6000      3.00000      1328.00
      13208.1      6823.48     -7.90000      3.00000      1328.00
      3322.19      12371.3      7.90000      3.00000      1328.00
      8769.22      14666.2      7.90000      3.00000      1328.00
      13293.0      6782.44     -7.90000      3.00000      1329.00
      12017.2      9380.36     -63.2000      3.00000      1329.00
      16445.9      3287.17     -632.000      3.00000      1330.00
      9127.03      6444.67     0.000000      3.00000      1330.00
      13461.4      6677.07     -31.6000      3.00000      1330.00
      6409.48      8930.87     -94.8000      3.00000      1330.00
      3197.62      12742.7     -31.6000      3.00000      1330.00
      12971.0      14411.5      23.7000      3.00000      1330.00
      8820.81      14680.6     -7.90000      3.00000      1330.00
      8895.18      6470.24     -39.5000      3.00000      1331.00
      13202.5      6658.21     -55.3000      3.00000      1331.00
      6417.30      8788.71      7.90000      3.00000      1331.00
      3258.44      12352.7     -244.900      3.00000      1331.00
      1702.04      14628.8     -23.7000      3.00000      1331.00
      8794.82      14721.8     -7.90000      3.00000      1331.00
      2083.47      5009.32     -63.2000      3.00000      1332.00
      8974.08      6475.07     -23.7000      3.00000      1332.00
      648.581      9725.54      7.90000      3.00000      1332.00
      8810.79      14793.8     0.000000      3.00000      1332.00
      7558.23      1428.14     -118.500      3.00000      1333.00
      2053.04      4803.70      165.900      3.00000      1333.00
      3795.00      13789.7      47.4000      3.00000      1333.00
      13027.1      14466.6     -23.7000      3.00000      1333.00
      6280.78      7560.31     -39.5000      3.00000      1334.00
      6038.22      8832.97     -79.0000      3.00000      1334.00
      2777.64      12208.4     0.000000      3.00000      1334.00
      9291.63      6456.68     -63.2000      3.00000      1335.00
      6181.10      11577.8     -47.4000      3.00000      1335.00
      9258.79      6310.74     -7.90000      3.00000      1336.00
      2303.88      6648.58     0.000000      3.00000      1336.00
      3742.07      11766.6      23.7000      3.00000      1337.00
      2624.97      12290.8     -15.8000      3.00000      1337.00
      4957.28      1496.28      7.90000      3.00000      1338.00
      9311.58      6304.30      15.8000      3.00000      1339.00
      5926.20      10267.4     -39.5000      3.00000      1339.00
      7056.51      6846.93      79.0000      3.00000      1340.00
      639.398      9646.70      55.3000      3.00000      1340.00
      12728.0      14376.5     -47.4000      3.00000      1340.00
      2401.90      5124.45     -47.4000      3.00000      1341.00
      9254.32      6545.73      7.90000      3.00000      1341.00
      3080.70      6760.33     -39.5000      3.00000      1341.00
      1028.63      7580.60      23.7000      3.00000      1341.00
      2432.08      5297.28     -7.90000      3.00000      1342.00
      9281.07      6579.28     -23.7000      3.00000      1342.00
      2485.11      5490.50     -15.8000      3.00000      1343.00
      440.782      9519.74     -79.0000      3.00000      1343.00
      5230.98      10740.3     -47.4000      3.00000      1343.00
      5195.88      10693.2      71.1000      3.00000      1344.00
      12984.4      14312.1     -63.2000      3.00000      1345.00
      7530.46      1217.29      86.9000      3.00000      1346.00
      4493.88      2113.37      63.2000      3.00000      1346.00
      9198.26      6522.27     -158.000      3.00000      1346.00
      3141.90      13505.4     -63.2000      3.00000      1346.00
      15859.2      4636.07     -55.3000      3.00000      1347.00
      9289.75      6606.69     -47.4000      3.00000      1347.00
      7437.01      12320.8     -181.700      3.00000      1347.00
      6793.77      10998.5     -47.4000      3.00000      1348.00
      4680.44      1936.76     0.000000      3.00000      1349.00
      7549.83      1350.93     -31.6000      3.00000      1350.00
      4748.97      1887.58     -31.6000      3.00000      1350.00
      15575.9      4671.22     -79.0000      3.00000      1350.00
      6518.35      9916.52     -23.7000      3.00000      1350.00
      10844.3      10487.7      31.6000      3.00000      1350.00
      6123.71      11914.3     -23.7000      3.00000      1350.00
      9446.33      16226.8      31.6000      3.00000      1350.00
      7555.09      1278.69      23.7000      3.00000      1351.00
      4725.22      1856.87     -71.1000      3.00000      1351.00
      15691.5      4476.37     -63.2000      3.00000      1351.00
      7058.96      4827.16     -102.700      3.00000      1351.00
      3095.05      6731.82     -23.7000      3.00000      1351.00
      3083.89      6783.36      118.500      3.00000      1352.00
      10796.8      8010.28      110.600      3.00000      1352.00
      5437.42      10095.8      47.4000      3.00000      1352.00
      15763.6      4410.77     -7.90000      3.00000      1353.00
      1188.54      7391.91     -173.800      3.00000      1353.00
      5553.81      10222.2     -23.7000      3.00000      1353.00
      4707.40      11885.6     -134.300      3.00000      1353.00
      15545.0      4319.97     -632.000      3.00000      1354.00
      9113.89      6683.90     -31.6000      3.00000      1354.00
      1054.25      7327.61     -47.4000      3.00000      1354.00
      7293.91      9920.60     -632.000      3.00000      1354.00
      5315.71      10314.7     -142.200      3.00000      1354.00
      15493.2      4332.59     -31.6000      3.00000      1355.00
      9108.84      6668.30     -47.4000      3.00000      1355.00
      1147.74      7384.94     -7.90000      3.00000      1355.00
      5275.43      10515.2      86.9000      3.00000      1355.00
      9101.27      6731.29     -39.5000      3.00000      1356.00
      5453.08      10719.4     -39.5000      3.00000      1356.00
      3189.29      11152.2     -165.900      3.00000      1356.00
      4805.76      11822.8     -23.7000      3.00000      1356.00
      9315.20      16155.9     -47.4000      3.00000      1356.00
      1122.32      7358.89     -63.2000      3.00000      1357.00
      5508.10      10822.4     0.000000      3.00000      1357.00
      9361.81      16144.4     -47.4000      3.00000      1357.00
      7335.01      1168.00      205.400      3.00000      1358.00
      9391.00      16214.4     -15.8000      3.00000      1358.00
      7429.98      1333.54      23.7000      3.00000      1359.00
      15562.2      4309.97     -23.7000      3.00000      1359.00
      5919.10      11781.5      55.3000      3.00000      1359.00
      9327.40      16221.2     -23.7000      3.00000      1359.00
      2125.14      8253.17     0.000000      3.00000      1360.00
      15499.8      4308.64     -39.5000      3.00000      1361.00
      1336.75      7297.26     -632.000      3.00000      1361.00
      5985.57      11009.8      7.90000      3.00000      1361.00
      9379.33      16297.3      15.8000      3.00000      1361.00
      9947.51      8710.00     -71.1000      3.00000      1362.00
      6023.60      10836.0     -31.6000      3.00000      1362.00
      6203.02      13414.5     -31.6000      3.00000      1362.00
      9399.92      16241.0      15.8000      3.00000      1362.00
      15550.4      4193.54      15.8000      3.00000      1363.00
      1063.35      7420.38      15.8000      3.00000      1363.00
      6174.34      13421.0     -39.5000      3.00000      1363.00
      2066.22      14264.2     -15.8000      3.00000      1363.00
      9381.58      16272.5     0.000000      3.00000      1363.00
      4304.00      11174.7      23.7000      3.00000      1364.00
      7056.18      1897.77     -7.90000      3.00000      1365.00
      7014.01      1840.92     -39.5000      3.00000      1366.00
      1934.95      8255.75     0.000000      3.00000      1366.00
      9921.65      15948.2     0.000000      3.00000      1366.00
      7011.66      1868.98     0.000000      3.00000      1367.00
      2592.34      7112.67      63.2000      3.00000      1367.00
      12742.9      14455.5     -63.2000      3.00000      1367.00
      7010.81      1833.66      55.3000      3.00000      1369.00
      2877.91      12964.7      7.90000      3.00000      1369.00
      5978.42      13719.4      102.700      3.00000      1369.00
      6935.34      4781.83     -31.6000      3.00000      1370.00
      6731.76      11071.7     -7.90000      3.00000      1370.00
      928.939      15482.9     -7.90000      3.00000      1370.00
      7223.13      6323.04     -15.8000      3.00000      1372.00
      1858.99      6924.73      15.8000      3.00000      1372.00
      11205.9      10017.2     -47.4000      3.00000      1372.00
      6417.75      10778.2     -632.000      3.00000      1372.00
      13229.8      11185.1     -150.100      3.00000      1372.00
      12384.3      14670.4      23.7000      3.00000      1372.00
      9568.58      16310.0     -237.000      3.00000      1372.00
      15495.8      5235.13      86.9000      3.00000      1373.00
      7272.72      6295.86     -15.8000      3.00000      1373.00
      2443.92      13993.7      134.300      3.00000      1373.00
      15531.2      5214.63      15.8000      3.00000      1374.00
      7297.74      6308.94     -47.4000      3.00000      1374.00
      6862.17      11376.3      7.90000      3.00000      1374.00
      15508.0      5366.00     0.000000      3.00000      1375.00
      7340.70      6315.90     -23.7000      3.00000      1375.00
      9441.82      16468.1      23.7000      3.00000      1375.00
      635.918      7849.73      15.8000      3.00000      1376.00
      9560.29      16604.0      79.0000      3.00000      1376.00
      2598.14      3145.95     -23.7000      3.00000      1377.00
      15449.7      5232.25      63.2000      3.00000      1377.00
      7293.77      6315.03     -31.6000      3.00000      1377.00
      6885.81      12259.9     -7.90000      3.00000      1377.00
      523.290      15473.1     -55.3000      3.00000      1377.00
      9837.50      16492.8     -71.1000      3.00000      1377.00
      15294.1      5079.36      31.6000      3.00000      1378.00
      6881.18      6963.96     -7.90000      3.00000      1378.00
      1889.32      8073.86     -47.4000      3.00000      1378.00
      6994.40      11485.9     -7.90000      3.00000      1378.00
      12381.0      14446.3      55.3000      3.00000      1378.00
      7010.72      1932.30      79.0000      3.00000      1379.00
      6377.24      13585.4     -134.300      3.00000      1379.00
      7077.76      1830.28      347.600      3.00000      1380.00
      478.342      7268.54      15.8000      3.00000      1380.00
      10057.1      10022.8     -31.6000      3.00000      1380.00
      2772.53      12840.3     0.000000      3.00000      1380.00
      7154.09      4506.40     -23.7000      3.00000      1381.00
      1969.40      7955.34      31.6000      3.00000      1381.00
      9689.83      16439.0     -173.800      3.00000      1381.00
      6905.89      5653.07     -15.8000      3.00000      1382.00
      4627.55      11951.9     -15.8000      3.00000      1382.00
      7328.14      12002.6     -47.4000      3.00000      1382.00
      6421.17      14189.4     -31.6000      3.00000      1382.00
      7336.19      6247.61     -47.4000      3.00000      1383.00
      588.614      15470.7     -63.2000      3.00000      1383.00
      9805.97      16348.0      15.8000      3.00000      1383.00
      11359.2      7775.92      7.90000      3.00000      1384.00
      7354.55      12004.9     -23.7000      3.00000      1384.00
      2816.61      13872.9     -197.500      3.00000      1384.00
      7282.28      6239.30      23.7000      3.00000      1385.00
      11434.4      7634.73     -110.600      3.00000      1385.00
      7223.62      6236.39     -55.3000      3.00000      1386.00
      7285.94      11018.4     -63.2000      3.00000      1386.00
      6984.03      5756.23     -39.5000      3.00000      1387.00
      6795.83      7018.53     -47.4000      3.00000      1387.00
      3620.74      7289.85     -47.4000      3.00000      1387.00
      484.675      8408.80     -71.1000      3.00000      1387.00
      11198.7      9537.92     0.000000      3.00000      1387.00
      7195.14      4276.22     -15.8000      3.00000      1388.00
      7208.60      6132.08      63.2000      3.00000      1388.00
      7464.70      11797.9     -86.9000      3.00000      1388.00
      6861.83      6935.67     -31.6000      3.00000      1389.00
      10776.7      7690.24     -47.4000      3.00000      1389.00
      12935.5      10822.0     -31.6000      3.00000      1389.00
      2742.82      14012.8     -15.8000      3.00000      1389.00
      9749.30      16505.9      23.7000      3.00000      1389.00
      15171.6      5343.09      118.500      3.00000      1390.00
      6705.59      6819.64     0.000000      3.00000      1390.00
      7404.39      11750.2     -7.90000      3.00000      1390.00
      6551.25      13801.8     -55.3000      3.00000      1390.00
      9237.71      16441.7      31.6000      3.00000      1390.00
      1221.62      3960.37     -55.3000      3.00000      1391.00
      7111.88      4328.48     -205.400      3.00000      1391.00
      6624.05      6695.12     -47.4000      3.00000      1391.00
      6228.50      8765.32     -181.700      3.00000      1391.00
      12484.4      14231.6     -15.8000      3.00000      1391.00
      9261.73      16574.7     -39.5000      3.00000      1391.00
      1217.87      3772.58      23.7000      3.00000      1392.00
      7165.79      4244.65     -23.7000      3.00000      1392.00
      7372.58      6237.85     -23.7000      3.00000      1392.00
      1212.34      3795.97      110.600      3.00000      1393.00
      7084.55      4238.51     0.000000      3.00000      1393.00
      7129.79      10975.1      39.5000      3.00000      1393.00
      7143.89      4239.83     -55.3000      3.00000      1394.00
      5050.87      13978.2     -632.000      3.00000      1394.00
      6883.93      14855.3      47.4000      3.00000      1394.00
      7199.07      4306.71     -7.90000      3.00000      1395.00
      7230.51      4399.95     -31.6000      3.00000      1396.00
      9515.69      16320.3     -15.8000      3.00000      1396.00
      5258.79      1806.89     -31.6000      3.00000      1397.00
      7089.56      4437.44     -15.8000      3.00000      1397.00
      6414.30      8870.82     -31.6000      3.00000      1397.00
      6944.11      5837.21      47.4000      3.00000      1398.00
      1199.51      7606.50      47.4000      3.00000      1398.00
      10491.2      7936.89     -15.8000      3.00000      1398.00
      5028.47      12771.7     -102.700      3.00000      1398.00
      2802.64      14192.1     -55.3000      3.00000      1398.00
      9616.11      15906.9     -63.2000      3.00000      1398.00
      15260.7      5430.59     -7.90000      3.00000      1399.00
      3437.78      7045.93      79.0000      3.00000      1399.00
      7226.36      4163.36     -31.6000      3.00000      1401.00
      15257.9      5316.07      23.7000      3.00000      1401.00
      6343.82      6471.23     -189.600      3.00000      1401.00
      6425.61      8995.96     -102.700      3.00000      1401.00
      5231.72      10114.8     0.000000      3.00000      1401.00
      6602.58      11093.1      63.2000      3.00000      1401.00
      12452.2      14950.0     -15.8000      3.00000      1401.00
      6535.38      10929.9     -7.90000      3.00000      1402.00
      2674.82      14062.7     -15.8000      3.00000      1406.00
      6883.20      1209.65     -110.600      3.00000      1407.00
      11992.0      8442.36     -79.0000      3.00000      1407.00
      9837.58      8402.62      23.7000      3.00000      1408.00
      11959.9      8421.42     -15.8000      3.00000      1408.00
      2666.19      14030.9     -47.4000      3.00000      1408.00
      3751.51      15065.6      94.8000      3.00000      1408.00
      10327.0      8274.94      39.5000      3.00000      1409.00
      6548.20      8815.98     -7.90000      3.00000      1409.00
      7422.18      5696.81     -15.8000      3.00000      1410.00
      11622.9      7821.38     -118.500      3.00000      1410.00
      7958.67      8686.08     -15.8000      3.00000      1410.00
      5125.11      10223.5     -31.6000      3.00000      1410.00
      9298.01      11097.1     -47.4000      3.00000      1410.00
      12166.7      8174.10      118.500      3.00000      1411.00
      4881.59      2183.17      71.1000      3.00000      1412.00
      6705.12      2151.18      31.6000      3.00000      1412.00
      5999.75      8072.13     -102.700      3.00000      1412.00
      12015.2      8291.04      39.5000      3.00000      1412.00
      7630.67      8722.12      23.7000      3.00000      1412.00
      6433.29      9102.87      47.4000      3.00000      1412.00
      2808.29      13907.2     -39.5000      3.00000      1412.00
      9606.43      16303.8     -7.90000      3.00000      1412.00
      3450.77      6740.25      47.4000      3.00000      1413.00
      6449.67      10534.9     -173.800      3.00000      1413.00
      9544.02      16295.8     -94.8000      3.00000      1413.00
      9580.45      16100.0      31.6000      3.00000      1414.00
      6288.30      8850.65      23.7000      3.00000      1415.00
      8784.53      6334.28      7.90000      3.00000      1416.00
      612.314      2741.27     -15.8000      3.00000      1417.00
      8739.40      6322.86     -31.6000      3.00000      1417.00
      9544.28      8369.33     -94.8000      3.00000      1417.00
      8688.42      14579.4     -284.400      3.00000      1417.00
      15684.7      4775.36     -47.4000      3.00000      1418.00
      2707.46      7956.52     -142.200      3.00000      1418.00
      6842.26      8964.55     -86.9000      3.00000      1418.00
      2920.02      13746.7     -23.7000      3.00000      1418.00
      7390.60      14925.0     -23.7000      3.00000      1418.00
      9668.93      16049.0      142.200      3.00000      1418.00
      7214.30      8880.39     -173.800      3.00000      1419.00
      5043.96      12530.6     -79.0000      3.00000      1419.00
      9786.98      15857.2     -47.4000      3.00000      1419.00
      9695.27      8340.35      126.400      3.00000      1420.00
      8553.39      14591.4      23.7000      3.00000      1420.00
      7269.14      14909.0     -39.5000      3.00000      1420.00
      10015.6      8460.06     -252.800      3.00000      1421.00
      8471.11      14472.6     -79.0000      3.00000      1421.00
      5511.89      1782.62     -47.4000      3.00000      1422.00
      2215.55      6006.50      7.90000      3.00000      1422.00
      10036.2      8306.53     -31.6000      3.00000      1422.00
      7065.21      8832.85     -7.90000      3.00000      1422.00
      11637.9      10565.4     -23.7000      3.00000      1422.00
      9914.93      16429.0      39.5000      3.00000      1422.00
      11900.7      8331.35     -47.4000      3.00000      1423.00
      9982.87      8778.94     -110.600      3.00000      1423.00
      11621.6      10581.5     -47.4000      3.00000      1423.00
      15319.1      4856.90     -55.3000      3.00000      1424.00
      6341.08      8879.08     -63.2000      3.00000      1424.00
      11624.3      10559.7      23.7000      3.00000      1424.00
      3788.85      11744.3     -110.600      3.00000      1424.00
      9901.32      16495.6     -31.6000      3.00000      1424.00
      2218.07      5983.32      7.90000      3.00000      1425.00
      4709.90      12744.1     -110.600      3.00000      1425.00
      11666.3      10583.3     -15.8000      3.00000      1426.00
      2279.38      6255.56      339.700      3.00000      1427.00
      11670.4      10645.2      31.6000      3.00000      1427.00
      2256.65      5972.12     -47.4000      3.00000      1428.00
      11100.8      7581.33     -15.8000      3.00000      1428.00
      9895.13      8413.01      47.4000      3.00000      1428.00
      7321.71      8780.59     -237.000      3.00000      1428.00
      11633.9      10598.5     -31.6000      3.00000      1428.00
      5685.86      10719.5     -55.3000      3.00000      1428.00
      6849.62      1190.34     -71.1000      3.00000      1429.00
      11019.8      7681.35      15.8000      3.00000      1429.00
      10188.5      8320.02     -23.7000      3.00000      1429.00
      5590.85      10477.9     -55.3000      3.00000      1429.00
      11631.7      10577.3     -7.90000      3.00000      1429.00
      3096.75      13967.7     -23.7000      3.00000      1429.00
      10115.4      8205.96     -86.9000      3.00000      1430.00
      6449.13      8754.28     -94.8000      3.00000      1430.00
      5667.35      10655.8     -63.2000      3.00000      1430.00
      4526.52      2711.41      79.0000      3.00000      1431.00
      11618.1      10602.5     -94.8000      3.00000      1431.00
      4395.60      12383.6     -110.600      3.00000      1431.00
      8492.98      12382.4     -632.000      3.00000      1431.00
      6135.80      13946.2      63.2000      3.00000      1431.00
      11652.0      10571.6      23.7000      3.00000      1432.00
      6271.02      13843.2      55.3000      3.00000      1432.00
      6897.10      15063.1     -142.200      3.00000      1432.00
      4123.73      2888.13     -355.500      3.00000      1433.00
      7208.22      8532.44      86.9000      3.00000      1433.00
      11642.6      10565.2     0.000000      3.00000      1433.00
      5489.24      10877.1     -7.90000      3.00000      1433.00
      7274.14      12298.9     -15.8000      3.00000      1433.00
      2162.72      5316.08     -102.700      3.00000      1434.00
      6393.65      8787.20     -55.3000      3.00000      1434.00
      2198.09      5373.43      221.200      3.00000      1435.00
      1014.07      7348.69     -79.0000      3.00000      1435.00
      7073.38      8614.60     -31.6000      3.00000      1435.00
      5345.29      2025.58     -71.1000      3.00000      1436.00
      2328.75      5718.60      126.400      3.00000      1436.00
      3502.95      7183.35     -15.8000      3.00000      1436.00
      1497.14      14483.2     -71.1000      3.00000      1436.00
      5429.25      10933.2     -55.3000      3.00000      1437.00
      1166.51      14557.9      7.90000      3.00000      1437.00
      3621.87      7153.92      63.2000      3.00000      1438.00
      7378.12      12222.8     -47.4000      3.00000      1438.00
      8471.95      14502.2      39.5000      3.00000      1438.00
      3093.45      2216.37     -7.90000      3.00000      1439.00
      15334.8      4765.58      134.300      3.00000      1439.00
      1480.91      15127.8     -110.600      3.00000      1439.00
      7290.62      1781.40     -55.3000      3.00000      1440.00
      2135.54      6019.56      7.90000      3.00000      1440.00
      13512.2      10728.5      15.8000      3.00000      1440.00
      8319.30      14494.8     -63.2000      3.00000      1440.00
      9171.28      950.025      173.800      3.00000      1441.00
      7163.20      1855.66     -71.1000      3.00000      1441.00
      1992.53      4935.83     -94.8000      3.00000      1441.00
      3820.87      14824.6      23.7000      3.00000      1441.00
      7163.82      1809.61     -31.6000      3.00000      1442.00
      10822.3      7754.33      47.4000      3.00000      1442.00
      8733.90      14645.8     -39.5000      3.00000      1442.00
      1888.53      4905.24     -63.2000      3.00000      1443.00
      8877.15      6643.26      7.90000      3.00000      1443.00
      2186.50      7381.04     -102.700      3.00000      1443.00
      2168.02      7342.29     -23.7000      3.00000      1444.00
      10810.0      7837.98      31.6000      3.00000      1444.00
      3487.20      6242.68     -15.8000      3.00000      1445.00
      2162.62      7383.50     -31.6000      3.00000      1445.00
      6428.30      8860.45     -23.7000      3.00000      1445.00
      8640.08      14223.5     -347.600      3.00000      1445.00
      2233.25      5897.40     -7.90000      3.00000      1446.00
      1133.78      14666.5     -7.90000      3.00000      1446.00
      3783.15      14800.0      15.8000      3.00000      1446.00
      2597.90      566.678     -23.7000      3.00000      1447.00
      10658.6      7903.16     -126.400      3.00000      1447.00
      7297.10      12094.9     -7.90000      3.00000      1447.00
      3829.99      14741.2     -39.5000      3.00000      1447.00
      11486.8      15236.8     -7.90000      3.00000      1447.00
      2225.87      5928.13     -102.700      3.00000      1448.00
      3788.90      14798.1      94.8000      3.00000      1448.00
      7476.97      9074.17     -39.5000      3.00000      1449.00
      5491.78      12068.7      31.6000      3.00000      1449.00
      3382.90      3505.61     -31.6000      3.00000      1450.00
      12954.8      10853.6     -23.7000      3.00000      1450.00
      4269.80      11400.6      15.8000      3.00000      1450.00
      3819.16      14742.9      47.4000      3.00000      1450.00
      7159.81      15492.1      7.90000      3.00000      1450.00
      15360.7      4572.76      213.300      3.00000      1451.00
      8823.07      7080.70      7.90000      3.00000      1451.00
      3815.81      14765.8      55.3000      3.00000      1451.00
      3279.71      1947.52     -23.7000      3.00000      1452.00
      12900.2      10814.6     -23.7000      3.00000      1452.00
      3800.81      14696.4     -15.8000      3.00000      1452.00
      7482.66      15600.3     -71.1000      3.00000      1452.00
      3294.32      3453.94     -23.7000      3.00000      1453.00
      3196.27      6775.93     -39.5000      3.00000      1453.00
      8492.45      7456.75      39.5000      3.00000      1453.00
      8637.38      7672.38     -47.4000      3.00000      1454.00
      3868.39      11700.6     -126.400      3.00000      1454.00
      3789.91      14836.7      86.9000      3.00000      1454.00
      4239.68      11476.6     -31.6000      3.00000      1455.00
      7468.09      9104.56     -165.900      3.00000      1456.00
      4277.32      11590.6      110.600      3.00000      1456.00
      10742.0      7832.11      47.4000      3.00000      1458.00
      6986.18      11983.3     -31.6000      3.00000      1458.00
      7567.72      15645.2      229.100      3.00000      1458.00
      6839.68      1700.61      71.1000      3.00000      1460.00
      11484.6      7615.28     -55.3000      3.00000      1460.00
      3673.22      6108.66      15.8000      3.00000      1461.00
      2942.68      13683.3     0.000000      3.00000      1461.00
      11389.1      9690.19     -15.8000      3.00000      1462.00
      5727.35      10797.6     -79.0000      3.00000      1462.00
      8410.24      7253.51     -47.4000      3.00000      1463.00
      13809.7      12419.9      150.100      3.00000      1463.00
      3796.85      13059.8      47.4000      3.00000      1463.00
      7383.63      3408.03     -23.7000      3.00000      1464.00
      3768.25      13100.5     -63.2000      3.00000      1464.00
      8833.36      14608.7     -15.8000      3.00000      1464.00
      9285.35      16232.3      39.5000      3.00000      1464.00
      11265.6      9627.50     -71.1000      3.00000      1465.00
      3040.47      13536.8      7.90000      3.00000      1465.00
      7630.70      3372.49     -126.400      3.00000      1466.00
      3746.61      5781.16      102.700      3.00000      1466.00
      3831.32      13091.9     -55.3000      3.00000      1466.00
      7777.27      13610.0     -86.9000      3.00000      1466.00
      2851.32      13851.5      15.8000      3.00000      1466.00
      7371.78      15318.8      15.8000      3.00000      1466.00
      15460.8      5308.95     -118.500      3.00000      1467.00
      3640.09      5803.09     -39.5000      3.00000      1467.00
      7017.77      6078.39     0.000000      3.00000      1467.00
      1957.53      9146.82      189.600      3.00000      1467.00
      3883.47      13127.3     -31.6000      3.00000      1467.00
      11238.5      9580.68      47.4000      3.00000      1468.00
      3819.05      13094.4     -23.7000      3.00000      1468.00
      12259.1      14495.3     0.000000      3.00000      1468.00
      7108.95      6102.48     -47.4000      3.00000      1469.00
      3860.94      13091.5     -23.7000      3.00000      1469.00
      3389.65      3053.96     -23.7000      3.00000      1470.00
      15305.1      5506.71      86.9000      3.00000      1470.00
      7130.83      6186.83     0.000000      3.00000      1470.00
      2339.02      6377.12      7.90000      3.00000      1470.00
      7305.05      12185.2      23.7000      3.00000      1470.00
      3821.09      13074.0     -55.3000      3.00000      1470.00
      15380.2      4304.43     -7.90000      3.00000      1471.00
      7101.25      6123.38     -47.4000      3.00000      1471.00
      3000.26      13580.7     -39.5000      3.00000      1471.00
      3910.24      14666.2     -39.5000      3.00000      1471.00
      15395.3      4132.83     -71.1000      3.00000      1472.00
      8865.45      7380.51     -276.500      3.00000      1472.00
      4197.15      10737.4      244.900      3.00000      1472.00
      5438.20      10886.4     0.000000      3.00000      1472.00
      15420.2      4197.38     -434.500      3.00000      1473.00
      8695.40      7547.31     -7.90000      3.00000      1473.00
      3794.55      13060.5     -39.5000      3.00000      1473.00
      7391.67      15798.0     -55.3000      3.00000      1473.00
      3790.16      2834.13      71.1000      3.00000      1474.00
      15598.4      4199.09     -47.4000      3.00000      1474.00
      8661.02      7541.60      15.8000      3.00000      1474.00
      800.125      8956.99     -86.9000      3.00000      1474.00
      7842.53      10850.6     -86.9000      3.00000      1474.00
      3796.99      13053.9     -15.8000      3.00000      1474.00
      8520.01      14654.1     -15.8000      3.00000      1474.00
      7253.12      15817.5      23.7000      3.00000      1474.00
      15552.3      4009.18     -7.90000      3.00000      1475.00
      12857.5      8126.87     -39.5000      3.00000      1475.00
      5319.66      10629.8     -47.4000      3.00000      1475.00
      3120.23      13513.1     -23.7000      3.00000      1475.00
      7315.52      15847.9      221.200      3.00000      1475.00
      15636.3      4078.62     0.000000      3.00000      1476.00
      3807.32      5730.40     -39.5000      3.00000      1476.00
      8510.78      7499.52     0.000000      3.00000      1476.00
      7285.84      15813.9     -63.2000      3.00000      1476.00
      3335.71      6207.78     0.000000      3.00000      1477.00
      597.253      9048.71     -15.8000      3.00000      1477.00
      8188.27      11537.0     -23.7000      3.00000      1477.00
      13528.2      12089.3     -86.9000      3.00000      1477.00
      3702.99      12996.2     -110.600      3.00000      1477.00
      3622.47      6099.25     -79.0000      3.00000      1479.00
      12836.0      10763.9     0.000000      3.00000      1479.00
      3162.08      13510.5     0.000000      3.00000      1479.00
      6930.92      1998.96     -71.1000      3.00000      1480.00
      7620.32      13069.2      86.9000      3.00000      1480.00
      4286.46      14446.2     -102.700      3.00000      1480.00
      12824.3      10761.0     -39.5000      3.00000      1481.00
      6928.73      1161.41      31.6000      3.00000      1482.00
      3811.12      6349.96     -71.1000      3.00000      1482.00
      5635.20      11117.7     -142.200      3.00000      1482.00
      3845.70      6486.70     -71.1000      3.00000      1483.00
      8192.82      7466.36     -71.1000      3.00000      1483.00
      7534.19      13210.3     -23.7000      3.00000      1483.00
      12803.6      14381.0     -300.200      3.00000      1484.00
      4206.06      13164.4     -7.90000      3.00000      1485.00
      4248.90      13126.0     0.000000      3.00000      1486.00
      2027.60      7512.30     -55.3000      3.00000      1487.00
      7173.27      9251.45     -7.90000      3.00000      1487.00
      5717.24      10844.8      7.90000      3.00000      1487.00
      7602.31      15504.3     -79.0000      3.00000      1487.00
      10109.3      16311.8     -79.0000      3.00000      1487.00
      16062.4      4032.39     -31.6000      3.00000      1488.00
      7050.96      4129.86      63.2000      3.00000      1489.00
      7735.82      13027.2     -39.5000      3.00000      1489.00
      12343.9      10865.2      15.8000      3.00000      1490.00
      8157.53      12916.2     -55.3000      3.00000      1490.00
      4532.96      2841.32     -23.7000      3.00000      1491.00
      2988.14      5903.35      237.000      3.00000      1491.00
      6905.66      2122.94      15.8000      3.00000      1492.00
      4248.30      13008.7     -55.3000      3.00000      1492.00
      7002.94      2079.87     -47.4000      3.00000      1493.00
      5159.27      10030.8      23.7000      3.00000      1493.00
      6407.72      1958.05     -7.90000      3.00000      1494.00
      12571.4      14192.6     -110.600      3.00000      1494.00
      11203.0      15498.2     -252.800      3.00000      1495.00
      7010.15      2005.32      7.90000      3.00000      1496.00
      10965.4      15864.0     -23.7000      3.00000      1496.00
      3960.05      1702.30     -63.2000      3.00000      1497.00
      1960.33      4945.23     -86.9000      3.00000      1497.00
      1329.99      8307.22     -7.90000      3.00000      1497.00
      658.061      2831.83     -86.9000      3.00000      1498.00
      1510.05      7464.24      15.8000      3.00000      1498.00
      5780.22      10725.8     -31.6000      3.00000      1498.00
      10340.5      15509.1     -55.3000      3.00000      1498.00
      4199.16      13195.1      7.90000      3.00000      1499.00
      15076.6      5447.04     -55.3000      3.00000      1500.00
      2230.05      5956.48     -7.90000      3.00000      1500.00
      2083.72      7359.52     -110.600      3.00000      1500.00
      11444.3      7826.78     -94.8000      3.00000      1501.00
      6963.05      2186.95      7.90000      3.00000      1502.00
      11512.7      7788.04     -39.5000      3.00000      1502.00
      6942.24      2128.35     0.000000      3.00000      1503.00
      15065.6      5398.98      7.90000      3.00000      1503.00
      1600.33      7148.64     0.000000      3.00000      1503.00
      10618.3      15732.2      39.5000      3.00000      1503.00
      7054.83      1088.42     -15.8000      3.00000      1504.00
      6916.77      2140.23     -15.8000      3.00000      1504.00
      2630.37      5594.42     -86.9000      3.00000      1504.00
      1678.23      7124.22      7.90000      3.00000      1504.00
      1095.25      9328.21     -79.0000      3.00000      1504.00
      6986.04      2129.80     -39.5000      3.00000      1505.00
      1732.20      7213.45     -7.90000      3.00000      1505.00
      7461.01      15173.5      55.3000      3.00000      1505.00
      10396.1      16084.9      86.9000      3.00000      1505.00
      6860.58      2163.00     -94.8000      3.00000      1506.00
      13214.3      6525.24     -110.600      3.00000      1506.00
      7119.20      9192.99     -86.9000      3.00000      1506.00
      6328.93      12513.8     -55.3000      3.00000      1506.00
      6883.64      2225.57      71.1000      3.00000      1507.00
      13228.4      6501.08     -7.90000      3.00000      1507.00
      7313.90      14974.1     -7.90000      3.00000      1507.00
      3027.31      2933.07      55.3000      3.00000      1508.00
      13151.9      6480.86      181.700      3.00000      1508.00
      9879.85      16026.8      55.3000      3.00000      1508.00
      3035.58      2873.55     -31.6000      3.00000      1509.00
      2726.23      5536.79     0.000000      3.00000      1509.00
      12555.9      10832.8      55.3000      3.00000      1509.00
      6906.18      2154.17      47.4000      3.00000      1510.00
      3793.63      2399.22     -86.9000      3.00000      1510.00
      2692.36      5075.63     -71.1000      3.00000      1510.00
      15193.7      4958.60      7.90000      3.00000      1510.00
      13255.9      6547.50      39.5000      3.00000      1510.00
      13177.9      6460.29     -15.8000      3.00000      1511.00
      12164.7      10261.0     -7.90000      3.00000      1511.00
      12119.9      10382.8      15.8000      3.00000      1512.00
      3568.45      14239.2     -7.90000      3.00000      1512.00
      15119.1      5415.15     -31.6000      3.00000      1513.00
      12035.9      9980.35     -79.0000      3.00000      1513.00
      7775.71      13806.7     -63.2000      3.00000      1513.00
      2923.84      2790.52     -23.7000      3.00000      1514.00
      2094.29      5214.21      63.2000      3.00000      1514.00
      10850.6      8511.35     -7.90000      3.00000      1514.00
      7201.97      9224.79     -71.1000      3.00000      1514.00
      12012.4      10284.8      15.8000      3.00000      1514.00
      2568.14      10958.2      47.4000      3.00000      1514.00
      10030.0      16074.7      86.9000      3.00000      1514.00
      2419.85      5195.12     -23.7000      3.00000      1515.00
      12225.9      10284.4     -86.9000      3.00000      1515.00
      9963.97      16361.2     -31.6000      3.00000      1515.00
      2640.90      709.033      110.600      3.00000      1516.00
      9198.78      750.644     -15.8000      3.00000      1516.00
      6629.04      2247.98      55.3000      3.00000      1516.00
      7479.58      14420.7      7.90000      3.00000      1516.00
      6872.80      1047.17     -15.8000      3.00000      1517.00
      14894.6      5219.56     -31.6000      3.00000      1517.00
      11928.8      10134.8     -126.400      3.00000      1517.00
      6752.43      10613.9     -31.6000      3.00000      1517.00
      13283.8      6516.20      7.90000      3.00000      1518.00
      1555.05      6787.42      31.6000      3.00000      1518.00
      13247.7      6362.03      118.500      3.00000      1519.00
      6524.64      14601.6      71.1000      3.00000      1519.00
      11058.7      15718.0     -39.5000      3.00000      1519.00
      7712.33      3224.49     -31.6000      3.00000      1520.00
      1583.50      3753.23      23.7000      3.00000      1520.00
      7293.53      11943.5     -31.6000      3.00000      1520.00
      2982.29      5646.02     -71.1000      3.00000      1521.00
      7380.31      5937.49     -15.8000      3.00000      1521.00
      13052.4      6425.24      79.0000      3.00000      1521.00
      2096.86      7458.89     -213.300      3.00000      1521.00
      7737.68      8651.87     -47.4000      3.00000      1521.00
      10230.5      16244.4      47.4000      3.00000      1521.00
      3380.63      1823.30      94.8000      3.00000      1522.00
      2821.25      5200.80     -63.2000      3.00000      1522.00
      1409.42      8578.22     -39.5000      3.00000      1522.00
      7373.59      11886.6     -39.5000      3.00000      1522.00
      10208.8      15579.6      7.90000      3.00000      1522.00
      10055.9      16512.2     -39.5000      3.00000      1522.00
      15388.4      4574.59     0.000000      3.00000      1523.00
      7503.93      6274.87      86.9000      3.00000      1523.00
      7295.03      11920.2     -39.5000      3.00000      1523.00
      10274.0      15501.4     -47.4000      3.00000      1523.00
      5995.47      2660.95     -47.4000      3.00000      1524.00
      15518.6      4560.94      7.90000      3.00000      1524.00
      2972.14      5147.73     -47.4000      3.00000      1524.00
      7449.74      6018.01     -39.5000      3.00000      1524.00
      7677.33      9051.11     0.000000      3.00000      1524.00
      15502.3      4690.45     -63.2000      3.00000      1525.00
      7576.10      5853.33     -7.90000      3.00000      1525.00
      7489.33      11963.1     -39.5000      3.00000      1525.00
      3718.04      14375.9     -7.90000      3.00000      1525.00
      6644.86      1531.87     -31.6000      3.00000      1526.00
      1532.14      4073.51     -39.5000      3.00000      1526.00
      15461.8      4754.35     -110.600      3.00000      1526.00
      2851.33      4935.57      39.5000      3.00000      1526.00
      1734.84      6748.60     -102.700      3.00000      1526.00
      6900.89      1625.98     -23.7000      3.00000      1527.00
      15088.4      5404.08     -7.90000      3.00000      1527.00
      641.370      7725.52      31.6000      3.00000      1527.00
      3738.52      14370.5     -23.7000      3.00000      1527.00
      7303.56      5289.40     -47.4000      3.00000      1528.00
      7426.74      6423.36     -94.8000      3.00000      1528.00
      3686.05      14269.7     -15.8000      3.00000      1528.00
      9980.70      16429.0     -39.5000      3.00000      1528.00
      1320.53      2665.40      15.8000      3.00000      1529.00
      8971.95      14883.9     -47.4000      3.00000      1529.00
      7474.95      6298.73     -229.100      3.00000      1530.00
      8386.60      7465.51     -134.300      3.00000      1530.00
      3859.21      11698.9      15.8000      3.00000      1530.00
      6936.39      12368.5     -71.1000      3.00000      1530.00
      7199.96      15110.0      23.7000      3.00000      1530.00
      10040.8      16370.3      205.400      3.00000      1530.00
      9258.10      907.080      15.8000      3.00000      1531.00
      6516.65      1311.96      39.5000      3.00000      1531.00
      8435.67      7432.32      15.8000      3.00000      1531.00
      12740.6      7958.32     -632.000      3.00000      1531.00
      12784.0      10786.6     -55.3000      3.00000      1531.00
      3915.66      11770.2     -110.600      3.00000      1531.00
      3564.83      14538.3      15.8000      3.00000      1531.00
      6509.15      1315.86     -23.7000      3.00000      1532.00
      8442.17      7425.19     -79.0000      3.00000      1532.00
      11942.1      9460.52      15.8000      3.00000      1532.00
      3872.52      11678.9      39.5000      3.00000      1532.00
      6522.11      1272.95      7.90000      3.00000      1533.00
      10645.8      8216.91     -205.400      3.00000      1533.00
      5672.25      11053.1      23.7000      3.00000      1533.00
      3822.40      11795.7     -47.4000      3.00000      1533.00
      16298.2      4474.11     -15.8000      3.00000      1534.00
      14652.9      5337.34     0.000000      3.00000      1534.00
      8479.78      7439.83      39.5000      3.00000      1534.00
      12720.4      7693.05      15.8000      3.00000      1534.00
      10659.3      8157.92     -31.6000      3.00000      1534.00
      5820.51      10145.7     -142.200      3.00000      1534.00
      3815.75      11759.1     -47.4000      3.00000      1534.00
      3270.34      5421.28     -47.4000      3.00000      1535.00
      14569.4      5722.24     -31.6000      3.00000      1535.00
      13364.1      6242.42      150.100      3.00000      1535.00
      8324.30      7358.52      47.4000      3.00000      1535.00
      2138.81      2189.37     -47.4000      3.00000      1536.00
      1508.99      4199.25     -31.6000      3.00000      1536.00
      3255.34      5437.39     -7.90000      3.00000      1536.00
      8401.16      7431.87      7.90000      3.00000      1536.00
      7119.50      9758.89     -7.90000      3.00000      1536.00
      3839.91      11689.5     -134.300      3.00000      1536.00
      7660.53      13010.9     -23.7000      3.00000      1536.00
      3282.43      5399.94     -39.5000      3.00000      1537.00
      14268.8      5600.37     0.000000      3.00000      1537.00
      8460.90      7378.77      39.5000      3.00000      1537.00
      5805.61      11151.5      31.6000      3.00000      1537.00
      3845.01      11721.0     -39.5000      3.00000      1537.00
      3418.37      14643.5      7.90000      3.00000      1537.00
      14258.7      5613.66     -15.8000      3.00000      1538.00
      7137.98      6056.61      55.3000      3.00000      1538.00
      1718.99      6769.78     0.000000      3.00000      1538.00
      8453.71      7384.48     0.000000      3.00000      1538.00
      7233.77      8988.10      71.1000      3.00000      1538.00
      7064.03      10619.9     0.000000      3.00000      1538.00
      3833.28      11815.4     -71.1000      3.00000      1538.00
      7469.00      12926.2      15.8000      3.00000      1538.00
      14129.9      5615.51     -39.5000      3.00000      1539.00
      7060.66      6078.11     -47.4000      3.00000      1539.00
      13320.7      6326.24     -15.8000      3.00000      1539.00
      8408.00      7399.74      94.8000      3.00000      1539.00
      3899.70      11672.5      63.2000      3.00000      1539.00
      7504.90      13017.3      23.7000      3.00000      1539.00
      2720.37      13764.6     -126.400      3.00000      1539.00
      2693.09      2552.62     -134.300      3.00000      1540.00
      7125.51      6127.23     0.000000      3.00000      1540.00
      13343.7      6400.43     -39.5000      3.00000      1540.00
      8595.62      7274.73     -71.1000      3.00000      1540.00
      11664.6      9014.69      39.5000      3.00000      1540.00
      6783.50      9108.05      15.8000      3.00000      1540.00
      7603.43      13065.5      55.3000      3.00000      1540.00
      6594.06      1169.15      23.7000      3.00000      1541.00
      13351.4      6408.83     -39.5000      3.00000      1541.00
      8682.54      7212.05     0.000000      3.00000      1541.00
      7140.56      9154.64      308.100      3.00000      1541.00
      11546.6      9364.05     -15.8000      3.00000      1541.00
      12685.3      10440.9     -7.90000      3.00000      1541.00
      2846.20      5027.41      31.6000      3.00000      1542.00
      10126.8      8768.96      71.1000      3.00000      1542.00
      6729.72      9442.82     -39.5000      3.00000      1542.00
      12724.2      10427.7      7.90000      3.00000      1542.00
      6001.20      11673.8      63.2000      3.00000      1542.00
      7542.69      12923.5     0.000000      3.00000      1542.00
      2971.55      5031.32     -23.7000      3.00000      1543.00
      14598.8      5711.03     -23.7000      3.00000      1543.00
      13279.1      6277.81     -118.500      3.00000      1543.00
      8640.91      7262.75     -31.6000      3.00000      1543.00
      10076.9      8457.64     -7.90000      3.00000      1543.00
      11620.0      9155.30     -118.500      3.00000      1543.00
      12690.2      10497.4     0.000000      3.00000      1543.00
      4796.65      12902.2     -86.9000      3.00000      1543.00
      7429.60      13017.3      15.8000      3.00000      1543.00
      6938.32      8803.81     -39.5000      3.00000      1544.00
      11420.6      8995.27     -15.8000      3.00000      1544.00
      12786.1      10476.8     -23.7000      3.00000      1544.00
      3834.59      11785.3      15.8000      3.00000      1544.00
      12922.5      14120.1     -142.200      3.00000      1544.00
      14675.3      5960.61     0.000000      3.00000      1545.00
      7171.17      6094.95     -31.6000      3.00000      1545.00
      11706.1      9255.24     -47.4000      3.00000      1545.00
      3835.10      11760.3      7.90000      3.00000      1545.00
      3415.45      14085.5     -94.8000      3.00000      1545.00
      2008.33      2145.54     -86.9000      3.00000      1546.00
      1676.44      7071.27     -7.90000      3.00000      1546.00
      10066.2      8283.02      79.0000      3.00000      1546.00
      7584.33      9237.76     -79.0000      3.00000      1546.00
      3931.15      11780.7     -63.2000      3.00000      1546.00
      4920.43      12887.5      15.8000      3.00000      1546.00
      7314.63      15078.9     0.000000      3.00000      1546.00
      6937.76      1141.08     -39.5000      3.00000      1547.00
      6829.44      9443.20      23.7000      3.00000      1547.00
      3589.80      15031.0     -71.1000      3.00000      1547.00
      7604.80      6214.96      23.7000      3.00000      1548.00
      2500.52      7403.62     -15.8000      3.00000      1548.00
      6842.28      9249.94      15.8000      3.00000      1548.00
      4911.73      12806.7     -47.4000      3.00000      1548.00
      12271.1      14597.1      7.90000      3.00000      1548.00
      6680.99      1134.01      102.700      3.00000      1549.00
      7293.54      8916.62     -39.5000      3.00000      1549.00
      10023.3      16473.8     -47.4000      3.00000      1549.00
      7040.55      1093.15     -94.8000      3.00000      1550.00
      15412.5      4882.92      63.2000      3.00000      1550.00
      2175.59      4993.29      7.90000      3.00000      1550.00
      2153.43      7398.83      15.8000      3.00000      1550.00
      6032.91      11607.2     -71.1000      3.00000      1550.00
      7411.76      14623.3     -55.3000      3.00000      1550.00
      9265.68      863.188     -568.800      3.00000      1551.00
      7623.84      3211.16     -7.90000      3.00000      1551.00
      12995.7      10650.5     -47.4000      3.00000      1551.00
      7034.64      11545.2      39.5000      3.00000      1551.00
      4005.35      13983.1     -55.3000      3.00000      1551.00
      7515.64      3211.94     -39.5000      3.00000      1552.00
      15422.5      4826.03      23.7000      3.00000      1552.00
      13093.3      10647.8      39.5000      3.00000      1552.00
      3223.19      1661.72     -63.2000      3.00000      1553.00
      1548.52      2588.77     -15.8000      3.00000      1553.00
      15541.9      4872.29     -94.8000      3.00000      1553.00
      8710.64      7177.97     -79.0000      3.00000      1553.00
      13248.7      10431.5     -7.90000      3.00000      1553.00
      4906.25      12888.2     -31.6000      3.00000      1553.00
      4739.23      2413.14     0.000000      3.00000      1554.00
      1545.04      2692.32     -86.9000      3.00000      1554.00
      2314.82      6159.86     -15.8000      3.00000      1554.00
      13497.0      6430.95     -252.800      3.00000      1554.00
      4951.39      12950.9     -15.8000      3.00000      1554.00
      10439.7      15750.9      15.8000      3.00000      1554.00
      6818.39      1014.53     -142.200      3.00000      1555.00
      15361.8      4772.98      7.90000      3.00000      1555.00
      13556.4      10774.1     -23.7000      3.00000      1555.00
      4992.04      12927.5      7.90000      3.00000      1555.00
      10323.1      15530.6      7.90000      3.00000      1555.00
      6740.16      1014.76     -39.5000      3.00000      1556.00
      15227.8      4754.22     0.000000      3.00000      1556.00
      7089.22      6092.64      7.90000      3.00000      1556.00
      2471.67      7551.03      15.8000      3.00000      1556.00
      10426.8      15340.6     -15.8000      3.00000      1556.00
      15320.0      4641.25     -39.5000      3.00000      1557.00
      10850.5      6891.93      632.000      3.00000      1557.00
      7266.43      5048.65     -31.6000      3.00000      1557.00
      13582.2      6420.44     -47.4000      3.00000      1557.00
      8664.97      7324.27      7.90000      3.00000      1557.00
      11875.0      8629.47      23.7000      3.00000      1557.00
      6703.14      9282.89     -23.7000      3.00000      1557.00
      6800.78      991.182     -237.000      3.00000      1558.00
      15326.4      4594.16      7.90000      3.00000      1558.00
      2248.08      6827.77     -158.000      3.00000      1558.00
      6388.40      7842.56     -55.3000      3.00000      1558.00
      6143.96      11190.8     -39.5000      3.00000      1558.00
      4282.31      13057.2     -142.200      3.00000      1558.00
      2994.32      13903.4     -55.3000      3.00000      1558.00
      4283.43      14218.8     -39.5000      3.00000      1558.00
      13226.7      6314.08     -126.400      3.00000      1559.00
      6788.51      9524.99     -134.300      3.00000      1559.00
      4970.08      12891.7     -55.3000      3.00000      1559.00
      9934.39      16462.2     -7.90000      3.00000      1559.00
      3496.50      2292.42      7.90000      3.00000      1560.00
      7048.46      4126.00     -23.7000      3.00000      1560.00
      15890.2      4590.54     -79.0000      3.00000      1560.00
      10999.4      7716.01     0.000000      3.00000      1560.00
      6726.78      9839.64      31.6000      3.00000      1560.00
      6192.05      11564.3      221.200      3.00000      1560.00
      3858.29      11715.1     -63.2000      3.00000      1560.00
      12660.4      14348.9     -86.9000      3.00000      1560.00
      7353.38      14917.8     -63.2000      3.00000      1560.00
      3410.47      2916.29     -7.90000      3.00000      1561.00
      7079.98      4298.61     0.000000      3.00000      1561.00
      7415.51      12987.3     0.000000      3.00000      1561.00
      2869.35      14123.6      63.2000      3.00000      1561.00
      10337.6      15517.8     -23.7000      3.00000      1561.00
      7508.30      3695.69     -71.1000      3.00000      1562.00
      15810.5      4487.62     -47.4000      3.00000      1562.00
      2134.32      6045.92     -71.1000      3.00000      1562.00
      8838.63      7120.74     -94.8000      3.00000      1562.00
      2155.64      5967.35     0.000000      3.00000      1563.00
      4997.52      12930.8     -31.6000      3.00000      1563.00
      9697.04      15757.0      86.9000      3.00000      1563.00
      3535.25      1921.48     0.000000      3.00000      1564.00
      7108.15      6034.91      71.1000      3.00000      1564.00
      859.664      8432.31     -55.3000      3.00000      1564.00
      4996.95      12929.6     -39.5000      3.00000      1564.00
      11626.1      14599.4     -55.3000      3.00000      1564.00
      10000.5      16477.4     -86.9000      3.00000      1564.00
      6657.74      967.457     -31.6000      3.00000      1565.00
      2014.81      6016.80     -47.4000      3.00000      1565.00
      7449.66      6178.75      39.5000      3.00000      1565.00
      7593.27      3876.50     0.000000      3.00000      1566.00
      11908.6      8975.88     -39.5000      3.00000      1566.00
      4312.83      14164.5     -7.90000      3.00000      1566.00
      10848.1      15267.4     -86.9000      3.00000      1566.00
      9581.98      16317.6     -7.90000      3.00000      1566.00
      7653.94      3842.98     -7.90000      3.00000      1567.00
      2122.16      5044.19     -23.7000      3.00000      1567.00
      12057.8      8776.87     -15.8000      3.00000      1567.00
      7663.72      3970.38     -31.6000      3.00000      1568.00
      14433.0      5826.89     0.000000      3.00000      1568.00
      8302.46      6800.93     -15.8000      3.00000      1568.00
      1129.43      7184.38     -63.2000      3.00000      1568.00
      12022.1      8798.80     -221.200      3.00000      1568.00
      1763.96      14577.3     -31.6000      3.00000      1568.00
      11699.8      14550.9     -15.8000      3.00000      1568.00
      3358.03      14656.5     -118.500      3.00000      1568.00
      5099.58      1921.04     -63.2000      3.00000      1569.00
      7598.58      3641.91     -126.400      3.00000      1569.00
      15688.4      4413.86     -71.1000      3.00000      1569.00
      14456.9      5835.12      47.4000      3.00000      1569.00
      1038.07      7248.81     0.000000      3.00000      1569.00
      10821.9      7740.21     -94.8000      3.00000      1569.00
      12294.9      8981.73     -7.90000      3.00000      1569.00
      6416.88      9940.37     -31.6000      3.00000      1569.00
      9940.90      16375.2     -150.100      3.00000      1569.00
      7609.46      3645.22     0.000000      3.00000      1570.00
      13583.5      6493.10     -118.500      3.00000      1570.00
      12524.3      7071.67      213.300      3.00000      1570.00
      2802.00      7757.82     -7.90000      3.00000      1570.00
      14426.8      11028.9      189.600      3.00000      1570.00
      4910.68      12917.3     -79.0000      3.00000      1570.00
      3327.31      15097.7      7.90000      3.00000      1570.00
      3483.20      2249.53      86.9000      3.00000      1571.00
      7849.13      3713.10     -79.0000      3.00000      1571.00
      15256.0      5176.77      31.6000      3.00000      1571.00
      7495.47      14414.3     -102.700      3.00000      1571.00
      3429.55      15068.6     -79.0000      3.00000      1571.00
      677.960      2734.51     -63.2000      3.00000      1572.00
      7702.04      3774.20     -79.0000      3.00000      1572.00
      3378.36      5481.93      118.500      3.00000      1572.00
      1162.22      7369.33     -39.5000      3.00000      1572.00
      5302.72      10975.6     -23.7000      3.00000      1572.00
      3283.81      15143.1      23.7000      3.00000      1572.00
      9073.36      576.760      47.4000      3.00000      1573.00
      7835.32      3726.83     -31.6000      3.00000      1573.00
      15868.5      4987.78     -79.0000      3.00000      1573.00
      640.714      7669.86     -79.0000      3.00000      1573.00
      5339.36      10926.4     -110.600      3.00000      1573.00
      2016.51      13732.4     -47.4000      3.00000      1573.00
      8179.75      13663.2     -7.90000      3.00000      1573.00
      3306.87      15043.6      39.5000      3.00000      1573.00
      9146.34      621.273     -63.2000      3.00000      1574.00
      7658.05      3731.66     -15.8000      3.00000      1574.00
      13514.5      6356.53      23.7000      3.00000      1574.00
      5342.58      10951.9     -23.7000      3.00000      1574.00
      12825.6      12296.4     -94.8000      3.00000      1574.00
      3483.44      14985.1      94.8000      3.00000      1574.00
      15815.2      5100.27     -126.400      3.00000      1575.00
      13538.6      6535.67     -31.6000      3.00000      1575.00
      3814.27      11725.8     -94.8000      3.00000      1575.00
      7643.58      3363.49      86.9000      3.00000      1576.00
      12417.1      10713.1     -7.90000      3.00000      1576.00
      3261.08      14944.0      142.200      3.00000      1576.00
      7718.59      3798.55     -47.4000      3.00000      1577.00
      15864.0      4922.35      63.2000      3.00000      1577.00
      11701.3      9240.17      165.900      3.00000      1577.00
      3925.87      11840.2      134.300      3.00000      1577.00
      11710.9      14505.6      7.90000      3.00000      1577.00
      1783.15      16510.8     -379.200      3.00000      1577.00
      11188.3      7606.64     -86.9000      3.00000      1578.00
      12606.6      10290.7     -23.7000      3.00000      1578.00
      5335.61      10976.2     -39.5000      3.00000      1578.00
      3886.23      11823.7     -71.1000      3.00000      1578.00
      1992.34      13742.8     0.000000      3.00000      1578.00
      2294.57      5133.15      55.3000      3.00000      1579.00
      13500.0      6419.00     -23.7000      3.00000      1579.00
      11590.1      9046.10     0.000000      3.00000      1579.00
      5814.86      10579.9     -39.5000      3.00000      1579.00
      1952.08      13752.2     -118.500      3.00000      1579.00
      1900.28      5021.55     -7.90000      3.00000      1580.00
      14548.9      5904.97     -39.5000      3.00000      1580.00
      12113.6      10498.3      134.300      3.00000      1580.00
      6212.28      11617.3      7.90000      3.00000      1580.00
      1991.70      13746.5     -55.3000      3.00000      1580.00
      4106.44      14581.6     -23.7000      3.00000      1580.00
      11747.9      14539.8     -23.7000      3.00000      1580.00
      14560.2      6153.81     -79.0000      3.00000      1581.00
      14396.3      11373.1     -260.700      3.00000      1581.00
      6208.60      11635.7     -47.4000      3.00000      1581.00
      1985.59      13751.3     -15.8000      3.00000      1581.00
      3775.47      14463.8     -39.5000      3.00000      1581.00
      11734.9      14529.5     -102.700      3.00000      1581.00
      1785.31      16469.6      47.4000      3.00000      1581.00
      7636.96      3305.59     -55.3000      3.00000      1582.00
      13379.9      6595.31     -47.4000      3.00000      1582.00
      5356.89      10906.4     -63.2000      3.00000      1582.00
      2002.98      13822.6     -55.3000      3.00000      1582.00
      11242.4      15716.1      47.4000      3.00000      1582.00
      6650.58      1028.56     -31.6000      3.00000      1583.00
      5328.15      11000.7     -86.9000      3.00000      1583.00
      6186.32      11705.2     -31.6000      3.00000      1583.00
      9430.50      16553.2      15.8000      3.00000      1583.00
      14550.4      5459.41     -23.7000      3.00000      1584.00
      8630.58      6958.50     -205.400      3.00000      1584.00
      5335.88      10974.1     -23.7000      3.00000      1584.00
      6126.62      11746.5     -23.7000      3.00000      1584.00
      7115.17      5987.22     -71.1000      3.00000      1585.00
      14317.2      11446.5      181.700      3.00000      1585.00
      6151.97      11746.6     -31.6000      3.00000      1585.00
      11742.9      14533.9     -31.6000      3.00000      1585.00
      7520.59      3773.05     -15.8000      3.00000      1586.00
      7083.25      5547.52      7.90000      3.00000      1586.00
      13382.1      6542.86      7.90000      3.00000      1586.00
      6216.28      11767.3     -7.90000      3.00000      1586.00
      2029.00      13726.7      15.8000      3.00000      1586.00
      12539.9      14596.1     -86.9000      3.00000      1586.00
      2162.87      832.531      7.90000      3.00000      1587.00
      15875.8      4500.66     -7.90000      3.00000      1587.00
      7015.02      5584.76     -47.4000      3.00000      1587.00
      13420.6      6495.12     -39.5000      3.00000      1587.00
      8486.01      7003.55     -23.7000      3.00000      1587.00
      3844.43      11806.6     -7.90000      3.00000      1587.00
      7098.17      5548.90     -47.4000      3.00000      1588.00
      13458.6      6480.70     -71.1000      3.00000      1588.00
      7040.42      5522.12     -23.7000      3.00000      1589.00
      13463.8      6488.69     -142.200      3.00000      1589.00
      1393.40      7093.66     -7.90000      3.00000      1589.00
      6691.89      10726.8     -47.4000      3.00000      1589.00
      11150.7      15407.9      79.0000      3.00000      1589.00
      2750.95      4532.31     -126.400      3.00000      1590.00
      7159.42      5984.81     -31.6000      3.00000      1590.00
      13424.3      6544.66     -15.8000      3.00000      1590.00
      11109.3      8227.41     -110.600      3.00000      1590.00
      7651.00      8986.77     0.000000      3.00000      1590.00
      5315.78      10972.5      23.7000      3.00000      1590.00
      7000.12      11325.2     -39.5000      3.00000      1590.00
      6154.91      11906.6      47.4000      3.00000      1590.00
      11748.2      14579.3     -15.8000      3.00000      1590.00
      8993.98      551.069      7.90000      3.00000      1591.00
      3443.05      6288.84     -7.90000      3.00000      1591.00
      5345.60      11012.4     -39.5000      3.00000      1591.00
      6642.74      902.530     -79.0000      3.00000      1592.00
      7066.20      5527.30     0.000000      3.00000      1592.00
      2362.15      5525.18      632.000      3.00000      1592.00
      5344.41      10993.5     -7.90000      3.00000      1592.00
      6154.44      11830.4     -15.8000      3.00000      1592.00
      6590.11      934.902     -31.6000      3.00000      1593.00
      768.220      3972.88      47.4000      3.00000      1593.00
      7072.28      5508.15     -39.5000      3.00000      1593.00
      9318.39      5675.59     -31.6000      3.00000      1593.00
      8312.83      7235.04     -47.4000      3.00000      1593.00
      6703.73      918.696     -55.3000      3.00000      1594.00
      3949.72      2996.22     -205.400      3.00000      1594.00
      7063.78      5551.64     -7.90000      3.00000      1594.00
      9266.41      5574.43      15.8000      3.00000      1594.00
      2513.60      5739.69     -553.000      3.00000      1594.00
      6177.58      11818.1     0.000000      3.00000      1594.00
      6592.26      14171.5     -15.8000      3.00000      1594.00
      10138.3      16333.3     0.000000      3.00000      1594.00
      3699.57      5943.67      23.7000      3.00000      1595.00
      13392.4      6563.57     -102.700      3.00000      1595.00
      8023.79      7044.50      47.4000      3.00000      1595.00
      3889.04      11828.4      39.5000      3.00000      1595.00
      6195.52      11829.8     0.000000      3.00000      1595.00
      7022.72      5511.91     -55.3000      3.00000      1596.00
      9446.58      5585.26     -23.7000      3.00000      1596.00
      3474.81      5756.91     -7.90000      3.00000      1596.00
      13362.2      6582.33     -31.6000      3.00000      1596.00
      5371.33      10995.5     -47.4000      3.00000      1596.00
      5813.17      13443.9     -7.90000      3.00000      1596.00
      6513.41      996.150     -79.0000      3.00000      1597.00
      16363.8      3795.64      15.8000      3.00000      1597.00
      9236.53      5685.92     -63.2000      3.00000      1597.00
      6444.96      7914.51     -23.7000      3.00000      1597.00
      6187.33      11763.6     -15.8000      3.00000      1597.00
      7681.27      13098.4      63.2000      3.00000      1597.00
      5963.96      13399.2     -102.700      3.00000      1597.00
      11830.2      14519.1     -31.6000      3.00000      1597.00
      8350.92      7076.44     -23.7000      3.00000      1598.00
      3688.84      11807.6     -47.4000      3.00000      1598.00
      6039.68      12291.7     -102.700      3.00000      1598.00
      5875.95      13405.8     -31.6000      3.00000      1598.00
      11858.6      14495.9     -15.8000      3.00000      1598.00
      2799.71      15422.9     0.000000      3.00000      1598.00
      7029.38      5477.09     -31.6000      3.00000      1599.00
      3782.40      11733.4     0.000000      3.00000      1599.00
      1968.08      13747.3      102.700      3.00000      1599.00
      11425.3      15481.5     -118.500      3.00000      1599.00
      6956.67      5488.39     -7.90000      3.00000      1600.00
      13494.9      6467.78     -86.9000      3.00000      1600.00
      2031.89      6666.80     -158.000      3.00000      1600.00
      1958.23      13727.5     -31.6000      3.00000      1600.00
      3650.46      15475.5     -110.600      3.00000      1600.00
      6670.27      951.470     -55.3000      3.00000      1601.00
      7279.38      6000.38     -7.90000      3.00000      1601.00
      2739.43      7902.80     -7.90000      3.00000      1601.00
      5365.48      10981.4      15.8000      3.00000      1601.00
      6737.56      948.241      7.90000      3.00000      1602.00
      7493.65      9253.50     -63.2000      3.00000      1602.00
      5334.20      10999.6     -47.4000      3.00000      1602.00
      2008.53      13720.5      31.6000      3.00000      1602.00
      6084.70      13801.5     -71.1000      3.00000      1602.00
      6747.99      1008.66     -23.7000      3.00000      1603.00
      2539.30      3579.47     -39.5000      3.00000      1603.00
      13788.1      6344.72     -86.9000      3.00000      1603.00
      591.979      7761.63     -86.9000      3.00000      1603.00
      7472.59      9209.68      47.4000      3.00000      1603.00
      5370.05      10964.8     -23.7000      3.00000      1603.00
      3822.39      11768.7     -47.4000      3.00000      1603.00
      1658.50      912.090     0.000000      3.00000      1604.00
      2290.35      5131.87     -79.0000      3.00000      1604.00
      7420.91      8686.15     -47.4000      3.00000      1604.00
      6161.67      11912.7     -23.7000      3.00000      1604.00
      7223.90      12518.6     -15.8000      3.00000      1604.00
      11602.6      15308.9     -165.900      3.00000      1604.00
      1924.92      4131.19     -47.4000      3.00000      1605.00
      7265.91      8782.18      86.9000      3.00000      1605.00
      3838.34      11233.7     -23.7000      3.00000      1605.00
      7051.84      11362.0      7.90000      3.00000      1605.00
      3287.50      3123.53     -63.2000      3.00000      1606.00
      1804.62      4269.75     -7.90000      3.00000      1606.00
      635.858      7552.33     -39.5000      3.00000      1606.00
      7245.49      8810.87     0.000000      3.00000      1606.00
      6384.56      1056.71     -434.500      3.00000      1607.00
      7692.53      2914.27     -94.8000      3.00000      1607.00
      1813.04      4112.75     -31.6000      3.00000      1607.00
      6971.59      8854.57      15.8000      3.00000      1607.00
      5848.65      13199.5      31.6000      3.00000      1607.00
      1686.67      896.098     -63.2000      3.00000      1608.00
      3270.04      3172.71     -31.6000      3.00000      1608.00
      6937.88      8788.06     -23.7000      3.00000      1608.00
      5350.98      10962.6     -39.5000      3.00000      1608.00
      5840.35      12929.5     -102.700      3.00000      1608.00
      3304.44      3143.60     -31.6000      3.00000      1609.00
      15883.6      3841.48     -63.2000      3.00000      1609.00
      2199.14      5333.50      7.90000      3.00000      1609.00
      14988.2      5369.24     -15.8000      3.00000      1609.00
      5766.14      13039.2     -15.8000      3.00000      1609.00
      3263.93      3174.29     -55.3000      3.00000      1610.00
      7014.52      5592.10     -102.700      3.00000      1610.00
      12119.6      8934.22     -39.5000      3.00000      1610.00
      1734.45      4050.65     -31.6000      3.00000      1611.00
      2988.67      5794.76     -102.700      3.00000      1611.00
      8268.94      6844.37      7.90000      3.00000      1611.00
      11108.3      15418.1     -31.6000      3.00000      1611.00
      2673.12      15562.6      23.7000      3.00000      1611.00
      3331.86      3181.19     -39.5000      3.00000      1612.00
      1613.01      3858.50     -23.7000      3.00000      1612.00
      14681.6      5841.82     -63.2000      3.00000      1612.00
      8226.55      7002.87      102.700      3.00000      1612.00
      6937.89      8807.40     -63.2000      3.00000      1612.00
      3643.43      11576.3     -474.000      3.00000      1612.00
      11086.0      15397.7     -39.5000      3.00000      1612.00
      14578.9      5958.21     -39.5000      3.00000      1613.00
      6946.04      8815.30     -55.3000      3.00000      1613.00
      14205.0      11136.3     -86.9000      3.00000      1613.00
      3708.25      11462.7      23.7000      3.00000      1613.00
      1919.69      13742.2     -102.700      3.00000      1613.00
      11133.0      15424.0     -55.3000      3.00000      1613.00
      13334.3      6510.43     0.000000      3.00000      1614.00
      6895.49      8816.67     -39.5000      3.00000      1614.00
      11000.4      15458.2     -142.200      3.00000      1614.00
      9838.90      16301.9     -15.8000      3.00000      1614.00
      2996.98      6063.47     -110.600      3.00000      1615.00
      6978.54      8807.40     -86.9000      3.00000      1615.00
      5923.94      13062.2     -7.90000      3.00000      1615.00
      2794.97      15525.1     -63.2000      3.00000      1615.00
      9662.96      16137.1      7.90000      3.00000      1615.00
      3232.86      3229.56     -15.8000      3.00000      1616.00
      13309.8      6486.44     -71.1000      3.00000      1616.00
      5492.32      11096.2     -94.8000      3.00000      1616.00
      5853.05      13006.1     -23.7000      3.00000      1616.00
      9662.47      16211.1      31.6000      3.00000      1616.00
      3227.02      3277.10      7.90000      3.00000      1617.00
      1605.79      4124.26     -31.6000      3.00000      1617.00
      2486.48      4903.31     -7.90000      3.00000      1617.00
      6909.64      8831.28      39.5000      3.00000      1617.00
      5840.56      12808.2     -15.8000      3.00000      1617.00
      9720.84      16139.5     -86.9000      3.00000      1617.00
      3291.59      3280.85     -47.4000      3.00000      1618.00
      2862.13      6027.98     -31.6000      3.00000      1618.00
      1932.66      8035.05     -86.9000      3.00000      1618.00
      6982.27      8769.71      15.8000      3.00000      1618.00
      5851.56      12717.3      158.000      3.00000      1618.00
      3279.55      3279.13     -7.90000      3.00000      1619.00
      13362.8      6447.03     -71.1000      3.00000      1619.00
      1924.69      7927.15      15.8000      3.00000      1619.00
      6958.40      8822.20     -23.7000      3.00000      1619.00
      1508.94      3739.57      7.90000      3.00000      1620.00
      11839.8      14445.7     -15.8000      3.00000      1620.00
      9837.31      15821.3      86.9000      3.00000      1620.00
      1334.71      3882.11     -39.5000      3.00000      1621.00
      13308.9      6446.77      39.5000      3.00000      1621.00
      8367.59      6572.33     -63.2000      3.00000      1621.00
      12204.5      7514.11     -15.8000      3.00000      1621.00
      9721.54      15962.2     0.000000      3.00000      1621.00
      14048.4      5620.05     -371.300      3.00000      1622.00
      12145.9      7696.43     -15.8000      3.00000      1622.00
      8511.64      6593.39      23.7000      3.00000      1623.00
      8629.68      6509.75     -71.1000      3.00000      1624.00
      13313.0      6507.29     -47.4000      3.00000      1624.00
      6499.28      12193.2     -15.8000      3.00000      1624.00
      11954.8      14432.4     -102.700      3.00000      1624.00
      7130.96      15200.0     -110.600      3.00000      1624.00
      9411.71      16404.9      31.6000      3.00000      1624.00
      1740.90      898.222      7.90000      3.00000      1625.00
      3237.36      3229.99     -86.9000      3.00000      1625.00
      13301.3      6472.07      15.8000      3.00000      1625.00
      1737.41      7890.29      15.8000      3.00000      1625.00
      11356.3      8039.10      86.9000      3.00000      1625.00
      11917.7      14424.2      7.90000      3.00000      1625.00
      9416.20      16310.7     0.000000      3.00000      1625.00
      3263.87      3228.55      15.8000      3.00000      1626.00
      16396.6      3529.56      7.90000      3.00000      1626.00
      13288.2      6471.60     -15.8000      3.00000      1626.00
      11229.6      15018.5      7.90000      3.00000      1626.00
      3301.81      3220.75     -47.4000      3.00000      1627.00
      15120.2      4170.09     -118.500      3.00000      1627.00
      2064.21      4811.03     -15.8000      3.00000      1627.00
      13288.9      6477.56      39.5000      3.00000      1627.00
      12465.4      7401.91      39.5000      3.00000      1627.00
      7773.77      12808.6     -55.3000      3.00000      1627.00
      9482.61      16349.6     -39.5000      3.00000      1627.00
      1492.10      1086.73     -47.4000      3.00000      1628.00
      3263.02      3205.77      7.90000      3.00000      1628.00
      13312.5      6456.93     -23.7000      3.00000      1628.00
      12506.1      7313.87     -55.3000      3.00000      1628.00
      1880.07      7597.42     -71.1000      3.00000      1628.00
      3226.82      3186.02     -47.4000      3.00000      1629.00
      15260.9      5156.75     -15.8000      3.00000      1629.00
      2796.73      7150.19     -15.8000      3.00000      1629.00
      7193.31      15087.0     -7.90000      3.00000      1629.00
      11426.6      15009.6     -63.2000      3.00000      1629.00
      1971.79      7706.11     -39.5000      3.00000      1630.00
      2417.65      2969.30     -63.2000      3.00000      1631.00
      7136.26      5885.35      71.1000      3.00000      1631.00
      7127.35      9102.25     -39.5000      3.00000      1631.00
      3256.05      3177.86     -23.7000      3.00000      1632.00
      2248.26      5872.96     -102.700      3.00000      1632.00
      7304.45      9202.52     -39.5000      3.00000      1632.00
      2524.91      1310.85     -7.90000      3.00000      1633.00
      14995.7      4333.89      221.200      3.00000      1633.00
      16169.8      4557.44      39.5000      3.00000      1633.00
      13314.3      6434.16      142.200      3.00000      1633.00
      12239.6      6787.09     -15.8000      3.00000      1633.00
      7353.46      9249.56     -39.5000      3.00000      1633.00
      3858.67      11798.4      39.5000      3.00000      1633.00
      376.582      3340.16     -63.2000      3.00000      1634.00
      16229.6      4372.52     -55.3000      3.00000      1634.00
      1880.64      7671.18      86.9000      3.00000      1634.00
      9535.11      10519.6      47.4000      3.00000      1634.00
      7064.87      15070.1      47.4000      3.00000      1634.00
      16165.0      4495.95      15.8000      3.00000      1635.00
      7039.02      9238.70      63.2000      3.00000      1635.00
      11720.1      14726.8     -110.600      3.00000      1635.00
      7067.73      15006.6     -31.6000      3.00000      1635.00
      7602.88      16007.7      79.0000      3.00000      1635.00
      10472.8      16316.6     -47.4000      3.00000      1635.00
      1777.72      4915.41     -23.7000      3.00000      1636.00
      15001.5      5386.19      7.90000      3.00000      1636.00
      2293.86      7450.16     -15.8000      3.00000      1636.00
      7085.96      15029.7     0.000000      3.00000      1636.00
      9083.55      641.542     -23.7000      3.00000      1637.00
      2591.73      1154.54     -7.90000      3.00000      1637.00
      6566.06      1521.11     -94.8000      3.00000      1637.00
      3450.00      5475.90     -55.3000      3.00000      1637.00
      13251.7      6494.43     -7.90000      3.00000      1637.00
      6979.07      15089.9     -15.8000      3.00000      1637.00
      508.526      3426.07     -15.8000      3.00000      1638.00
      1869.46      5088.92      134.300      3.00000      1638.00
      3688.52      5730.49     -7.90000      3.00000      1638.00
      12424.7      7225.65      7.90000      3.00000      1638.00
      3775.61      5841.61     0.000000      3.00000      1639.00
      6183.51      14016.8     -47.4000      3.00000      1639.00
      2561.98      1184.29     -23.7000      3.00000      1640.00
      6522.04      1567.11     -126.400      3.00000      1640.00
      6863.58      11538.2      23.7000      3.00000      1640.00
      10352.9      15762.7      23.7000      3.00000      1640.00
      6527.56      1503.04      15.8000      3.00000      1641.00
      580.198      3793.23     -55.3000      3.00000      1641.00
      13170.1      6566.73      79.0000      3.00000      1641.00
      6712.80      11388.2     -23.7000      3.00000      1641.00
      3517.03      7022.01     -71.1000      3.00000      1642.00
      6744.30      11460.6     -39.5000      3.00000      1642.00
      7256.10      12800.5      39.5000      3.00000      1642.00
      12839.1      6903.95     -71.1000      3.00000      1643.00
      5723.93      8711.97     -150.100      3.00000      1643.00
      6713.88      11257.2     0.000000      3.00000      1643.00
      7244.85      12782.2     -39.5000      3.00000      1643.00
      7316.04      4019.94     -31.6000      3.00000      1644.00
      1543.88      4413.01     -221.200      3.00000      1644.00
      12555.1      6963.24      7.90000      3.00000      1644.00
      7103.73      15010.3     -7.90000      3.00000      1644.00
      3064.57      5738.38     -15.8000      3.00000      1645.00
      6686.15      6539.05     -23.7000      3.00000      1645.00
      12661.4      7094.88      31.6000      3.00000      1645.00
      2365.85      7814.98     -31.6000      3.00000      1645.00
      6626.86      13878.8     -71.1000      3.00000      1645.00
      1974.28      4674.00     -173.800      3.00000      1646.00
      2947.39      5687.72     -86.9000      3.00000      1646.00
      6638.43      6516.70      71.1000      3.00000      1646.00
      12676.7      6909.58     -205.400      3.00000      1646.00
      2447.46      7789.09     -126.400      3.00000      1646.00
      7252.63      12999.0     -110.600      3.00000      1646.00
      6477.70      13957.1     -86.9000      3.00000      1646.00
      10619.4      15436.6     -7.90000      3.00000      1646.00
      9874.27      16421.8     -31.6000      3.00000      1646.00
      1955.71      4588.64     -7.90000      3.00000      1647.00
      2721.19      5653.31     -63.2000      3.00000      1647.00
      3476.05      7427.51      31.6000      3.00000      1647.00
      2137.37      8093.61     -63.2000      3.00000      1647.00
      6834.05      10863.2     -7.90000      3.00000      1647.00
      7244.17      12918.6     -55.3000      3.00000      1647.00
      2197.93      4710.92     -39.5000      3.00000      1648.00
      6750.33      6646.24      118.500      3.00000      1648.00
      9022.96      6500.36      47.4000      3.00000      1648.00
      3486.02      7099.46     -23.7000      3.00000      1648.00
      6831.93      10667.8     -47.4000      3.00000      1648.00
      4423.71      11350.5     -15.8000      3.00000      1648.00
      10705.4      15657.8     -118.500      3.00000      1648.00
      2095.25      4761.15      7.90000      3.00000      1649.00
      4495.98      11210.3      102.700      3.00000      1649.00
      10640.5      15896.1     -47.4000      3.00000      1649.00
      6588.94      1485.53     -71.1000      3.00000      1650.00
      7078.33      3944.83      7.90000      3.00000      1650.00
      3057.46      5524.45     -173.800      3.00000      1650.00
      13235.7      6557.45     -173.800      3.00000      1650.00
      3374.11      7529.77     -55.3000      3.00000      1650.00
      10772.5      10161.3      632.000      3.00000      1650.00
      9564.19      10346.1     -252.800      3.00000      1650.00
      6945.37      1148.22     -94.8000      3.00000      1651.00
      9671.19      10312.2      15.8000      3.00000      1651.00
      7283.89      14703.0     -55.3000      3.00000      1651.00
      530.942      15109.0     -55.3000      3.00000      1651.00
      5692.02      1420.91     -7.90000      3.00000      1652.00
      16506.6      3963.03     -126.400      3.00000      1652.00
      13255.5      6586.00     -181.700      3.00000      1652.00
      7042.19      8776.19      63.2000      3.00000      1652.00
      516.773      15070.8     -39.5000      3.00000      1652.00
      2340.30      5313.64     -102.700      3.00000      1653.00
      6667.15      6483.89     -632.000      3.00000      1653.00
      12425.0      6646.91     -86.9000      3.00000      1653.00
      7175.23      11033.5     -102.700      3.00000      1653.00
      13190.1      6501.80     -134.300      3.00000      1654.00
      11249.8      7555.44     -63.2000      3.00000      1654.00
      7015.90      10981.4      15.8000      3.00000      1654.00
      6559.37      1594.68      7.90000      3.00000      1655.00
      13351.0      6583.47     -39.5000      3.00000      1655.00
      616.181      15490.9      15.8000      3.00000      1655.00
      4813.80      1520.96      71.1000      3.00000      1657.00
      16199.3      4556.46      55.3000      3.00000      1657.00
      13361.1      6638.57     -63.2000      3.00000      1657.00
      7190.93      15206.6      181.700      3.00000      1657.00
      16142.8      4529.96      31.6000      3.00000      1658.00
      13379.1      6576.49     -23.7000      3.00000      1658.00
      13149.7      6504.18     -63.2000      3.00000      1659.00
      6546.16      1550.79     -55.3000      3.00000      1660.00
      9849.93      6274.37      545.100      3.00000      1660.00
      13059.8      6555.76      7.90000      3.00000      1660.00
      2600.79      7295.34     -23.7000      3.00000      1660.00
      7148.32      9573.72     -23.7000      3.00000      1660.00
      11934.0      9464.37     0.000000      3.00000      1660.00
      6681.57      11289.2     -39.5000      3.00000      1660.00
      4484.00      11410.3     -23.7000      3.00000      1660.00
      7615.99      3482.67     -79.0000      3.00000      1661.00
      16244.9      3714.85      71.1000      3.00000      1661.00
      3232.23      5406.85      7.90000      3.00000      1661.00
      7284.19      5717.96     -15.8000      3.00000      1661.00
      4467.60      11781.9     -23.7000      3.00000      1661.00
      7261.37      15017.8      55.3000      3.00000      1661.00
      16195.0      3706.46      15.8000      3.00000      1662.00
      1156.46      4341.76     -142.200      3.00000      1662.00
      7268.70      5811.43     -23.7000      3.00000      1662.00
      13941.0      6487.11     -15.8000      3.00000      1662.00
      7262.26      8980.62     -134.300      3.00000      1662.00
      11057.3      9457.81      7.90000      3.00000      1662.00
      4274.19      11938.0      15.8000      3.00000      1662.00
      1067.23      4150.06     -86.9000      3.00000      1663.00
      16242.7      4490.80     -79.0000      3.00000      1663.00
      7239.10      5826.52     -7.90000      3.00000      1663.00
      12828.6      6346.75     -47.4000      3.00000      1663.00
      4198.37      11760.2      15.8000      3.00000      1663.00
      8992.14      862.907      23.7000      3.00000      1664.00
      1015.70      4179.02     -102.700      3.00000      1664.00
      12979.8      6315.95     -31.6000      3.00000      1664.00
      6464.31      11008.1      15.8000      3.00000      1664.00
      4421.72      11835.8     -15.8000      3.00000      1664.00
      12062.9      9360.19     -31.6000      3.00000      1665.00
      6541.31      1521.23     -7.90000      3.00000      1666.00
      7463.91      9031.77     -63.2000      3.00000      1666.00
      4341.51      11604.6     -23.7000      3.00000      1666.00
      7229.92      15070.5     -47.4000      3.00000      1666.00
      6577.95      1482.87     -47.4000      3.00000      1667.00
      13149.3      6188.66     -39.5000      3.00000      1667.00
      2346.87      7313.17      94.8000      3.00000      1667.00
      11049.7      9401.29     0.000000      3.00000      1667.00
      4381.96      11316.3      7.90000      3.00000      1667.00
      7207.48      15100.2     -31.6000      3.00000      1667.00
      7392.56      3388.72     0.000000      3.00000      1668.00
      2457.56      5281.19     0.000000      3.00000      1668.00
      5818.84      8657.38     -181.700      3.00000      1668.00
      11936.5      8749.77      118.500      3.00000      1668.00
      7184.78      15143.8      7.90000      3.00000      1668.00
      1269.83      15413.8     0.000000      3.00000      1668.00
      9107.67      717.190      63.2000      3.00000      1669.00
      16222.0      4480.09     -23.7000      3.00000      1669.00
      7167.11      15139.0      86.9000      3.00000      1669.00
      16352.6      3863.88     -110.600      3.00000      1670.00
      8811.10      6646.74     -7.90000      3.00000      1670.00
      13249.2      6578.77      7.90000      3.00000      1670.00
      12345.5      9196.82     0.000000      3.00000      1670.00
      7232.94      15186.2     -94.8000      3.00000      1670.00
      16263.7      3804.59      244.900      3.00000      1671.00
      12317.0      9030.96     -39.5000      3.00000      1671.00
      7847.79      3490.82     -94.8000      3.00000      1673.00
      16138.1      3834.98      7.90000      3.00000      1673.00
      6531.88      14670.2     -31.6000      3.00000      1673.00
      8831.61      6679.16      126.400      3.00000      1674.00
      6756.59      10735.5     -55.3000      3.00000      1674.00
      6664.29      14658.2     0.000000      3.00000      1674.00
      852.638      15167.8     -63.2000      3.00000      1674.00
      8829.91      6712.59     -31.6000      3.00000      1675.00
      6678.99      10682.8      15.8000      3.00000      1675.00
      678.776      14835.7     -7.90000      3.00000      1675.00
      7231.52      15230.7      71.1000      3.00000      1675.00
      12523.3      7287.29      7.90000      3.00000      1676.00
      663.448      15090.8     -23.7000      3.00000      1676.00
      7150.88      15164.1      31.6000      3.00000      1676.00
      7581.56      5101.65      94.8000      3.00000      1677.00
      12261.9      9188.02      7.90000      3.00000      1677.00
      846.393      15063.4     -71.1000      3.00000      1677.00
      7151.36      15123.5     -15.8000      3.00000      1677.00
      7162.22      15121.7     -71.1000      3.00000      1678.00
      654.713      15201.0     -71.1000      3.00000      1678.00
      7047.64      5190.04     -63.2000      3.00000      1679.00
      4221.00      11988.7      7.90000      3.00000      1679.00
      646.361      14694.2     -86.9000      3.00000      1680.00
      1756.70      4291.62      15.8000      3.00000      1681.00
      13190.6      6526.75      79.0000      3.00000      1681.00
      9305.25      16473.3     -39.5000      3.00000      1681.00
      7463.83      5154.41     -7.90000      3.00000      1682.00
      13132.9      6345.27     -39.5000      3.00000      1682.00
      1763.08      4258.89     -23.7000      3.00000      1683.00
      2307.19      5147.86      126.400      3.00000      1683.00
      1726.99      8757.69      86.9000      3.00000      1683.00
      16030.1      3949.72     -15.8000      3.00000      1684.00
      7560.19      4111.01      47.4000      3.00000      1684.00
      15932.8      3831.90     -118.500      3.00000      1685.00
      2639.42      6501.09      23.7000      3.00000      1685.00
      7021.56      12621.9      632.000      3.00000      1685.00
      598.665      15091.1      39.5000      3.00000      1685.00
      16013.4      3894.18      7.90000      3.00000      1686.00
      696.956      7898.09     -55.3000      3.00000      1686.00
      11213.4      15101.1     -102.700      3.00000      1686.00
      567.481      15148.8     -39.5000      3.00000      1686.00
      3299.42      6737.87      31.6000      3.00000      1687.00
      12942.3      6765.78      110.600      3.00000      1687.00
      10919.8      9479.11      47.4000      3.00000      1687.00
      16000.3      4053.17     -150.100      3.00000      1688.00
      2597.50      8010.78     -118.500      3.00000      1688.00
      10860.9      9403.81     -7.90000      3.00000      1688.00
      8786.59      6536.37      15.8000      3.00000      1689.00
      10170.8      10014.3      197.500      3.00000      1689.00
      7456.10      14949.7     -39.5000      3.00000      1689.00
      378.683      15143.4     -15.8000      3.00000      1689.00
      12476.9      6771.58     -71.1000      3.00000      1690.00
      908.214      14773.5      23.7000      3.00000      1690.00
      7067.05      15462.1     -632.000      3.00000      1690.00
      6992.84      1008.51      31.6000      3.00000      1691.00
      6146.22      2573.30     -71.1000      3.00000      1691.00
      789.841      3062.19      23.7000      3.00000      1691.00
      7284.81      4269.81     -55.3000      3.00000      1691.00
      15943.8      4413.24     -47.4000      3.00000      1691.00
      10605.8      9716.54     -63.2000      3.00000      1691.00
      13937.7      11250.4      55.3000      3.00000      1691.00
      5500.53      10905.5     -181.700      3.00000      1691.00
      8016.53      13883.0     -39.5000      3.00000      1691.00
      1104.34      14983.3      31.6000      3.00000      1691.00
      2997.27      2272.81     -39.5000      3.00000      1692.00
      723.781      2959.13     -86.9000      3.00000      1692.00
      16138.8      4360.87     -39.5000      3.00000      1692.00
      6121.52      11367.7     -79.0000      3.00000      1692.00
      7995.19      13857.1     -86.9000      3.00000      1692.00
      11319.4      14884.5     -7.90000      3.00000      1692.00
      1266.30      15218.6     -15.8000      3.00000      1692.00
      12751.2      10509.7     -15.8000      3.00000      1693.00
      8039.27      13896.2     -7.90000      3.00000      1693.00
      1410.39      15139.3     -39.5000      3.00000      1693.00
      7346.42      15140.4     -71.1000      3.00000      1693.00
      1649.32      15064.1     -86.9000      3.00000      1694.00
      7294.57      15137.7     -173.800      3.00000      1694.00
      11110.8      14955.7     -308.100      3.00000      1694.00
      2944.70      2264.15     -47.4000      3.00000      1695.00
      1948.22      4368.65     0.000000      3.00000      1695.00
      8171.80      13997.7     -71.1000      3.00000      1695.00
      797.917      3720.96      39.5000      3.00000      1696.00
      6016.57      11664.0     -181.700      3.00000      1696.00
      10832.4      15465.2     -31.6000      3.00000      1696.00
      9153.13      16340.0      55.3000      3.00000      1696.00
      7378.63      4152.65     -23.7000      3.00000      1697.00
      879.254      3543.62     -47.4000      3.00000      1698.00
      3492.77      6895.12     -165.900      3.00000      1698.00
      9279.78      16341.8     -229.100      3.00000      1698.00
      6134.93      2726.37      7.90000      3.00000      1699.00
      6582.89      2042.21     -126.400      3.00000      1700.00
      16025.5      4183.90     -23.7000      3.00000      1700.00
      7178.60      6022.26     -15.8000      3.00000      1700.00
      7211.35      8584.69     -15.8000      3.00000      1700.00
      11212.4      9462.89     -39.5000      3.00000      1700.00
      4219.53      11753.7      15.8000      3.00000      1700.00
      11335.5      15392.2      55.3000      3.00000      1700.00
      2473.79      4328.66      150.100      3.00000      1701.00
      7363.25      4295.12     -126.400      3.00000      1701.00
      7160.69      8723.93     -47.4000      3.00000      1701.00
      12222.1      8890.72     -15.8000      3.00000      1701.00
      11241.7      9397.69     -15.8000      3.00000      1701.00
      7164.34      14563.7     -86.9000      3.00000      1701.00
      7264.99      6077.79      71.1000      3.00000      1702.00
      7159.61      14647.0     0.000000      3.00000      1702.00
      2355.30      5024.89     -71.1000      3.00000      1703.00
      15992.3      4353.52     -15.8000      3.00000      1704.00
      2705.50      5607.49      7.90000      3.00000      1704.00
      3501.28      6882.36     -7.90000      3.00000      1704.00
      6223.21      2101.34     -31.6000      3.00000      1705.00
      16039.3      4343.72     -7.90000      3.00000      1705.00
      2606.95      5356.37      7.90000      3.00000      1705.00
      12713.5      14589.5      23.7000      3.00000      1705.00
      6272.88      2036.25     -94.8000      3.00000      1706.00
      7421.74      4252.82     -23.7000      3.00000      1706.00
      2856.70      5222.13     -86.9000      3.00000      1706.00
      3484.11      6847.40     -23.7000      3.00000      1706.00
      11093.8      9555.23     -71.1000      3.00000      1706.00
      6244.04      2213.72      31.6000      3.00000      1707.00
      7269.97      4227.00     -110.600      3.00000      1707.00
      15999.1      4407.12     -15.8000      3.00000      1707.00
      11879.2      8683.57      55.3000      3.00000      1707.00
      11202.4      9381.30     -31.6000      3.00000      1707.00
      7320.00      14677.9     0.000000      3.00000      1707.00
      6125.37      2154.74     -55.3000      3.00000      1708.00
      16065.9      4489.79     -23.7000      3.00000      1708.00
      12211.5      7213.95      102.700      3.00000      1708.00
      11830.9      8755.98     -47.4000      3.00000      1708.00
      6153.61      11168.7     -150.100      3.00000      1708.00
      16047.8      4654.27     -7.90000      3.00000      1709.00
      8303.07      7196.16      23.7000      3.00000      1709.00
      7062.35      5511.98     -39.5000      3.00000      1710.00
      8253.17      7228.57     -63.2000      3.00000      1710.00
      11811.8      8707.13     -39.5000      3.00000      1710.00
      14435.4      5349.05      23.7000      3.00000      1711.00
      11846.0      8683.63     -23.7000      3.00000      1711.00
      7080.16      9062.81      79.0000      3.00000      1711.00
      6753.46      15398.7     -47.4000      3.00000      1711.00
      7402.78      5349.80     -31.6000      3.00000      1712.00
      14432.2      5355.21     -47.4000      3.00000      1712.00
      8379.87      7362.09      23.7000      3.00000      1712.00
      11892.3      8723.08      23.7000      3.00000      1712.00
      4723.80      10782.4     -47.4000      3.00000      1712.00
      7103.08      10889.9     -47.4000      3.00000      1712.00
      3213.20      11254.7     -213.300      3.00000      1712.00
      7639.79      15052.9     -39.5000      3.00000      1712.00
      9263.73      1024.98     -23.7000      3.00000      1713.00
      14418.7      5360.03     -15.8000      3.00000      1713.00
      8109.88      7450.97      15.8000      3.00000      1713.00
      11841.3      8678.25     0.000000      3.00000      1713.00
      7208.58      15199.6     -7.90000      3.00000      1713.00
      2286.33      4891.02     -7.90000      3.00000      1714.00
      6920.00      9036.65     -126.400      3.00000      1714.00
      3385.81      11293.7      39.5000      3.00000      1714.00
      7068.44      15179.8     -7.90000      3.00000      1714.00
      15944.7      4437.78     0.000000      3.00000      1715.00
      2327.93      4876.95      23.7000      3.00000      1715.00
      11874.8      8748.01     -31.6000      3.00000      1715.00
      3851.27      11430.5     -23.7000      3.00000      1715.00
      8218.92      13380.3      71.1000      3.00000      1715.00
      6879.66      14864.4     -39.5000      3.00000      1715.00
      14375.3      5367.15     -31.6000      3.00000      1716.00
      8085.30      13207.6     -126.400      3.00000      1716.00
      937.240      15002.9     -63.2000      3.00000      1716.00
      8766.40      634.464      15.8000      3.00000      1718.00
      6021.40      1957.47     -229.100      3.00000      1718.00
      16173.5      4562.47      7.90000      3.00000      1719.00
      5840.41      2123.47     -7.90000      3.00000      1720.00
      1839.43      4503.38     -47.4000      3.00000      1720.00
      7411.68      6276.28     -71.1000      3.00000      1720.00
      7840.44      7646.90     -158.000      3.00000      1720.00
      2690.37      8064.74     -102.700      3.00000      1720.00
      11114.3      9142.45      7.90000      3.00000      1720.00
      6778.09      11102.6     -15.8000      3.00000      1720.00
      7280.13      3479.23     -23.7000      3.00000      1721.00
      1615.97      4437.15     -39.5000      3.00000      1721.00
      14433.4      5283.31     -94.8000      3.00000      1721.00
      2719.45      8083.10     -79.0000      3.00000      1721.00
      8111.23      13906.9      86.9000      3.00000      1721.00
      842.601      14994.4     -39.5000      3.00000      1721.00
      9487.55      16419.6      15.8000      3.00000      1721.00
      7287.44      3637.51      39.5000      3.00000      1722.00
      14553.5      5299.50     -47.4000      3.00000      1722.00
      7297.62      6305.96     -55.3000      3.00000      1722.00
      7852.97      7741.46      7.90000      3.00000      1722.00
      6987.21      11494.0     0.000000      3.00000      1722.00
      7962.08      14088.4      134.300      3.00000      1722.00
      7270.29      3658.94     -39.5000      3.00000      1723.00
      1631.06      4375.30      55.3000      3.00000      1723.00
      14458.7      5335.81     -31.6000      3.00000      1723.00
      13008.1      6643.89      189.600      3.00000      1723.00
      7870.76      7753.56      31.6000      3.00000      1723.00
      1912.16      8418.24      47.4000      3.00000      1723.00
      3422.76      11200.0     -71.1000      3.00000      1723.00
      6946.01      11323.3     -23.7000      3.00000      1723.00
      7298.80      3687.11     -23.7000      3.00000      1724.00
      1422.08      4350.91     -63.2000      3.00000      1724.00
      14523.5      5417.17     -55.3000      3.00000      1724.00
      3765.25      6146.96     -63.2000      3.00000      1724.00
      7793.14      13717.8     -23.7000      3.00000      1724.00
      831.687      15151.7      47.4000      3.00000      1724.00
      7234.34      3681.90      31.6000      3.00000      1725.00
      1312.67      4320.95     -15.8000      3.00000      1725.00
      3786.45      6206.30     -23.7000      3.00000      1725.00
      6754.48      6322.75     -31.6000      3.00000      1725.00
      7818.03      7655.60     -94.8000      3.00000      1725.00
      7801.49      13808.8      86.9000      3.00000      1725.00
      7002.53      1030.14     -31.6000      3.00000      1726.00
      7255.39      3785.77      7.90000      3.00000      1726.00
      3758.05      6161.74     -31.6000      3.00000      1726.00
      7833.88      7664.63      71.1000      3.00000      1726.00
      9091.75      938.194     -55.3000      3.00000      1727.00
      15859.0      4320.09     -15.8000      3.00000      1727.00
      3755.18      6243.12     -39.5000      3.00000      1727.00
      2334.37      7735.06     -63.2000      3.00000      1727.00
      10742.8      7804.31      23.7000      3.00000      1727.00
      8552.30      14599.3      31.6000      3.00000      1727.00
      15859.4      4303.16      23.7000      3.00000      1728.00
      14446.6      5398.23     -7.90000      3.00000      1728.00
      2654.11      7478.98     -15.8000      3.00000      1728.00
      7937.10      7652.70     -55.3000      3.00000      1728.00
      7116.46      947.506     -197.500      3.00000      1729.00
      1148.35      2937.35     -39.5000      3.00000      1729.00
      2308.78      7467.48     -23.7000      3.00000      1729.00
      7979.33      7743.59     -47.4000      3.00000      1729.00
      7583.91      4342.50      102.700      3.00000      1730.00
      15805.8      4368.47      63.2000      3.00000      1730.00
      13869.5      6264.21     -31.6000      3.00000      1730.00
      6781.79      11270.7     -39.5000      3.00000      1730.00
      685.860      15428.9     -47.4000      3.00000      1730.00
      7040.51      1050.45     -7.90000      3.00000      1731.00
      8827.75      6597.04      47.4000      3.00000      1731.00
      8297.42      13829.8      86.9000      3.00000      1731.00
      10911.7      15279.4     -15.8000      3.00000      1731.00
      689.906      15419.4     -55.3000      3.00000      1731.00
      8840.45      798.702     -7.90000      3.00000      1732.00
      16204.1      3665.53     -71.1000      3.00000      1732.00
      8416.15      7308.88     -15.8000      3.00000      1732.00
      2483.00      8230.15     -55.3000      3.00000      1732.00
      13605.6      11147.6      79.0000      3.00000      1732.00
      8132.63      13808.0     -71.1000      3.00000      1732.00
      706.609      15444.1     -7.90000      3.00000      1732.00
      6823.48      553.052      7.90000      3.00000      1733.00
      8687.19      768.068     -23.7000      3.00000      1733.00
      15657.1      4221.25      23.7000      3.00000      1733.00
      14454.2      5396.27     -86.9000      3.00000      1733.00
      8493.87      7386.53     0.000000      3.00000      1733.00
      700.401      15398.7     -47.4000      3.00000      1733.00
      6628.32      525.137      31.6000      3.00000      1734.00
      8733.32      710.799     -39.5000      3.00000      1734.00
      15588.1      4275.35     -23.7000      3.00000      1734.00
      7314.73      5395.58      110.600      3.00000      1734.00
      8787.17      6505.08      15.8000      3.00000      1734.00
      8185.05      8244.05     -118.500      3.00000      1734.00
      15616.6      4260.20     -55.3000      3.00000      1735.00
      7742.97      9032.23     -158.000      3.00000      1735.00
      7826.53      13831.1     -110.600      3.00000      1735.00
      7490.91      3077.21      632.000      3.00000      1736.00
      15612.8      4301.41     -7.90000      3.00000      1736.00
      15672.5      4614.86     -23.7000      3.00000      1737.00
      2704.65      8151.76     -15.8000      3.00000      1737.00
      3310.68      11413.2      94.8000      3.00000      1737.00
      15695.6      4679.36     -197.500      3.00000      1738.00
      14402.7      5299.11     -15.8000      3.00000      1738.00
      8815.15      6433.33     -632.000      3.00000      1738.00
      2580.79      12274.4      23.7000      3.00000      1738.00
      15420.1      4340.01      31.6000      3.00000      1739.00
      8134.43      13678.2     -55.3000      3.00000      1739.00
      5969.50      6111.69      632.000      3.00000      1740.00
      2979.21      2186.73     -7.90000      3.00000      1740.00
      7210.88      4806.47      63.2000      3.00000      1740.00
      9312.20      6150.72     -86.9000      3.00000      1740.00
      6378.93      8602.42     -15.8000      3.00000      1740.00
      14450.0      11162.9     -71.1000      3.00000      1740.00
      2358.54      16396.6     -55.3000      3.00000      1740.00
      6205.38      1153.00     -55.3000      3.00000      1741.00
      14159.9      6077.57     -63.2000      3.00000      1741.00
      9356.32      6167.06     0.000000      3.00000      1741.00
      3045.88      7199.32     -23.7000      3.00000      1741.00
      6164.47      772.591      102.700      3.00000      1742.00
      7469.67      3754.97      197.500      3.00000      1742.00
      16550.7      3890.05      7.90000      3.00000      1742.00
      14150.6      6084.11      23.7000      3.00000      1742.00
      8883.69      6463.62     -71.1000      3.00000      1742.00
      7614.91      7944.45     -31.6000      3.00000      1742.00
      6713.61      10481.0      86.9000      3.00000      1742.00
      7491.42      3562.45     -94.8000      3.00000      1743.00
      14141.4      6108.86     -31.6000      3.00000      1743.00
      7510.45      3610.87     -23.7000      3.00000      1744.00
      7555.29      3118.78      39.5000      3.00000      1745.00
      1072.60      4022.73     -23.7000      3.00000      1745.00
      618.567      9524.41     -63.2000      3.00000      1745.00
      3077.87      1045.65     -15.8000      3.00000      1746.00
      7589.46      3621.92     -39.5000      3.00000      1746.00
      16537.4      3787.88     -7.90000      3.00000      1746.00
      9085.93      6369.63     -142.200      3.00000      1746.00
      647.810      9507.50     -7.90000      3.00000      1746.00
      5287.01      10057.4     -31.6000      3.00000      1746.00
      594.903      15397.6     -79.0000      3.00000      1746.00
      3096.96      1029.77      31.6000      3.00000      1747.00
      16427.8      3681.09      55.3000      3.00000      1747.00
      14536.7      5464.12      7.90000      3.00000      1747.00
      8937.64      6544.60      47.4000      3.00000      1747.00
      6099.97      1561.78     -63.2000      3.00000      1748.00
      7641.75      3668.19      7.90000      3.00000      1748.00
      16507.0      3793.12     -55.3000      3.00000      1748.00
      14532.8      5368.62     0.000000      3.00000      1748.00
      7742.78      7887.75     -31.6000      3.00000      1748.00
      671.253      15423.5     -39.5000      3.00000      1748.00
      9391.84      16499.0     -7.90000      3.00000      1748.00
      3039.43      5527.28     -39.5000      3.00000      1749.00
      8688.43      7241.30      7.90000      3.00000      1749.00
      662.023      15415.1     -55.3000      3.00000      1749.00
      2821.40      1189.38     0.000000      3.00000      1750.00
      4348.55      11469.8      55.3000      3.00000      1750.00
      8621.55      14146.8     -31.6000      3.00000      1750.00
      768.898      15431.7     -55.3000      3.00000      1750.00
      8977.41      6839.62     -110.600      3.00000      1751.00
      3261.17      7185.96     -31.6000      3.00000      1751.00
      11809.1      8823.67     -47.4000      3.00000      1751.00
      707.733      15396.1     -23.7000      3.00000      1751.00
      11655.2      15560.4      15.8000      3.00000      1751.00
      5233.41      1973.39     -86.9000      3.00000      1752.00
      1004.72      3569.09     0.000000      3.00000      1752.00
      14470.7      5369.92     -7.90000      3.00000      1752.00
      8724.09      6888.87     -55.3000      3.00000      1752.00
      11571.3      10222.7     0.000000      3.00000      1752.00
      736.622      15421.1     -31.6000      3.00000      1752.00
      5306.38      2165.70      31.6000      3.00000      1753.00
      947.019      3637.85     -7.90000      3.00000      1753.00
      8776.75      6941.42     -55.3000      3.00000      1753.00
      3296.78      7214.57     -126.400      3.00000      1753.00
      9428.00      10931.7     -7.90000      3.00000      1753.00
      9088.11      16413.5     -276.500      3.00000      1753.00
      5413.29      2081.19     -15.8000      3.00000      1754.00
      14392.8      5348.74     -23.7000      3.00000      1754.00
      4367.31      11264.5     -23.7000      3.00000      1754.00
      7497.77      15523.7     -158.000      3.00000      1754.00
      5531.10      1878.65      15.8000      3.00000      1755.00
      1213.76      9065.44     -39.5000      3.00000      1755.00
      10691.1      15911.4     -86.9000      3.00000      1755.00
      2332.73      16479.7      23.7000      3.00000      1755.00
      5435.26      1909.57     -86.9000      3.00000      1756.00
      816.370      8931.57     -126.400      3.00000      1756.00
      4285.45      11178.2     -118.500      3.00000      1756.00
      5443.98      1870.40     -15.8000      3.00000      1757.00
      7255.94      3742.02      31.6000      3.00000      1757.00
      14484.3      5293.23     -134.300      3.00000      1757.00
      12553.0      10411.5     -86.9000      3.00000      1757.00
      4234.89      11192.6     -7.90000      3.00000      1757.00
      3607.80      11024.3     -55.3000      3.00000      1758.00
      668.298      15442.5     -39.5000      3.00000      1758.00
      5469.60      2067.81      47.4000      3.00000      1759.00
      14458.0      5370.58     -39.5000      3.00000      1759.00
      4331.26      11417.0      31.6000      3.00000      1759.00
      8700.71      14356.5     -31.6000      3.00000      1759.00
      686.319      15405.1     -39.5000      3.00000      1759.00
      8652.12      6617.72     -39.5000      3.00000      1760.00
      6735.71      15319.4     -71.1000      3.00000      1760.00
      5651.15      2039.43     -39.5000      3.00000      1761.00
      8650.63      6474.50     -7.90000      3.00000      1761.00
      1854.17      6839.32     -102.700      3.00000      1761.00
      2737.02      8049.74     -387.100      3.00000      1761.00
      4751.86      13295.3     -23.7000      3.00000      1762.00
      6448.86      14067.1      7.90000      3.00000      1762.00
      5643.55      1949.85     0.000000      3.00000      1763.00
      861.778      8939.74      15.8000      3.00000      1763.00
      7327.10      8952.39     -55.3000      3.00000      1763.00
      678.614      15428.6     -15.8000      3.00000      1763.00
      2406.31      1036.80      31.6000      3.00000      1764.00
      6909.21      9080.80     -79.0000      3.00000      1764.00
      4931.70      11825.4      55.3000      3.00000      1764.00
      11354.8      15040.0      94.8000      3.00000      1764.00
      687.331      15410.6      39.5000      3.00000      1764.00
      2611.24      1184.25     -23.7000      3.00000      1765.00
      8735.12      6620.96     -23.7000      3.00000      1765.00
      6936.00      9339.14      15.8000      3.00000      1765.00
      5355.27      10535.9     -23.7000      3.00000      1765.00
      8918.66      686.434     -39.5000      3.00000      1766.00
      6740.51      9316.10     -55.3000      3.00000      1766.00
      728.656      15366.8     -71.1000      3.00000      1766.00
      2806.58      1381.48      7.90000      3.00000      1767.00
      8744.49      6381.74     -110.600      3.00000      1767.00
      725.651      15433.0     0.000000      3.00000      1767.00
      8736.71      6391.12     -23.7000      3.00000      1768.00
      4785.38      13270.7      79.0000      3.00000      1768.00
      697.911      15385.7     -23.7000      3.00000      1768.00
      8610.37      6404.93     -39.5000      3.00000      1769.00
      4856.12      13295.6     -23.7000      3.00000      1769.00
      12800.2      14101.8      94.8000      3.00000      1769.00
      696.735      15470.4      55.3000      3.00000      1769.00
      5130.23      1955.42     -110.600      3.00000      1770.00
      8721.23      6543.91      47.4000      3.00000      1770.00
      5761.79      10593.6      63.2000      3.00000      1770.00
      11313.7      15144.7     0.000000      3.00000      1770.00
      2897.93      982.999     -86.9000      3.00000      1771.00
      4974.25      2198.63     -110.600      3.00000      1771.00
      8736.50      6461.96     -7.90000      3.00000      1771.00
      5138.95      10640.5      15.8000      3.00000      1771.00
      9242.24      11019.6      79.0000      3.00000      1771.00
      2712.68      16107.7     -47.4000      3.00000      1771.00
      2944.98      1001.29     -63.2000      3.00000      1772.00
      4569.32      2193.48     -55.3000      3.00000      1772.00
      14193.3      6032.69      39.5000      3.00000      1772.00
      6498.00      7947.68      39.5000      3.00000      1772.00
      11883.5      8797.03      7.90000      3.00000      1772.00
      5781.32      10774.1      7.90000      3.00000      1772.00
      10742.7      10695.6      7.90000      3.00000      1772.00
      11287.2      15200.6     -31.6000      3.00000      1772.00
      4600.20      2162.30     -23.7000      3.00000      1773.00
      15350.5      4382.82      47.4000      3.00000      1773.00
      14464.7      5361.16      23.7000      3.00000      1773.00
      2665.53      8095.09     -94.8000      3.00000      1773.00
      6541.53      8062.87     -94.8000      3.00000      1773.00
      12040.3      8735.98     -23.7000      3.00000      1773.00
      10779.4      10665.1     -126.400      3.00000      1773.00
      11814.4      10640.7      15.8000      3.00000      1773.00
      7000.50      1040.90     -55.3000      3.00000      1774.00
      3018.73      2306.22      39.5000      3.00000      1774.00
      1031.52      4027.87     -71.1000      3.00000      1774.00
      14421.2      5451.34      7.90000      3.00000      1774.00
      11851.1      10634.7     -23.7000      3.00000      1774.00
      8874.37      6817.21     -205.400      3.00000      1775.00
      11837.8      10642.2     -31.6000      3.00000      1775.00
      6842.76      10817.9     -7.90000      3.00000      1775.00
      6574.37      14571.8     -31.6000      3.00000      1775.00
      5953.75      10507.6     -63.2000      3.00000      1776.00
      6934.24      10738.0     -31.6000      3.00000      1776.00
      11815.2      10659.9     -39.5000      3.00000      1776.00
      11354.3      15022.4     -632.000      3.00000      1776.00
      2967.84      949.863     -94.8000      3.00000      1777.00
      7179.79      5058.10     0.000000      3.00000      1777.00
      6830.36      10879.9     -23.7000      3.00000      1777.00
      9404.39      11007.5      23.7000      3.00000      1777.00
      4022.93      14044.1     -7.90000      3.00000      1777.00
      11288.1      15177.1     -23.7000      3.00000      1777.00
      651.150      15410.4     -15.8000      3.00000      1777.00
      7851.56      1200.62      553.000      3.00000      1778.00
      6546.98      8153.12      150.100      3.00000      1778.00
      10776.3      10609.5     -134.300      3.00000      1778.00
      6595.68      10768.3     -15.8000      3.00000      1778.00
      11287.4      15046.2     -23.7000      3.00000      1778.00
      8177.49      7382.38      71.1000      3.00000      1779.00
      6605.44      8106.20     -79.0000      3.00000      1779.00
      6711.98      10640.9      126.400      3.00000      1779.00
      10757.9      10667.6     -15.8000      3.00000      1779.00
      4839.58      13176.8     -102.700      3.00000      1779.00
      709.549      15531.4     -31.6000      3.00000      1779.00
      4538.53      1773.39      7.90000      3.00000      1780.00
      7541.14      2951.18     -134.300      3.00000      1780.00
      14501.3      5158.31      7.90000      3.00000      1780.00
      8381.73      7205.07      86.9000      3.00000      1780.00
      6578.59      7409.31     -7.90000      3.00000      1780.00
      11403.9      8925.98     -94.8000      3.00000      1780.00
      6628.23      9412.66     -31.6000      3.00000      1780.00
      11764.9      10426.1     -7.90000      3.00000      1780.00
      11325.2      15088.1     -39.5000      3.00000      1780.00
      4143.03      981.246     -79.0000      3.00000      1781.00
      4531.39      1941.34     -23.7000      3.00000      1781.00
      8684.99      6980.62      434.500      3.00000      1781.00
      6449.45      8064.89     -118.500      3.00000      1781.00
      9269.08      10813.1     -71.1000      3.00000      1781.00
      4871.12      13240.0      7.90000      3.00000      1781.00
      2833.74      802.282      79.0000      3.00000      1782.00
      13486.3      6789.67      47.4000      3.00000      1782.00
      6378.29      8080.22     -7.90000      3.00000      1782.00
      8504.76      6793.82     -39.5000      3.00000      1783.00
      677.224      8833.41      39.5000      3.00000      1783.00
      10779.3      10661.6      7.90000      3.00000      1783.00
      11357.7      15081.4     -55.3000      3.00000      1783.00
      2740.26      15706.3     -7.90000      3.00000      1783.00
      2916.48      765.979     -102.700      3.00000      1784.00
      6242.68      789.236      86.9000      3.00000      1784.00
      10743.3      10723.0     -31.6000      3.00000      1784.00
      2788.69      15668.1     -205.400      3.00000      1784.00
      6151.34      798.766     -86.9000      3.00000      1785.00
      6944.82      4342.05     -63.2000      3.00000      1785.00
      6460.45      8040.90     -79.0000      3.00000      1785.00
      10740.6      10612.3      7.90000      3.00000      1785.00
      11311.6      15112.4     -7.90000      3.00000      1785.00
      7161.61      8930.51      23.7000      3.00000      1786.00
      12145.9      10234.1     -31.6000      3.00000      1786.00
      616.698      15420.9     -102.700      3.00000      1786.00
      677.506      15459.9     -39.5000      3.00000      1787.00
      2371.65      8720.21     -632.000      3.00000      1788.00
      10726.5      10669.8     -79.0000      3.00000      1788.00
      12121.6      10482.4     -47.4000      3.00000      1788.00
      656.896      15438.1     -7.90000      3.00000      1788.00
      2728.93      15674.7     -126.400      3.00000      1788.00
      10708.0      10650.0     -63.2000      3.00000      1789.00
      4625.49      13232.8     -94.8000      3.00000      1789.00
      12358.5      7176.90     -39.5000      3.00000      1790.00
      2659.36      15838.4      31.6000      3.00000      1790.00
      8221.15      1225.78     -79.0000      3.00000      1791.00
      6097.08      9468.59     -15.8000      3.00000      1791.00
      5377.58      10092.7     -7.90000      3.00000      1791.00
      11244.0      15079.1     -31.6000      3.00000      1791.00
      2190.85      7554.82     -55.3000      3.00000      1792.00
      6224.55      7752.36     -55.3000      3.00000      1792.00
      6082.18      9425.18     -31.6000      3.00000      1792.00
      6270.99      7729.78     -79.0000      3.00000      1793.00
      9117.69      10919.5     -118.500      3.00000      1793.00
      5661.10      10091.5     -118.500      3.00000      1794.00
      9121.66      11172.1     -23.7000      3.00000      1794.00
      5439.42      12872.1      110.600      3.00000      1794.00
      683.512      15466.0     -63.2000      3.00000      1794.00
      6880.19      10402.3     -102.700      3.00000      1795.00
      14353.9      11202.9      15.8000      3.00000      1795.00
      11261.6      15199.0      15.8000      3.00000      1795.00
      8647.82      1065.86      47.4000      3.00000      1796.00
      6286.74      7962.89     -63.2000      3.00000      1796.00
      8950.21      518.882     -7.90000      3.00000      1797.00
      13724.5      6676.45     -55.3000      3.00000      1797.00
      11600.8      10241.5     -31.6000      3.00000      1797.00
      9031.45      11146.8     -118.500      3.00000      1797.00
      8070.91      14122.2      23.7000      3.00000      1797.00
      6211.23      7986.91      15.8000      3.00000      1798.00
      12213.7      8895.87      331.800      3.00000      1798.00
      11641.4      10252.1     -31.6000      3.00000      1798.00
      7525.30      5461.04     -150.100      3.00000      1799.00
      8129.38      13591.8     -47.4000      3.00000      1799.00
      8547.91      6921.48     -55.3000      3.00000      1800.00
      5997.74      7873.47     -7.90000      3.00000      1800.00
      10844.8      8829.70      632.000      3.00000      1800.00
      11901.8      10251.7     -47.4000      3.00000      1800.00
      9632.71      15283.6     -118.500      3.00000      1800.00
      11872.4      10266.1     -55.3000      3.00000      1801.00
      10777.5      10701.2     -94.8000      3.00000      1801.00
      9519.25      14891.8     -142.200      3.00000      1801.00
      11387.2      14974.4      23.7000      3.00000      1801.00
      8509.67      6980.91     -47.4000      3.00000      1802.00
      6008.31      7722.28     -63.2000      3.00000      1802.00
      10727.5      10678.1     -47.4000      3.00000      1802.00
      3243.95      11135.8     -197.500      3.00000      1802.00
      11339.3      15019.8      7.90000      3.00000      1802.00
      4956.76      2186.55      86.9000      3.00000      1803.00
      543.698      3116.17     -23.7000      3.00000      1803.00
      12397.0      9049.93      47.4000      3.00000      1803.00
      11660.4      10306.5      7.90000      3.00000      1803.00
      6877.91      10862.2     -79.0000      3.00000      1803.00
      15401.4      4225.43     -7.90000      3.00000      1804.00
      1360.93      4269.12      7.90000      3.00000      1804.00
      8740.72      6687.10     -23.7000      3.00000      1804.00
      10865.4      7621.69      197.500      3.00000      1804.00
      6015.96      7822.77     -71.1000      3.00000      1804.00
      6212.10      9561.01     -7.90000      3.00000      1804.00
      9887.37      10839.0     -7.90000      3.00000      1804.00
      3029.97      2228.72      55.3000      3.00000      1805.00
      15302.9      4218.61     0.000000      3.00000      1805.00
      1389.56      4262.13     -63.2000      3.00000      1805.00
      8637.65      6601.54     -31.6000      3.00000      1805.00
      12680.6      10557.6     -15.8000      3.00000      1805.00
      15363.1      4189.43     -39.5000      3.00000      1806.00
      8681.75      6381.67     -63.2000      3.00000      1806.00
      6958.91      1067.02     -31.6000      3.00000      1807.00
      3232.00      6210.20      23.7000      3.00000      1807.00
      6070.78      9620.16     -39.5000      3.00000      1807.00
      11321.2      9785.56      23.7000      3.00000      1807.00
      801.599      15357.2      15.8000      3.00000      1807.00
      7019.37      15457.6     -23.7000      3.00000      1807.00
      9447.23      6179.09      15.8000      3.00000      1808.00
      13627.4      6695.75     -55.3000      3.00000      1808.00
      6322.66      7964.91     -110.600      3.00000      1808.00
      6032.54      9581.93     -15.8000      3.00000      1808.00
      11002.2      9650.47     0.000000      3.00000      1808.00
      9850.25      10836.8      15.8000      3.00000      1808.00
      7380.53      11949.1     -31.6000      3.00000      1808.00
      4378.59      13300.1     -134.300      3.00000      1808.00
      723.915      15409.6      23.7000      3.00000      1808.00
      1354.49      4262.41     -15.8000      3.00000      1809.00
      3517.07      6348.94     -23.7000      3.00000      1809.00
      11028.7      9672.40     -23.7000      3.00000      1809.00
      5668.71      11832.4     -94.8000      3.00000      1809.00
      495.760      3301.01     -23.7000      3.00000      1810.00
      6098.00      9529.36     -31.6000      3.00000      1810.00
      11144.9      9629.47      23.7000      3.00000      1810.00
      10729.5      10638.4     -63.2000      3.00000      1810.00
      6801.31      10795.7     -7.90000      3.00000      1810.00
      783.324      15395.8     -15.8000      3.00000      1810.00
      3062.26      2204.26      39.5000      3.00000      1811.00
      617.020      3361.58      23.7000      3.00000      1811.00
      1345.29      4188.34      39.5000      3.00000      1811.00
      3586.71      6310.26     -55.3000      3.00000      1811.00
      9894.09      10952.8     -7.90000      3.00000      1811.00
      785.178      15315.8      39.5000      3.00000      1811.00
      2958.30      2224.60     -7.90000      3.00000      1812.00
      671.630      3253.36     -7.90000      3.00000      1812.00
      1342.23      4226.03      7.90000      3.00000      1812.00
      15339.0      4200.11     -47.4000      3.00000      1812.00
      9368.33      6285.23     -63.2000      3.00000      1812.00
      9859.41      11171.8     -7.90000      3.00000      1812.00
      876.256      15362.5     -284.400      3.00000      1812.00
      15385.8      4229.44     -47.4000      3.00000      1813.00
      1339.86      4244.88     -47.4000      3.00000      1813.00
      3584.02      6340.61      15.8000      3.00000      1813.00
      6519.17      8354.71      55.3000      3.00000      1813.00
      11206.7      9791.04     -86.9000      3.00000      1813.00
      12626.7      10451.5     -15.8000      3.00000      1813.00
      9799.05      11111.2     -31.6000      3.00000      1813.00
      14054.7      11590.4     -23.7000      3.00000      1813.00
      7365.81      12104.5      7.90000      3.00000      1813.00
      12394.8      14960.5      7.90000      3.00000      1813.00
      813.349      15353.1     -150.100      3.00000      1813.00
      3159.65      2214.79     -118.500      3.00000      1814.00
      3612.76      6275.49     -23.7000      3.00000      1814.00
      13593.6      6637.22     -86.9000      3.00000      1814.00
      5779.03      10659.4      15.8000      3.00000      1814.00
      3548.58      11438.7     0.000000      3.00000      1814.00
      13967.9      11667.6     -71.1000      3.00000      1814.00
      7374.51      12464.6     -47.4000      3.00000      1814.00
      6594.00      14058.7     -126.400      3.00000      1814.00
      8833.45      770.527     -63.2000      3.00000      1815.00
      5243.06      1473.70     -126.400      3.00000      1815.00
      2996.86      2220.46     -15.8000      3.00000      1815.00
      15499.5      4286.39     -39.5000      3.00000      1815.00
      9599.19      6044.42     -323.900      3.00000      1815.00
      3828.07      6194.46      15.8000      3.00000      1815.00
      6601.72      8273.59     -39.5000      3.00000      1815.00
      11209.5      9871.73     0.000000      3.00000      1815.00
      4942.06      12548.8      63.2000      3.00000      1815.00
      11248.0      15206.6      15.8000      3.00000      1815.00
      8828.58      818.515     0.000000      3.00000      1816.00
      7050.54      1019.82      71.1000      3.00000      1816.00
      5084.89      1994.91     -94.8000      3.00000      1816.00
      3045.09      2229.51      7.90000      3.00000      1816.00
      584.178      2825.31      23.7000      3.00000      1816.00
      15347.8      4218.78     -86.9000      3.00000      1816.00
      4106.86      6397.33     -71.1000      3.00000      1816.00
      2288.91      6755.31     -7.90000      3.00000      1816.00
      11910.0      9396.95     -47.4000      3.00000      1816.00
      7187.47      12115.3     -86.9000      3.00000      1816.00
      8848.81      753.888     -7.90000      3.00000      1817.00
      5368.09      2138.23      15.8000      3.00000      1817.00
      3073.93      2221.03     -39.5000      3.00000      1817.00
      529.774      3419.01     -31.6000      3.00000      1817.00
      15366.0      4216.35     -23.7000      3.00000      1817.00
      11276.6      9573.17     -7.90000      3.00000      1817.00
      8225.06      14035.0      39.5000      3.00000      1817.00
      3035.42      2184.73      15.8000      3.00000      1818.00
      6627.44      8237.43     -15.8000      3.00000      1818.00
      11308.5      9572.70     -39.5000      3.00000      1818.00
      11283.5      14868.3     -31.6000      3.00000      1818.00
      3046.94      2191.81      118.500      3.00000      1819.00
      1458.07      4239.72     0.000000      3.00000      1819.00
      6643.01      8281.07     -39.5000      3.00000      1819.00
      11318.6      9767.46     -47.4000      3.00000      1819.00
      12814.5      10420.5      110.600      3.00000      1819.00
      8857.84      865.040     -23.7000      3.00000      1820.00
      629.835      3452.29     -55.3000      3.00000      1820.00
      15958.8      3974.10     -39.5000      3.00000      1820.00
      1440.22      4257.11     -31.6000      3.00000      1820.00
      6663.68      8301.67      23.7000      3.00000      1820.00
      11545.1      9701.01      15.8000      3.00000      1820.00
      8896.56      772.856     -71.1000      3.00000      1821.00
      1432.28      4213.05      47.4000      3.00000      1821.00
      9406.58      6081.53     -79.0000      3.00000      1821.00
      7858.94      8231.62     -118.500      3.00000      1821.00
      11523.5      9717.76     0.000000      3.00000      1821.00
      9833.99      10956.3     -7.90000      3.00000      1821.00
      8954.07      723.321     -63.2000      3.00000      1822.00
      1030.67      3414.46     -47.4000      3.00000      1822.00
      15373.8      4240.03     -15.8000      3.00000      1822.00
      3538.10      6352.16      15.8000      3.00000      1822.00
      11592.3      9591.44     -15.8000      3.00000      1822.00
      13995.5      11319.7     -173.800      3.00000      1822.00
      9133.32      946.179     -86.9000      3.00000      1823.00
      11830.7      10267.3      47.4000      3.00000      1823.00
      4333.96      13289.3     -284.400      3.00000      1823.00
      825.499      15333.2     -47.4000      3.00000      1823.00
      4872.21      1518.42     -158.000      3.00000      1824.00
      1409.72      4179.07     -31.6000      3.00000      1824.00
      3506.09      6489.17     0.000000      3.00000      1824.00
      8274.53      6837.29     -15.8000      3.00000      1824.00
      1317.13      7094.16     -126.400      3.00000      1824.00
      5865.19      10602.5     -7.90000      3.00000      1824.00
      13882.2      11123.6     -47.4000      3.00000      1824.00
      1402.93      4143.84     -15.8000      3.00000      1825.00
      15403.8      4260.97     -39.5000      3.00000      1825.00
      11177.6      8011.80     -158.000      3.00000      1825.00
      13921.9      11233.0     -39.5000      3.00000      1825.00
      15325.7      4269.61     -39.5000      3.00000      1826.00
      7124.76      5938.76     -7.90000      3.00000      1826.00
      754.150      15240.4      47.4000      3.00000      1826.00
      6940.11      1063.30     -23.7000      3.00000      1827.00
      2019.15      6766.23      31.6000      3.00000      1827.00
      11678.1      9514.08      86.9000      3.00000      1827.00
      5745.94      9899.75      15.8000      3.00000      1827.00
      9488.72      11134.4     -15.8000      3.00000      1827.00
      7004.40      1065.07     -15.8000      3.00000      1828.00
      7985.90      3803.43     -158.000      3.00000      1828.00
      11794.1      9654.52     -7.90000      3.00000      1828.00
      12812.7      10422.2      31.6000      3.00000      1828.00
      9617.73      11128.0     -47.4000      3.00000      1828.00
      7255.66      12442.6     -71.1000      3.00000      1828.00
      15320.9      4219.50     -47.4000      3.00000      1829.00
      9121.39      6312.86     -47.4000      3.00000      1829.00
      13625.3      6673.97     -158.000      3.00000      1829.00
      12944.0      10442.0      63.2000      3.00000      1829.00
      8693.39      1011.59     -39.5000      3.00000      1830.00
      7933.81      8279.12      31.6000      3.00000      1831.00
      11842.0      8607.09     -23.7000      3.00000      1831.00
      11590.1      9662.68     -7.90000      3.00000      1831.00
      9323.05      10881.0     -110.600      3.00000      1831.00
      13982.4      11294.7     -118.500      3.00000      1831.00
      7779.42      14464.5      505.600      3.00000      1831.00
      6969.79      1078.09     -7.90000      3.00000      1832.00
      13668.6      6548.02     -23.7000      3.00000      1832.00
      11519.5      9480.61      244.900      3.00000      1832.00
      14270.9      11372.3     0.000000      3.00000      1832.00
      811.833      15294.9     0.000000      3.00000      1832.00
      13633.7      6584.09     -118.500      3.00000      1833.00
      9267.56      10640.7     -79.0000      3.00000      1833.00
      7122.40      12228.5     -39.5000      3.00000      1833.00
      825.256      15335.6     -15.8000      3.00000      1833.00
      6193.94      2140.84     -7.90000      3.00000      1834.00
      13636.2      6616.82     -39.5000      3.00000      1834.00
      817.252      15271.6      47.4000      3.00000      1834.00
      3490.89      6182.17     -71.1000      3.00000      1835.00
      13603.5      6592.03      15.8000      3.00000      1835.00
      8543.98      7675.06     -39.5000      3.00000      1835.00
      9261.39      10727.2      94.8000      3.00000      1835.00
      4527.86      11980.0      31.6000      3.00000      1835.00
      845.825      15238.9      39.5000      3.00000      1835.00
      3280.17      6239.67     -15.8000      3.00000      1836.00
      2681.62      8069.27     -181.700      3.00000      1836.00
      6835.82      10425.0      15.8000      3.00000      1836.00
      4453.28      11850.6      15.8000      3.00000      1836.00
      812.977      15249.6      71.1000      3.00000      1836.00
      14254.5      5546.08     -23.7000      3.00000      1837.00
      3396.97      6175.40     -79.0000      3.00000      1837.00
      2299.25      6142.31      142.200      3.00000      1837.00
      5876.70      10590.2     -86.9000      3.00000      1837.00
      2099.84      12337.2     0.000000      3.00000      1837.00
      5945.01      10652.9     -31.6000      3.00000      1838.00
      8533.75      11320.3     -63.2000      3.00000      1838.00
      4412.79      11645.3     0.000000      3.00000      1838.00
      2086.93      12405.9      71.1000      3.00000      1838.00
      1166.31      15221.9     -15.8000      3.00000      1838.00
      831.211      2924.54      71.1000      3.00000      1839.00
      9058.82      6517.51     -79.0000      3.00000      1839.00
      10751.4      8159.33      94.8000      3.00000      1839.00
      12124.0      8996.89     -71.1000      3.00000      1839.00
      8656.68      11365.7     -102.700      3.00000      1839.00
      2145.22      12392.6      23.7000      3.00000      1839.00
      11275.1      14941.9     -47.4000      3.00000      1839.00
      7453.96      4886.07      71.1000      3.00000      1840.00
      13674.4      6678.09      7.90000      3.00000      1840.00
      13658.8      6610.61     -86.9000      3.00000      1841.00
      5931.13      10619.2     -15.8000      3.00000      1841.00
      8537.41      11341.7     -47.4000      3.00000      1841.00
      4312.50      11403.4      7.90000      3.00000      1841.00
      2242.68      12322.1     -55.3000      3.00000      1841.00
      3339.71      6199.81      79.0000      3.00000      1842.00
      3343.34      6154.83      7.90000      3.00000      1842.00
      5885.10      10598.0     -63.2000      3.00000      1842.00
      9771.71      10950.4      47.4000      3.00000      1842.00
      4219.12      11268.0      31.6000      3.00000      1842.00
      8536.78      11374.4     -23.7000      3.00000      1842.00
      2139.56      12399.8     -7.90000      3.00000      1842.00
      900.105      15315.8     -7.90000      3.00000      1842.00
      3368.27      6187.38     -23.7000      3.00000      1843.00
      12968.9      6295.55      31.6000      3.00000      1843.00
      671.018      7536.35     -292.300      3.00000      1843.00
      12829.4      10544.1     -47.4000      3.00000      1843.00
      8613.19      11231.2      31.6000      3.00000      1843.00
      2164.61      12365.1      23.7000      3.00000      1843.00
      795.408      15249.2      632.000      3.00000      1843.00
      2942.03      2136.97     -197.500      3.00000      1844.00
      11186.1      15300.3     -23.7000      3.00000      1844.00
      3020.10      2316.17      31.6000      3.00000      1845.00
      13625.5      6631.31     -31.6000      3.00000      1845.00
      12858.5      10336.1     -39.5000      3.00000      1845.00
      7052.65      10886.8     -260.700      3.00000      1845.00
      8533.63      11170.5      118.500      3.00000      1845.00
      15641.5      4755.47     -39.5000      3.00000      1846.00
      12907.9      10355.7     -15.8000      3.00000      1846.00
      11297.4      14821.8      55.3000      3.00000      1846.00
      2268.04      12825.0     -47.4000      3.00000      1847.00
      11275.3      14857.1     -31.6000      3.00000      1847.00
      14301.5      5415.91     0.000000      3.00000      1848.00
      13611.2      6596.44     -55.3000      3.00000      1848.00
      4319.12      11465.2     -39.5000      3.00000      1848.00
      2998.18      2216.37     -23.7000      3.00000      1849.00
      13640.0      6607.35     -55.3000      3.00000      1849.00
      6469.49      9920.37     -63.2000      3.00000      1849.00
      12875.7      10344.3      39.5000      3.00000      1849.00
      2100.65      12384.4      110.600      3.00000      1849.00
      765.013      15146.9     -7.90000      3.00000      1849.00
      2381.49      3187.40      55.3000      3.00000      1850.00
      807.648      15155.4      15.8000      3.00000      1850.00
      2231.21      4382.73      632.000      3.00000      1851.00
      9528.96      5858.65     -79.0000      3.00000      1851.00
      13584.3      6541.13      47.4000      3.00000      1851.00
      6531.12      10101.6      23.7000      3.00000      1851.00
      11745.3      10492.0     -15.8000      3.00000      1851.00
      5470.10      12742.5     -55.3000      3.00000      1851.00
      8905.10      14145.6     -71.1000      3.00000      1851.00
      747.539      15156.0     -118.500      3.00000      1851.00
      11206.4      15015.2      23.7000      3.00000      1851.00
      2574.59      5361.92      7.90000      3.00000      1852.00
      14703.3      5593.11     -7.90000      3.00000      1852.00
      9776.22      11038.1     0.000000      3.00000      1852.00
      5484.18      12712.9     -39.5000      3.00000      1852.00
      806.825      15224.4     -86.9000      3.00000      1852.00
      2358.04      3141.27     -39.5000      3.00000      1853.00
      8376.42      7265.60      39.5000      3.00000      1853.00
      6575.80      9893.49     -110.600      3.00000      1853.00
      10022.5      10748.8     -23.7000      3.00000      1853.00
      5443.45      12790.0     -31.6000      3.00000      1853.00
      2201.86      3041.22     -79.0000      3.00000      1854.00
      14233.7      5549.81     -63.2000      3.00000      1854.00
      5705.72      9945.33     -86.9000      3.00000      1854.00
      10044.5      10906.3     -31.6000      3.00000      1854.00
      4091.51      11382.2     -126.400      3.00000      1854.00
[truncated: 2,402,071 more chars]
